# Supplementary material for: Integration of bio-inspired lanthanide-transition metal cluster and P-doped carbon nitride for efficient photocatalytic overall water splitting
Source: Natl Sci Rev. 2020 Sep 14;8(9):nwaa234. doi: 10.1093/nsr/nwaa234 (PMC8433082; doi:10.1093/nsr/nwaa234)
Supplement: nwaa234_Supplemental_Files [file nwaa234_supplemental_files.zip]

Archive with 4 entries (4 files):
- Supporting_Information.docx
- CeCo3.cif
- EuCo3.cif
- NdCo3.cif
