# Supplementary material for: Integration of bio-inspired lanthanide-transition metal cluster and P-doped carbon nitride for efficient photocatalytic overall water splitting
Source: Natl Sci Rev. 2020 Sep 14;8(9):nwaa234. doi: 10.1093/nsr/nwaa234 (PMC8433082; doi:10.1093/nsr/nwaa234)
Supplement: nwaa234_Supplemental_Files [file nwaa234_supplemental_files.zip › CeCo3.cif]

 
data_CeCo3
 
_audit_creation_method            SHELXL-2013
_chemical_name_systematic
;
 ?
;
_chemical_name_common             ?
_chemical_melting_point           ?
_chemical_formula_moiety          ?
_chemical_formula_sum
 'C26 H56 Ce Co3 N7 O27' 
_chemical_formula_weight          1215.68

loop_
 _atom_type_symbol
 _atom_type_description
 _atom_type_scat_dispersion_real
 _atom_type_scat_dispersion_imag
 _atom_type_scat_source
 'C'  'C'   0.0181   0.0091
 'International Tables Vol C Tables 4.2.6.8 and 6.1.1.4'
 'H'  'H'   0.0000   0.0000
 'International Tables Vol C Tables 4.2.6.8 and 6.1.1.4'
 'N'  'N'   0.0311   0.0180
 'International Tables Vol C Tables 4.2.6.8 and 6.1.1.4'
 'O'  'O'   0.0492   0.0322
 'International Tables Vol C Tables 4.2.6.8 and 6.1.1.4'
 'Co'  'Co'  -2.3653   3.6143
 'International Tables Vol C Tables 4.2.6.8 and 6.1.1.4'
 'Ce'  'Ce'  -1.8482   9.6596
 'International Tables Vol C Tables 4.2.6.8 and 6.1.1.4'
 
_space_group_crystal_system       orthorhombic
_space_group_IT_number            64
_space_group_name_H-M_alt         'C m c a'
_space_group_name_Hall            '-C 2bc 2'
 
_shelx_space_group_comment
;
The symmetry employed for this shelxl refinement is uniquely defined
by the following loop, which should always be used as a source of
symmetry information in preference to the above space-group names.
They are only intended as comments.
;
 
loop_
 _space_group_symop_operation_xyz
 'x, y, z'
 '-x, -y+1/2, z+1/2'
 '-x, y+1/2, -z+1/2'
 'x, -y, -z'
 'x+1/2, y+1/2, z'
 '-x+1/2, -y+1, z+1/2'
 '-x+1/2, y+1, -z+1/2'
 'x+1/2, -y+1/2, -z'
 '-x, -y, -z'
 'x, y-1/2, -z-1/2'
 'x, -y-1/2, z-1/2'
 '-x, y, z'
 '-x+1/2, -y+1/2, -z'
 'x+1/2, y, -z-1/2'
 'x+1/2, -y, z-1/2'
 '-x+1/2, y+1/2, z'
 
_cell_length_a                    27.895(2)
_cell_length_b                    19.2713(13)
_cell_length_c                    17.1443(11)
_cell_angle_alpha                 90
_cell_angle_beta                  90
_cell_angle_gamma                 90
_cell_volume                      9216.4(11)
_cell_formula_units_Z             8
_cell_measurement_temperature     100(2)
_cell_measurement_reflns_used     1361 
_cell_measurement_theta_min       4.5850
_cell_measurement_theta_max       59.1700 
 
_exptl_crystal_description        sheet 
_exptl_crystal_colour             lightgreen 
_exptl_crystal_density_meas       ? 
_exptl_crystal_density_method     ?              
_exptl_crystal_density_diffrn     1.752          
_exptl_crystal_F_000              4928
_exptl_transmission_factor_min    ?                                             
_exptl_transmission_factor_max    ?                                             
_exptl_crystal_size_max           0.120
_exptl_crystal_size_mid           0.120
_exptl_crystal_size_min           0.060
_exptl_absorpt_coefficient_mu     16.639
_shelx_estimated_absorpt_T_min    0.240
_shelx_estimated_absorpt_T_max    0.435
_exptl_absorpt_correction_type    multi-scan
_exptl_absorpt_correction_T_min   0.83067 
_exptl_absorpt_correction_T_max   1.0000 
_exptl_absorpt_process_details    ? 
 
_exptl_special_details
;
 ?
;
 
_diffrn_ambient_temperature       100(2)
_diffrn_radiation_wavelength      1.54184
_diffrn_radiation_type            CuK\a
_diffrn_source                    'fine-focus sealed X-ray tube'                      
_diffrn_measurement_device_type   'Xcalibur, Sapphire3, Gemini ultra' 
_diffrn_measurement_method        '\w scans'
_diffrn_detector_area_resol_mean  16.1903 
_diffrn_reflns_number             8886
_diffrn_reflns_av_unetI/netI      0.0779
_diffrn_reflns_av_R_equivalents   0.0612
_diffrn_reflns_limit_h_min        -14
_diffrn_reflns_limit_h_max        31
_diffrn_reflns_limit_k_min        -15
_diffrn_reflns_limit_k_max        21
_diffrn_reflns_limit_l_min        -19
_diffrn_reflns_limit_l_max        17
_diffrn_reflns_theta_min          3.797
_diffrn_reflns_theta_max          60.508
_diffrn_reflns_theta_full         67.684
_diffrn_measured_fraction_theta_max   0.982
_diffrn_measured_fraction_theta_full  0.817
_diffrn_reflns_Laue_measured_fraction_max    0.982
_diffrn_reflns_Laue_measured_fraction_full   0.817
_diffrn_reflns_point_group_measured_fraction_max   0.982
_diffrn_reflns_point_group_measured_fraction_full  0.817
_reflns_number_total              3494
_reflns_number_gt                 2492
_reflns_threshold_expression      'I > 2\s(I)'
_reflns_Friedel_coverage          0.000
_reflns_Friedel_fraction_max      .
_reflns_Friedel_fraction_full     .
 
_reflns_special_details
;
 Reflections were merged by SHELXL according to the crystal
 class for the calculation of statistics and refinement.
 
 _reflns_Friedel_fraction is defined as the number of unique
 Friedel pairs measured divided by the number that would be
 possible theoretically, ignoring centric projections and
 systematic absences.
;
 
_computing_data_collection        'CrysAlisPro 1.171.38.41o (Rigaku OD, 2015)'
_computing_cell_refinement        'CrysAlisPro 1.171.38.41o (Rigaku OD, 2015)'
_computing_data_reduction         'CrysAlisPro 1.171.38.41o (Rigaku OD, 2015)'
_computing_structure_solution     ?
_computing_structure_refinement   'SHELXL-2013 (Sheldrick, 2013)'
_computing_molecular_graphics     ?
_computing_publication_material   ?
 
_refine_special_details
;
 ?
;
_refine_ls_structure_factor_coef  Fsqd
_refine_ls_matrix_type            full
_refine_ls_weighting_scheme       calc
_refine_ls_weighting_details
;
 w=1/[\s^2^(Fo^2^)+(0.1069P)^2^+13.9813P]
 where P=(Fo^2^+2Fc^2^)/3
;
_atom_sites_solution_primary      ?
_atom_sites_solution_secondary    ?
_atom_sites_solution_hydrogens    geom
_refine_ls_hydrogen_treatment     constr
_refine_ls_extinction_method      none
_refine_ls_extinction_coef        .
_refine_ls_number_reflns          3494
_refine_ls_number_parameters      263
_refine_ls_number_restraints      0
_refine_ls_R_factor_all           0.0910
_refine_ls_R_factor_gt            0.0672
_refine_ls_wR_factor_ref          0.1996
_refine_ls_wR_factor_gt           0.1797
_refine_ls_goodness_of_fit_ref    1.061
_refine_ls_restrained_S_all       1.061
_refine_ls_shift/su_max           0.007
_refine_ls_shift/su_mean          0.001
 
loop_
 _atom_site_label
 _atom_site_type_symbol
 _atom_site_fract_x
 _atom_site_fract_y
 _atom_site_fract_z
 _atom_site_U_iso_or_equiv
 _atom_site_adp_type
 _atom_site_occupancy
 _atom_site_site_symmetry_order  
 _atom_site_calc_flag
 _atom_site_refinement_flags_posn
 _atom_site_refinement_flags_adp
 _atom_site_refinement_flags_occupancy
 _atom_site_disorder_assembly
 _atom_site_disorder_group
Ce1 Ce 0.7500 0.78564(4) 0.7500 0.0273(3) Uani 1 2 d S T P . .
Co1 Co 0.65581(5) 0.67138(8) 0.73179(8) 0.0282(4) Uani 1 1 d . . . . .
Co2 Co 0.7500 0.60117(10) 0.7500 0.0242(5) Uani 1 2 d S T P . .
N1 N 0.6120(3) 0.6535(4) 0.6455(5) 0.041(2) Uani 1 1 d . . . . .
H1C H 0.5896 0.6937 0.6400 0.049 Uiso 1 1 calc R U . . .
N2 N 0.6242(3) 0.6158(4) 0.8116(5) 0.0332(19) Uani 1 1 d . . . . .
H2C H 0.5967 0.6454 0.8289 0.040 Uiso 1 1 calc R U . . .
N3 N 0.7511(3) 0.8780(5) 0.8971(5) 0.039(2) Uani 1 1 d . . . . .
C1 C 0.5840(4) 0.5882(6) 0.6456(6) 0.047(3) Uani 1 1 d . . . . .
H1A H 0.6048 0.5500 0.6271 0.056 Uiso 1 1 calc R U . . .
H1B H 0.5572 0.5928 0.6081 0.056 Uiso 1 1 calc R U . . .
C2 C 0.5634(4) 0.5684(6) 0.7257(6) 0.051(3) Uani 1 1 d . . . . .
H2A H 0.5440 0.6076 0.7458 0.061 Uiso 1 1 calc R U . . .
H2B H 0.5418 0.5280 0.7194 0.061 Uiso 1 1 calc R U . . .
C3 C 0.6011(4) 0.5508(5) 0.7841(7) 0.047(3) Uani 1 1 d . . . . .
H3A H 0.6254 0.5201 0.7600 0.057 Uiso 1 1 calc R U . . .
H3B H 0.5866 0.5259 0.8288 0.057 Uiso 1 1 calc R U . . .
C4 C 0.6486(3) 0.6560(6) 0.5803(5) 0.041(3) Uani 1 1 d . . . . .
C5 C 0.6291(4) 0.6427(6) 0.4978(6) 0.053(3) Uani 1 1 d . . . . .
H5A H 0.6547 0.6490 0.4584 0.064 Uiso 1 1 calc R U . . .
H5B H 0.6163 0.5949 0.4934 0.064 Uiso 1 1 calc R U . . .
C6 C 0.6871(3) 0.6012(6) 0.6022(5) 0.041(3) Uani 1 1 d . . . . .
H6A H 0.6780 0.5553 0.5808 0.049 Uiso 1 1 calc R U . . .
H6B H 0.7185 0.6146 0.5801 0.049 Uiso 1 1 calc R U . . .
C7 C 0.6724(4) 0.7256(6) 0.5883(6) 0.047(3) Uani 1 1 d . . . . .
H7A H 0.6994 0.7292 0.5510 0.056 Uiso 1 1 calc R U . . .
H7B H 0.6492 0.7630 0.5766 0.056 Uiso 1 1 calc R U . . .
C8 C 0.6554(4) 0.6096(5) 0.8840(5) 0.035(2) Uani 1 1 d . . . . .
C9 C 0.6825(4) 0.5410(5) 0.8884(6) 0.037(2) Uani 1 1 d . . . . .
H9A H 0.7012 0.5397 0.9374 0.044 Uiso 1 1 calc R U . . .
H9B H 0.6591 0.5024 0.8899 0.044 Uiso 1 1 calc R U . . .
C10 C 0.6888(3) 0.6729(4) 0.8821(5) 0.025(2) Uani 1 1 d . . . . .
H10A H 0.6709 0.7151 0.8975 0.030 Uiso 1 1 calc R U . . .
H10B H 0.7155 0.6662 0.9193 0.030 Uiso 1 1 calc R U . . .
C11 C 0.6241(4) 0.6124(5) 0.9567(6) 0.042(3) Uani 1 1 d . . . . .
H11A H 0.6081 0.5670 0.9638 0.050 Uiso 1 1 calc R U . . .
H11B H 0.6445 0.6209 1.0029 0.050 Uiso 1 1 calc R U . . .
C12 C 0.5859(4) 0.8599(6) 0.7872(7) 0.058(3) Uani 1 1 d . . . . .
H12A H 0.5983 0.9064 0.7980 0.087 Uiso 1 1 calc R U . . .
H12B H 0.5643 0.8457 0.8295 0.087 Uiso 1 1 calc R U . . .
H12C H 0.5682 0.8603 0.7378 0.087 Uiso 1 1 calc R U . . .
C13 C 0.6276(4) 0.8085(5) 0.7816(7) 0.045(3) Uani 1 1 d . . . . .
O1 O 0.5889(4) 0.6968(6) 0.4866(7) 0.102(4) Uani 1 1 d . . . . .
O2 O 0.6902(2) 0.5975(3) 0.6875(3) 0.0303(14) Uani 1 1 d . . . . .
O3 O 0.6896(2) 0.7327(3) 0.6657(3) 0.0326(15) Uani 1 1 d . . . . .
O4 O 0.7144(3) 0.5306(3) 0.8240(4) 0.0385(17) Uani 1 1 d . . . . .
H4A H 0.7206 0.4833 0.8125 0.046 Uiso 1 1 calc R U . . .
O5 O 0.7076(2) 0.6811(3) 0.8029(3) 0.0244(13) Uani 1 1 d . . . . .
O6 O 0.5891(3) 0.6647(5) 0.9518(5) 0.075(3) Uani 1 1 d . . . . .
H6C H 0.6008 0.7024 0.9671 0.113 Uiso 1 1 calc R U . . .
O7 O 0.6692(2) 0.8296(3) 0.7877(5) 0.049(2) Uani 1 1 d . . . . .
O8 O 0.6149(2) 0.7457(4) 0.7665(4) 0.0403(17) Uani 1 1 d . . . . .
O9 O 0.7505(4) 0.9203(5) 0.9507(5) 0.101(4) Uani 1 1 d . . . . .
O10 O 0.7387(3) 0.8180(3) 0.9044(5) 0.0454(19) Uani 1 1 d . . . . .
O11 O 0.7656(3) 0.8966(3) 0.8311(3) 0.0415(18) Uani 1 1 d . . . . .
 
loop_
 _atom_site_aniso_label
 _atom_site_aniso_U_11
 _atom_site_aniso_U_22
 _atom_site_aniso_U_33
 _atom_site_aniso_U_23
 _atom_site_aniso_U_13
 _atom_site_aniso_U_12
Ce1 0.0326(4) 0.0145(4) 0.0349(5) 0.000 0.0005(3) 0.000
Co1 0.0304(8) 0.0216(7) 0.0325(8) 0.0018(7) -0.0011(6) -0.0019(6)
Co2 0.0314(10) 0.0142(10) 0.0270(10) 0.000 0.0027(9) 0.000
N1 0.044(5) 0.041(5) 0.038(5) 0.003(4) -0.005(4) 0.000(4)
N2 0.038(4) 0.020(4) 0.041(4) -0.010(4) 0.005(4) 0.000(3)
N3 0.059(6) 0.032(5) 0.026(4) 0.009(4) -0.005(4) -0.005(4)
C1 0.040(6) 0.050(7) 0.049(7) -0.011(6) -0.007(5) -0.018(5)
C2 0.046(7) 0.058(7) 0.048(6) -0.016(6) 0.021(6) -0.018(6)
C3 0.050(7) 0.038(6) 0.053(7) -0.012(6) 0.005(6) -0.012(5)
C4 0.035(5) 0.063(7) 0.026(5) 0.001(5) -0.013(4) -0.005(5)
C5 0.051(7) 0.073(8) 0.035(6) 0.002(6) -0.009(5) -0.016(6)
C6 0.037(6) 0.054(7) 0.033(5) -0.009(5) -0.013(5) -0.002(5)
C7 0.048(6) 0.054(7) 0.038(6) 0.025(6) -0.020(5) -0.020(5)
C8 0.050(6) 0.025(5) 0.030(5) 0.003(4) 0.006(5) 0.011(5)
C9 0.049(6) 0.027(5) 0.036(6) 0.009(4) 0.013(5) 0.008(5)
C10 0.040(5) 0.012(4) 0.023(5) -0.002(4) 0.001(4) 0.002(4)
C11 0.053(6) 0.034(6) 0.039(6) 0.005(5) 0.017(5) 0.011(5)
C12 0.050(7) 0.049(7) 0.076(9) 0.007(7) 0.012(7) 0.011(6)
C13 0.056(8) 0.026(6) 0.054(7) 0.013(5) 0.012(6) 0.014(5)
O1 0.091(8) 0.117(9) 0.097(8) -0.013(7) -0.026(7) 0.024(7)
O2 0.042(4) 0.020(3) 0.029(3) -0.004(3) -0.003(3) -0.003(3)
O3 0.038(4) 0.036(4) 0.024(3) 0.011(3) -0.003(3) -0.008(3)
O4 0.051(4) 0.021(3) 0.044(4) 0.004(3) 0.019(3) 0.000(3)
O5 0.029(3) 0.014(3) 0.030(3) 0.002(3) -0.002(3) -0.003(3)
O6 0.083(6) 0.067(6) 0.076(6) -0.001(5) 0.020(5) 0.014(5)
O7 0.035(4) 0.025(4) 0.087(6) -0.016(4) 0.018(4) -0.005(3)
O8 0.033(4) 0.034(4) 0.054(4) 0.007(3) -0.002(3) -0.002(3)
O9 0.193(13) 0.068(6) 0.041(5) -0.024(5) 0.027(6) -0.070(7)
O10 0.060(5) 0.018(4) 0.058(5) 0.002(3) 0.013(4) -0.003(3)
O11 0.083(5) 0.023(4) 0.018(3) -0.001(3) 0.005(3) -0.011(4)
 
_geom_special_details
;
 All esds (except the esd in the dihedral angle between two l.s. planes)
 are estimated using the full covariance matrix.  The cell esds are taken
 into account individually in the estimation of esds in distances, angles
 and torsion angles; correlations between esds in cell parameters are only
 used when they are defined by crystal symmetry.  An approximate (isotropic)
 treatment of cell esds is used for estimating esds involving l.s. planes.
;
 
loop_
 _geom_bond_atom_site_label_1
 _geom_bond_atom_site_label_2
 _geom_bond_distance
 _geom_bond_site_symmetry_2
 _geom_bond_publ_flag
Ce1 O3 2.443(6) 7_646 ?
Ce1 O3 2.443(6) . ?
Ce1 O7 2.494(7) . ?
Ce1 O7 2.494(7) 7_646 ?
Ce1 O5 2.506(5) . ?
Ce1 O5 2.506(5) 7_646 ?
Ce1 O11 2.588(6) 7_646 ?
Ce1 O11 2.588(6) . ?
Ce1 O10 2.738(8) 7_646 ?
Ce1 O10 2.738(8) . ?
Ce1 Co1 3.4422(15) . ?
Ce1 Co1 3.4423(15) 7_646 ?
Co1 O2 1.878(6) . ?
Co1 O3 1.889(6) . ?
Co1 O5 1.899(6) . ?
Co1 O8 1.926(7) . ?
Co1 N2 1.949(8) . ?
Co1 N1 1.949(8) . ?
Co1 Co2 2.9718(17) . ?
Co2 O2 1.984(6) 7_646 ?
Co2 O2 1.984(6) . ?
Co2 O4 2.109(6) . ?
Co2 O4 2.109(6) 7_646 ?
Co2 O5 2.144(6) 7_646 ?
Co2 O5 2.144(6) . ?
Co2 Co1 2.9718(17) 7_646 ?
N1 C1 1.483(13) . ?
N1 C4 1.513(13) . ?
N1 H1C 1.0000 . ?
N2 C3 1.486(12) . ?
N2 C8 1.521(12) . ?
N2 H2C 1.0000 . ?
N3 O10 1.214(11) . ?
N3 O9 1.227(12) . ?
N3 O11 1.254(10) . ?
C1 C2 1.538(15) . ?
C1 H1A 0.9900 . ?
C1 H1B 0.9900 . ?
C2 C3 1.491(17) . ?
C2 H2A 0.9900 . ?
C2 H2B 0.9900 . ?
C3 H3A 0.9900 . ?
C3 H3B 0.9900 . ?
C4 C7 1.503(15) . ?
C4 C5 1.537(13) . ?
C4 C6 1.552(14) . ?
C5 O1 1.545(16) . ?
C5 H5A 0.9900 . ?
C5 H5B 0.9900 . ?
C6 O2 1.466(10) . ?
C6 H6A 0.9900 . ?
C6 H6B 0.9900 . ?
C7 O3 1.418(11) . ?
C7 H7A 0.9900 . ?
C7 H7B 0.9900 . ?
C8 C11 1.523(13) . ?
C8 C9 1.526(13) . ?
C8 C10 1.535(13) . ?
C9 O4 1.430(11) . ?
C9 H9A 0.9900 . ?
C9 H9B 0.9900 . ?
C10 O5 1.464(10) . ?
C10 H10A 0.9900 . ?
C10 H10B 0.9900 . ?
C11 O6 1.405(12) . ?
C11 H11A 0.9900 . ?
C11 H11B 0.9900 . ?
C12 C13 1.530(15) . ?
C12 H12A 0.9800 . ?
C12 H12B 0.9800 . ?
C12 H12C 0.9800 . ?
C13 O7 1.234(13) . ?
C13 O8 1.288(13) . ?
O4 H4A 0.9500 . ?
O6 H6C 0.8400 . ?
 
loop_
 _geom_angle_atom_site_label_1
 _geom_angle_atom_site_label_2
 _geom_angle_atom_site_label_3
 _geom_angle
 _geom_angle_site_symmetry_1
 _geom_angle_site_symmetry_3
 _geom_angle_publ_flag
O3 Ce1 O3 130.6(3) 7_646 . ?
O3 Ce1 O7 127.8(2) 7_646 . ?
O3 Ce1 O7 70.8(2) . . ?
O3 Ce1 O7 70.8(2) 7_646 7_646 ?
O3 Ce1 O7 127.8(2) . 7_646 ?
O7 Ce1 O7 140.3(3) . 7_646 ?
O3 Ce1 O5 77.0(2) 7_646 . ?
O3 Ce1 O5 63.43(19) . . ?
O7 Ce1 O5 75.7(2) . . ?
O7 Ce1 O5 142.5(2) 7_646 . ?
O3 Ce1 O5 63.43(19) 7_646 7_646 ?
O3 Ce1 O5 77.0(2) . 7_646 ?
O7 Ce1 O5 142.5(2) . 7_646 ?
O7 Ce1 O5 75.7(2) 7_646 7_646 ?
O5 Ce1 O5 73.0(3) . 7_646 ?
O3 Ce1 O11 141.2(2) 7_646 7_646 ?
O3 Ce1 O11 84.9(2) . 7_646 ?
O7 Ce1 O11 72.9(2) . 7_646 ?
O7 Ce1 O11 74.5(2) 7_646 7_646 ?
O5 Ce1 O11 141.2(2) . 7_646 ?
O5 Ce1 O11 123.32(19) 7_646 7_646 ?
O3 Ce1 O11 84.9(2) 7_646 . ?
O3 Ce1 O11 141.2(2) . . ?
O7 Ce1 O11 74.5(2) . . ?
O7 Ce1 O11 72.9(2) 7_646 . ?
O5 Ce1 O11 123.32(19) . . ?
O5 Ce1 O11 141.2(2) 7_646 . ?
O11 Ce1 O11 68.5(3) 7_646 . ?
O3 Ce1 O10 126.0(2) 7_646 7_646 ?
O3 Ce1 O10 66.6(2) . 7_646 ?
O7 Ce1 O10 106.1(2) . 7_646 ?
O7 Ce1 O10 64.4(2) 7_646 7_646 ?
O5 Ce1 O10 126.0(2) . 7_646 ?
O5 Ce1 O10 77.24(19) 7_646 7_646 ?
O11 Ce1 O10 46.49(19) 7_646 7_646 ?
O11 Ce1 O10 108.2(2) . 7_646 ?
O3 Ce1 O10 66.6(2) 7_646 . ?
O3 Ce1 O10 126.0(2) . . ?
O7 Ce1 O10 64.4(2) . . ?
O7 Ce1 O10 106.1(2) 7_646 . ?
O5 Ce1 O10 77.24(19) . . ?
O5 Ce1 O10 126.0(2) 7_646 . ?
O11 Ce1 O10 108.2(2) 7_646 . ?
O11 Ce1 O10 46.49(19) . . ?
O10 Ce1 O10 153.7(3) 7_646 . ?
O3 Ce1 Co1 108.23(16) 7_646 . ?
O3 Ce1 Co1 32.08(14) . . ?
O7 Ce1 Co1 63.31(16) . . ?
O7 Ce1 Co1 152.14(18) 7_646 . ?
O5 Ce1 Co1 32.68(13) . . ?
O5 Ce1 Co1 79.23(13) 7_646 . ?
O11 Ce1 Co1 110.56(18) 7_646 . ?
O11 Ce1 Co1 134.91(16) . . ?
O10 Ce1 Co1 98.37(16) 7_646 . ?
O10 Ce1 Co1 98.39(15) . . ?
O3 Ce1 Co1 32.08(14) 7_646 7_646 ?
O3 Ce1 Co1 108.23(16) . 7_646 ?
O7 Ce1 Co1 152.14(18) . 7_646 ?
O7 Ce1 Co1 63.31(15) 7_646 7_646 ?
O5 Ce1 Co1 79.24(13) . 7_646 ?
O5 Ce1 Co1 32.68(13) 7_646 7_646 ?
O11 Ce1 Co1 134.91(16) 7_646 7_646 ?
O11 Ce1 Co1 110.56(18) . 7_646 ?
O10 Ce1 Co1 98.39(15) 7_646 7_646 ?
O10 Ce1 Co1 98.37(16) . 7_646 ?
Co1 Ce1 Co1 100.46(5) . 7_646 ?
O2 Co1 O3 88.7(3) . . ?
O2 Co1 O5 86.9(3) . . ?
O3 Co1 O5 86.8(3) . . ?
O2 Co1 O8 172.7(3) . . ?
O3 Co1 O8 90.9(3) . . ?
O5 Co1 O8 100.3(3) . . ?
O2 Co1 N2 95.7(3) . . ?
O3 Co1 N2 172.2(3) . . ?
O5 Co1 N2 87.0(3) . . ?
O8 Co1 N2 85.6(3) . . ?
O2 Co1 N1 83.0(3) . . ?
O3 Co1 N1 88.2(3) . . ?
O5 Co1 N1 168.8(3) . . ?
O8 Co1 N1 89.7(3) . . ?
N2 Co1 N1 98.7(3) . . ?
O2 Co1 Co2 41.02(19) . . ?
O3 Co1 Co2 84.6(2) . . ?
O5 Co1 Co2 45.99(17) . . ?
O8 Co1 Co2 146.1(2) . . ?
N2 Co1 Co2 94.4(2) . . ?
N1 Co1 Co2 123.6(3) . . ?
O2 Co1 Ce1 97.58(19) . . ?
O3 Co1 Ce1 43.39(18) . . ?
O5 Co1 Ce1 45.43(17) . . ?
O8 Co1 Ce1 87.1(2) . . ?
N2 Co1 Ce1 129.3(2) . . ?
N1 Co1 Ce1 131.3(2) . . ?
Co2 Co1 Ce1 66.85(4) . . ?
O2 Co2 O2 175.9(4) 7_646 . ?
O2 Co2 O4 92.7(3) 7_646 . ?
O2 Co2 O4 84.6(3) . . ?
O2 Co2 O4 84.6(3) 7_646 7_646 ?
O2 Co2 O4 92.7(3) . 7_646 ?
O4 Co2 O4 99.7(3) . 7_646 ?
O2 Co2 O5 77.9(2) 7_646 7_646 ?
O2 Co2 O5 105.1(2) . 7_646 ?
O4 Co2 O5 168.0(3) . 7_646 ?
O4 Co2 O5 87.1(2) 7_646 7_646 ?
O2 Co2 O5 105.1(2) 7_646 . ?
O2 Co2 O5 77.9(2) . . ?
O4 Co2 O5 87.1(2) . . ?
O4 Co2 O5 168.0(3) 7_646 . ?
O5 Co2 O5 88.1(3) 7_646 . ?
O2 Co2 Co1 144.71(18) 7_646 . ?
O2 Co2 Co1 38.40(17) . . ?
O4 Co2 Co1 86.56(19) . . ?
O4 Co2 Co1 130.3(2) 7_646 . ?
O5 Co2 Co1 96.67(16) 7_646 . ?
O5 Co2 Co1 39.59(15) . . ?
O2 Co2 Co1 38.40(17) 7_646 7_646 ?
O2 Co2 Co1 144.72(19) . 7_646 ?
O4 Co2 Co1 130.3(2) . 7_646 ?
O4 Co2 Co1 86.56(19) 7_646 7_646 ?
O5 Co2 Co1 39.59(15) 7_646 7_646 ?
O5 Co2 Co1 96.67(16) . 7_646 ?
Co1 Co2 Co1 125.83(9) . 7_646 ?
O2 Co2 Ce1 92.05(18) 7_646 . ?
O2 Co2 Ce1 92.06(18) . . ?
O4 Co2 Ce1 130.14(17) . . ?
O4 Co2 Ce1 130.14(18) 7_646 . ?
O5 Co2 Ce1 44.06(15) 7_646 . ?
O5 Co2 Ce1 44.06(15) . . ?
Co1 Co2 Ce1 62.91(4) . . ?
Co1 Co2 Ce1 62.92(4) 7_646 . ?
C1 N1 C4 112.5(8) . . ?
C1 N1 Co1 118.7(7) . . ?
C4 N1 Co1 97.6(5) . . ?
C1 N1 H1C 109.1 . . ?
C4 N1 H1C 109.1 . . ?
Co1 N1 H1C 109.1 . . ?
C3 N2 C8 116.1(8) . . ?
C3 N2 Co1 115.9(7) . . ?
C8 N2 Co1 110.9(6) . . ?
C3 N2 H2C 104.0 . . ?
C8 N2 H2C 104.0 . . ?
Co1 N2 H2C 104.0 . . ?
O10 N3 O9 123.4(9) . . ?
O10 N3 O11 117.2(9) . . ?
O9 N3 O11 119.4(9) . . ?
N1 C1 C2 114.1(9) . . ?
N1 C1 H1A 108.7 . . ?
C2 C1 H1A 108.7 . . ?
N1 C1 H1B 108.7 . . ?
C2 C1 H1B 108.7 . . ?
H1A C1 H1B 107.6 . . ?
C3 C2 C1 113.1(10) . . ?
C3 C2 H2A 109.0 . . ?
C1 C2 H2A 109.0 . . ?
C3 C2 H2B 109.0 . . ?
C1 C2 H2B 109.0 . . ?
H2A C2 H2B 107.8 . . ?
C2 C3 N2 109.1(9) . . ?
C2 C3 H3A 109.9 . . ?
N2 C3 H3A 109.9 . . ?
C2 C3 H3B 109.9 . . ?
N2 C3 H3B 109.9 . . ?
H3A C3 H3B 108.3 . . ?
C7 C4 N1 105.0(9) . . ?
C7 C4 C5 112.9(9) . . ?
N1 C4 C5 115.9(8) . . ?
C7 C4 C6 106.2(8) . . ?
N1 C4 C6 105.4(8) . . ?
C5 C4 C6 110.7(9) . . ?
O1 C5 C4 105.0(9) . . ?
O1 C5 H5A 110.8 . . ?
C4 C5 H5A 110.7 . . ?
O1 C5 H5B 110.7 . . ?
C4 C5 H5B 110.7 . . ?
H5A C5 H5B 108.8 . . ?
O2 C6 C4 108.4(8) . . ?
O2 C6 H6A 110.0 . . ?
C4 C6 H6A 110.0 . . ?
O2 C6 H6B 110.0 . . ?
C4 C6 H6B 110.0 . . ?
H6A C6 H6B 108.4 . . ?
O3 C7 C4 108.7(8) . . ?
O3 C7 H7A 109.9 . . ?
C4 C7 H7A 109.9 . . ?
O3 C7 H7B 110.0 . . ?
C4 C7 H7B 110.0 . . ?
H7A C7 H7B 108.3 . . ?
N2 C8 C11 109.7(8) . . ?
N2 C8 C9 113.1(8) . . ?
C11 C8 C9 106.0(8) . . ?
N2 C8 C10 105.5(7) . . ?
C11 C8 C10 109.7(8) . . ?
C9 C8 C10 112.9(8) . . ?
O4 C9 C8 113.1(7) . . ?
O4 C9 H9A 109.0 . . ?
C8 C9 H9A 109.0 . . ?
O4 C9 H9B 109.0 . . ?
C8 C9 H9B 109.0 . . ?
H9A C9 H9B 107.8 . . ?
O5 C10 C8 108.9(7) . . ?
O5 C10 H10A 109.9 . . ?
C8 C10 H10A 109.9 . . ?
O5 C10 H10B 109.9 . . ?
C8 C10 H10B 109.9 . . ?
H10A C10 H10B 108.3 . . ?
O6 C11 C8 112.0(8) . . ?
O6 C11 H11A 109.2 . . ?
C8 C11 H11A 109.2 . . ?
O6 C11 H11B 109.2 . . ?
C8 C11 H11B 109.2 . . ?
H11A C11 H11B 107.9 . . ?
C13 C12 H12A 109.5 . . ?
C13 C12 H12B 109.5 . . ?
H12A C12 H12B 109.5 . . ?
C13 C12 H12C 109.5 . . ?
H12A C12 H12C 109.5 . . ?
H12B C12 H12C 109.5 . . ?
O7 C13 O8 125.8(9) . . ?
O7 C13 C12 119.8(10) . . ?
O8 C13 C12 114.3(10) . . ?
C6 O2 Co1 109.6(5) . . ?
C6 O2 Co2 126.0(5) . . ?
Co1 O2 Co2 100.6(3) . . ?
C7 O3 Co1 109.4(5) . . ?
C7 O3 Ce1 145.8(6) . . ?
Co1 O3 Ce1 104.5(3) . . ?
C9 O4 Co2 131.8(5) . . ?
C9 O4 H4A 114.1 . . ?
Co2 O4 H4A 114.1 . . ?
C10 O5 Co1 108.2(5) . . ?
C10 O5 Co2 120.8(5) . . ?
Co1 O5 Co2 94.4(2) . . ?
C10 O5 Ce1 126.3(4) . . ?
Co1 O5 Ce1 101.9(2) . . ?
Co2 O5 Ce1 99.4(2) . . ?
C11 O6 H6C 109.5 . . ?
C13 O7 Ce1 135.8(7) . . ?
C13 O8 Co1 126.8(7) . . ?
N3 O10 Ce1 94.9(6) . . ?
N3 O11 Ce1 101.2(5) . . ?
 
loop_
 _geom_torsion_atom_site_label_1
 _geom_torsion_atom_site_label_2
 _geom_torsion_atom_site_label_3
 _geom_torsion_atom_site_label_4
 _geom_torsion
 _geom_torsion_site_symmetry_1
 _geom_torsion_site_symmetry_2
 _geom_torsion_site_symmetry_3
 _geom_torsion_site_symmetry_4
 _geom_torsion_publ_flag
C4 N1 C1 C2 154.8(9) . . . . ?
Co1 N1 C1 C2 41.8(12) . . . . ?
N1 C1 C2 C3 -66.2(13) . . . . ?
C1 C2 C3 N2 75.6(12) . . . . ?
C8 N2 C3 C2 166.7(8) . . . . ?
Co1 N2 C3 C2 -60.5(10) . . . . ?
C1 N1 C4 C7 178.8(8) . . . . ?
Co1 N1 C4 C7 -55.8(7) . . . . ?
C1 N1 C4 C5 53.4(12) . . . . ?
Co1 N1 C4 C5 178.9(9) . . . . ?
C1 N1 C4 C6 -69.3(10) . . . . ?
Co1 N1 C4 C6 56.2(8) . . . . ?
C7 C4 C5 O1 -65.4(12) . . . . ?
N1 C4 C5 O1 55.8(12) . . . . ?
C6 C4 C5 O1 175.7(9) . . . . ?
C7 C4 C6 O2 79.8(10) . . . . ?
N1 C4 C6 O2 -31.4(10) . . . . ?
C5 C4 C6 O2 -157.3(8) . . . . ?
N1 C4 C7 O3 53.5(11) . . . . ?
C5 C4 C7 O3 -179.3(9) . . . . ?
C6 C4 C7 O3 -57.9(11) . . . . ?
C3 N2 C8 C11 -82.7(10) . . . . ?
Co1 N2 C8 C11 142.2(6) . . . . ?
C3 N2 C8 C9 35.3(11) . . . . ?
Co1 N2 C8 C9 -99.8(8) . . . . ?
C3 N2 C8 C10 159.2(8) . . . . ?
Co1 N2 C8 C10 24.1(8) . . . . ?
N2 C8 C9 O4 60.5(11) . . . . ?
C11 C8 C9 O4 -179.3(8) . . . . ?
C10 C8 C9 O4 -59.2(11) . . . . ?
N2 C8 C10 O5 -44.9(9) . . . . ?
C11 C8 C10 O5 -162.9(7) . . . . ?
C9 C8 C10 O5 79.1(9) . . . . ?
N2 C8 C11 O6 -44.0(12) . . . . ?
C9 C8 C11 O6 -166.4(9) . . . . ?
C10 C8 C11 O6 71.5(11) . . . . ?
C4 C6 O2 Co1 -10.9(9) . . . . ?
C4 C6 O2 Co2 -130.8(6) . . . . ?
O3 Co1 O2 C6 -51.1(6) . . . . ?
O5 Co1 O2 C6 -138.0(6) . . . . ?
N2 Co1 O2 C6 135.3(6) . . . . ?
N1 Co1 O2 C6 37.2(6) . . . . ?
Co2 Co1 O2 C6 -134.5(7) . . . . ?
Ce1 Co1 O2 C6 -93.7(5) . . . . ?
O3 Co1 O2 Co2 83.4(3) . . . . ?
O5 Co1 O2 Co2 -3.5(3) . . . . ?
N2 Co1 O2 Co2 -90.2(3) . . . . ?
N1 Co1 O2 Co2 171.7(3) . . . . ?
Ce1 Co1 O2 Co2 40.8(2) . . . . ?
C4 C7 O3 Co1 -21.5(10) . . . . ?
C4 C7 O3 Ce1 151.2(8) . . . . ?
O2 Co1 O3 C7 73.2(7) . . . . ?
O5 Co1 O3 C7 160.2(7) . . . . ?
O8 Co1 O3 C7 -99.5(7) . . . . ?
N1 Co1 O3 C7 -9.8(7) . . . . ?
Co2 Co1 O3 C7 114.1(7) . . . . ?
Ce1 Co1 O3 C7 175.7(8) . . . . ?
O2 Co1 O3 Ce1 -102.5(3) . . . . ?
O5 Co1 O3 Ce1 -15.5(3) . . . . ?
O8 Co1 O3 Ce1 84.8(3) . . . . ?
N1 Co1 O3 Ce1 174.4(3) . . . . ?
Co2 Co1 O3 Ce1 -61.6(2) . . . . ?
C8 C9 O4 Co2 26.2(13) . . . . ?
C8 C10 O5 Co1 45.8(7) . . . . ?
C8 C10 O5 Co2 -61.1(8) . . . . ?
C8 C10 O5 Ce1 166.4(5) . . . . ?
O2 Co1 O5 C10 -121.3(5) . . . . ?
O3 Co1 O5 C10 149.8(5) . . . . ?
O8 Co1 O5 C10 59.5(5) . . . . ?
N2 Co1 O5 C10 -25.5(5) . . . . ?
N1 Co1 O5 C10 -147.1(15) . . . . ?
Co2 Co1 O5 C10 -124.5(5) . . . . ?
Ce1 Co1 O5 C10 134.9(5) . . . . ?
O2 Co1 O5 Co2 3.2(2) . . . . ?
O3 Co1 O5 Co2 -85.7(3) . . . . ?
O8 Co1 O5 Co2 -176.0(2) . . . . ?
N2 Co1 O5 Co2 99.0(3) . . . . ?
N1 Co1 O5 Co2 -22.5(17) . . . . ?
Ce1 Co1 O5 Co2 -100.6(3) . . . . ?
O2 Co1 O5 Ce1 103.8(3) . . . . ?
O3 Co1 O5 Ce1 15.0(3) . . . . ?
O8 Co1 O5 Ce1 -75.4(3) . . . . ?
N2 Co1 O5 Ce1 -160.3(3) . . . . ?
N1 Co1 O5 Ce1 78.1(16) . . . . ?
Co2 Co1 O5 Ce1 100.6(3) . . . . ?
O8 C13 O7 Ce1 16.4(19) . . . . ?
C12 C13 O7 Ce1 -159.6(8) . . . . ?
O7 C13 O8 Co1 -11.4(17) . . . . ?
C12 C13 O8 Co1 164.8(7) . . . . ?
O9 N3 O10 Ce1 176.0(10) . . . . ?
O11 N3 O10 Ce1 -4.7(9) . . . . ?
O10 N3 O11 Ce1 5.0(10) . . . . ?
O9 N3 O11 Ce1 -175.7(9) . . . . ?
 
_refine_diff_density_max    1.827
_refine_diff_density_min   -1.141
_refine_diff_density_rms    0.150

# SQUEEZE RESULTS (APPEND TO CIF)
# Note: Data are Listed for all Voids in the P1 Unit Cell
# i.e. Centre of Gravity, Solvent Accessible Volume,
# Recovered number of Electrons in the Void and
# Details about the Squeezed Material
loop_
  _platon_squeeze_void_nr
  _platon_squeeze_void_average_x
  _platon_squeeze_void_average_y
  _platon_squeeze_void_average_z
  _platon_squeeze_void_volume
  _platon_squeeze_void_count_electrons
  _platon_squeeze_void_content
   1  0.000 -0.002 -0.026       956       230 ' '
   2  0.500 -0.009 -0.016       956       230 ' '
_platon_squeeze_details
;
;

# CeCo3 RESULTS (APPEND TO CIF)

_platon_CeCo3_details
;
Because of disorder, one NO3- and 2 water molecules were omited per 
formula unit. This valueis calculated based upon elemental analysis data,
and TGA data.
;

# end Validation Reply Form

_shelxl_version_number 2013-2

_shelx_res_file
;
TITL 1_a.res in Cmca
CELL 1.54184 27.895269 19.271344 17.144327 90 90 90
ZERR 8 0.002044 0.001287 0.001058 0 0 0
LATT 7
SYMM -X,0.5-Y,0.5+Z
SYMM -X,0.5+Y,0.5-Z
SYMM +X,-Y,-Z
SFAC C H N O Co Ce
UNIT 208 448 56 216 24 8
omit -3 130
L.S. 10
PLAN  5
BOND $H
LIST 6
MORE -1
CONF
fmap 2
acta
temp -173
size 0.12 0.12 0.06
WGHT    0.106900   13.981300
FVAR       1.06646
CE1   6    0.750000    0.785640    0.750000    10.50000    0.03256    0.01447 =
         0.03493    0.00000    0.00051    0.00000
CO1   5    0.655813    0.671382    0.731792    11.00000    0.03039    0.02161 =
         0.03248    0.00182   -0.00114   -0.00186
CO2   5    0.750000    0.601170    0.750000    10.50000    0.03143    0.01422 =
         0.02698    0.00000    0.00272    0.00000
N1    3    0.612037    0.653512    0.645494    11.00000    0.04357    0.04082 =
         0.03789    0.00296   -0.00493   -0.00022
AFIX  13
H1C   2    0.589602    0.693685    0.639969    11.00000   -1.20000
AFIX   0
N2    3    0.624163    0.615813    0.811585    11.00000    0.03827    0.01972 =
         0.04150   -0.00962    0.00508   -0.00038
AFIX  13
H2C   2    0.596673    0.645364    0.828851    11.00000   -1.20000
AFIX   0
N3    3    0.751146    0.878034    0.897106    11.00000    0.05935    0.03219 =
         0.02636    0.00919   -0.00539   -0.00453
C1    1    0.583975    0.588156    0.645567    11.00000    0.04025    0.05000 =
         0.04937   -0.01062   -0.00718   -0.01758
AFIX  23
H1A   2    0.604821    0.549969    0.627089    11.00000   -1.20000
H1B   2    0.557183    0.592810    0.608059    11.00000   -1.20000
AFIX   0
C2    1    0.563382    0.568360    0.725733    11.00000    0.04604    0.05775 =
         0.04798   -0.01611    0.02111   -0.01768
AFIX  23
H2A   2    0.544044    0.607562    0.745801    11.00000   -1.20000
H2B   2    0.541750    0.528023    0.719424    11.00000   -1.20000
AFIX   0
C3    1    0.601095    0.550767    0.784083    11.00000    0.05047    0.03834 =
         0.05265   -0.01249    0.00503   -0.01195
AFIX  23
H3A   2    0.625404    0.520055    0.760035    11.00000   -1.20000
H3B   2    0.586552    0.525931    0.828752    11.00000   -1.20000
AFIX   0
C4    1    0.648591    0.656006    0.580345    11.00000    0.03462    0.06314 =
         0.02563    0.00101   -0.01273   -0.00532
C5    1    0.629140    0.642656    0.497823    11.00000    0.05137    0.07284 =
         0.03550    0.00188   -0.00919   -0.01560
AFIX  23
H5A   2    0.654681    0.648990    0.458367    11.00000   -1.20000
H5B   2    0.616275    0.594942    0.493380    11.00000   -1.20000
AFIX   0
C6    1    0.687063    0.601191    0.602227    11.00000    0.03658    0.05390 =
         0.03288   -0.00927   -0.01276   -0.00179
AFIX  23
H6A   2    0.678048    0.555321    0.580759    11.00000   -1.20000
H6B   2    0.718501    0.614591    0.580070    11.00000   -1.20000
AFIX   0
C7    1    0.672445    0.725588    0.588301    11.00000    0.04788    0.05425 =
         0.03843    0.02533   -0.02030   -0.01979
AFIX  23
H7A   2    0.699423    0.729234    0.551007    11.00000   -1.20000
H7B   2    0.649211    0.762989    0.576556    11.00000   -1.20000
AFIX   0
C8    1    0.655380    0.609608    0.883980    11.00000    0.05009    0.02513 =
         0.03017    0.00340    0.00557    0.01133
C9    1    0.682541    0.541001    0.888359    11.00000    0.04895    0.02651 =
         0.03560    0.00885    0.01328    0.00846
AFIX  23
H9A   2    0.701226    0.539707    0.937432    11.00000   -1.20000
H9B   2    0.659143    0.502400    0.889922    11.00000   -1.20000
AFIX   0
C10   1    0.688775    0.672913    0.882068    11.00000    0.04046    0.01217 =
         0.02276   -0.00207    0.00109    0.00188
AFIX  23
H10A  2    0.670878    0.715086    0.897536    11.00000   -1.20000
H10B  2    0.715535    0.666247    0.919251    11.00000   -1.20000
AFIX   0
C11   1    0.624056    0.612370    0.956674    11.00000    0.05312    0.03357 =
         0.03874    0.00534    0.01744    0.01079
AFIX  23
H11A  2    0.608067    0.566952    0.963835    11.00000   -1.20000
H11B  2    0.644537    0.620889    1.002850    11.00000   -1.20000
AFIX   0
C12   1    0.585856    0.859869    0.787211    11.00000    0.05028    0.04878 =
         0.07558    0.00701    0.01206    0.01102
AFIX  33
H12A  2    0.598341    0.906429    0.797970    11.00000   -1.50000
H12B  2    0.564291    0.845746    0.829451    11.00000   -1.50000
H12C  2    0.568221    0.860304    0.737775    11.00000   -1.50000
AFIX   0
C13   1    0.627568    0.808545    0.781648    11.00000    0.05557    0.02550 =
         0.05428    0.01350    0.01189    0.01351
O1    4    0.588894    0.696799    0.486554    11.00000    0.09105    0.11742 =
         0.09712   -0.01330   -0.02639    0.02397
O2    4    0.690209    0.597476    0.687456    11.00000    0.04186    0.01973 =
         0.02937   -0.00359   -0.00269   -0.00299
O3    4    0.689604    0.732689    0.665728    11.00000    0.03819    0.03594 =
         0.02372    0.01111   -0.00291   -0.00806
O4    4    0.714362    0.530621    0.824037    11.00000    0.05067    0.02111 =
         0.04367    0.00359    0.01939    0.00022
AFIX  43
H4A   2    0.720598    0.483251    0.812535    11.00000   -1.20000
AFIX   0
O5    4    0.707595    0.681110    0.802900    11.00000    0.02881    0.01445 =
         0.02993    0.00171   -0.00150   -0.00266
O6    4    0.589103    0.664676    0.951805    11.00000    0.08327    0.06713 =
         0.07590   -0.00116    0.02025    0.01445
AFIX  83
H6C   2    0.600810    0.702447    0.967139    11.00000   -1.50000
AFIX   0
O7    4    0.669163    0.829635    0.787663    11.00000    0.03499    0.02529 =
         0.08651   -0.01561    0.01786   -0.00492
O8    4    0.614879    0.745692    0.766471    11.00000    0.03295    0.03374 =
         0.05431    0.00726   -0.00158   -0.00244
O9    4    0.750549    0.920265    0.950671    11.00000    0.19348    0.06757 =
         0.04073   -0.02436    0.02653   -0.06986
O10   4    0.738748    0.818008    0.904408    11.00000    0.05967    0.01809 =
         0.05844    0.00208    0.01265   -0.00264
O11   4    0.765638    0.896620    0.831114    11.00000    0.08332    0.02320 =
         0.01804   -0.00055    0.00539   -0.01131

HKLF 4

REM  1_a.res in Cmca
REM R1 =  0.0672 for    2492 Fo > 4sig(Fo)  and  0.0910 for all    3494 data
REM    263 parameters refined using      0 restraints

END

WGHT      0.1103      4.1250

REM Highest difference peak  1.827,  deepest hole -1.141,  1-sigma level  0.150
Q1    1   0.6693  0.4573  0.6541  11.00000  0.05    1.83
Q2    1   0.6213  0.5620  0.4789  11.00000  0.05    1.80
Q3    1   0.7009  0.7089  0.9437  11.00000  0.05    1.54
Q4    1   0.7013  0.7107  0.5586  11.00000  0.05    1.50
Q5    1   0.7173  0.7858  0.7634  11.00000  0.05    0.87
;
_shelx_res_checksum   19004

_shelx_hkl_file
;
   0   0   4  516048    6385                                                      348948 -118.43   -0.02  1.0000
   0   0   6  509535   10188                                                      578673  -43.50   -0.03  1.0000
   0   0  -6  519950   10994                                                      589769  -43.50    0.03  1.0000
   0   0  -8  166514    7030                                                      169046    2.87    0.01  1.0000
   0   0 -10   94978    6053                                                       92860    3.21   -0.04  1.0000
   0   0 -12  146937    7137                                                      135231  -14.46    0.01  1.0000
   0   0 -12  121747    7527                                                      111113  -14.46    0.01  1.0000
   0   0 -14  123762    9223                                                      130602   -8.90    0.02  1.0000
   0   0 -14  137596    8048                                                      144803   -8.90    0.02  1.0000
   0   0 -16   26370    4222                                                       25800   -1.64    0.02  1.0000
   0   0 -18    4900    1896                                                        4678    1.49    0.04  1.0000
   2   0   2  760617    7962                                                      999900  118.59    0.02  1.0000
   2   0   4   43205    3487                                                      104827 -107.54    0.08  1.0000
  -2   0  -4   48225    3568                                                      112570 -107.54   -0.08  1.0000
   2   0  -6  380093    8638                                                      330720  -38.44    0.08  1.0000
  -2   0  -6  386776    7955                                                      336955  -38.44   -0.04  1.0000
   2   0   6  386256    7533                                                      336470  -38.44    0.04  1.0000
  -2   0  -8   69625    4383                                                       69347    0.49   -0.03  1.0000
   2   0  -8   68157    4630                                                       67880    0.49    0.06  1.0000
  -2   0 -10   68148    5078                                                       69170    1.81   -0.03  1.0000
   2   0 -10   61900    5128                                                       62875    1.81   -0.03  1.0000
  -2   0 -12  182084    8692                                                      194541  -13.32    0.06  1.0000
   2   0 -12  173327    9492                                                      185480  -13.31   -0.05  1.0000
   2   0 -12  182954    8491                                                      195434  -13.31   -0.05  1.0000
   2   0 -12  169667    9792                                                      181693  -13.31   -0.05  1.0000
   2   0 -14  216557    9489                                                      207986   -8.63    0.06  1.0000
  -2   0 -14  206798    9641                                                      198426   -8.63   -0.04  1.0000
   2   0 -14  197584   10765                                                      189401   -8.63    0.06  1.0000
   2   0 -16   45714    5468                                                       46625   -1.97    0.12  1.0000
  -2   0 -16   50752    5836                                                       51707   -1.96   -0.07  1.0000
  -2   0 -18   12174    2730                                                       12560    1.61    0.05  1.0000
   2   0 -18   10646    2589                                                       11007    1.61    0.03  1.0000
   4   0   0   43996     955                                                       28027  349.93   -0.14  1.0000
   4   0   0   41408    1721                                                       30163  349.93   -0.14  1.0000
   4   0   2   60779    1465                                                       20871   94.70    0.03  1.0000
   4   0  -2   60919    1428                                                       20950   94.71    0.06  1.0000
   4   0  -2   61166    1613                                                       21095   94.71    0.06  1.0000
   4   0   4   11146    2194                                                       37447  -81.59    0.09  1.0000
  -4   0  -4   11670    1920                                                       38402  -81.59   -0.09  1.0000
  -4   0  -6  184405    5993                                                      208694  -25.43   -0.04  1.0000
   4   0  -6  180043    7093                                                      204050  -25.43    0.05  1.0000
   4   0  -8   19206    2464                                                       18222   -3.34    0.07  1.0000
  -4   0  -8   17411    2003                                                       16474   -3.34   -0.04  1.0000
   4   0 -10   95302    6506                                                       96110   -1.21    0.03  1.0000
   4   0 -12  146496    8411                                                      137460  -11.13   -0.05  1.0000
   4   0 -12  160778    7407                                                      151304  -11.13   -0.05  1.0000
  -4   0 -12  167774    7956                                                      158087  -11.13    0.04  1.0000
   4   0  14  176449    8943                                                      183507   -7.72    0.08  1.0000
   4   0 -14  155069    9895                                                      161691   -7.72    0.07  1.0000
   4   0 -14  179772    8914                                                      186897   -7.72    0.07  1.0000
  -4   0 -16   56487    6130                                                       55423   -2.09   -0.10  1.0000
   4   0 -16   57548    6064                                                       56468   -2.10    0.14  1.0000
  -4   0 -18   24917    3878                                                       24317    1.77    0.06  1.0000
   6   0   0  289902    3250                                                       70576  253.07   -0.05  1.0000
   6   0   2   62212    3923                                                      101894   64.75    0.03  1.0000
   6   0  -2   61856    3438                                                      101445   64.76    0.07  1.0000
   6   0  -2   66598    4310                                                      107493   64.76    0.07  1.0000
  -6   0  -4  310765    5417                                                      378969  -53.94   -0.03  1.0000
   6   0   4  317582    7920                                                      386493  -53.94    0.03  1.0000
   6   0  -4  323116    8627                                                      392589  -53.94    0.07  1.0000
  -6   0  -6   44343    2452                                                       40187   -9.38    0.01  1.0000
   6   0   6   47187    2817                                                       42896   -9.38   -0.01  1.0000
   6   0  -6   42452    3244                                                       38389   -9.38   -0.02  1.0000
   6   0  -8   65991    4946                                                       67704   -3.07    0.03  1.0000
   6   0 -10  195887    8950                                                      192383   -3.69    0.09  1.0000
   6   0 -10  203595    9737                                                      200023   -3.69    0.09  1.0000
   6   0 -12   68777    6218                                                       74496   -9.91    0.02  1.0000
  -6   0 -12   81697    6089                                                       87922   -9.92   -0.04  1.0000
   6   0  14   61093    5232                                                       57936   -6.00    0.09  1.0000
   6   0 -14   57765    5849                                                       54696   -6.00    0.07  1.0000
  -6   0 -18   29413    4081                                                       29994    1.56    0.05  1.0000
   8   0   0  400337   11561                                                      656784  164.87    0.03  1.0000
   8   0   2   97486    3862                                                       74023   37.26    0.00  1.0000
   8   0  -2   93549    3066                                                       70593   37.26    0.03  1.0000
   8   0  -2  102299    4280                                                       78220   37.26    0.03  1.0000
   8   0  -4  560079   10337                                                      508450  -32.78    0.03  1.0000
   8   0   4  568765   10327                                                      516711  -32.79   -0.02  1.0000
   8   0   6  260852    7551                                                      255438    4.94   -0.02  1.0000
   8   0  -6  262741    8641                                                      257303    4.95   -0.02  1.0000
   8   0  -8  237868    9640                                                      239850    1.88   -0.02  1.0000
   8   0 -10  176021    8852                                                      180235   -4.63    0.10  1.0000
   8   0 -10  179442    9578                                                      183697   -4.63    0.10  1.0000
   8   0 -10  167043    8771                                                      171149   -4.63    0.10  1.0000
   8   0 -12   97506    7252                                                       91090   -9.69    0.08  1.0000
   8   0  14   49135    4987                                                       50896   -3.65    0.08  1.0000
   8   0  16   27711    3789                                                       28256    1.51    0.02  1.0000
  -8   0 -18   21557    3344                                                       21343    0.68    0.02  1.0000
  10   0   0  256133    6659                                                      161858   96.29    0.01  1.0000
  10   0  -2  337965   10410                                                      359873   17.21   -0.05  1.0000
  10   0   2  334544    9554                                                      356339   17.20   -0.06  1.0000
  10   0  -2  316476    7100                                                      337687   17.21   -0.05  1.0000
  10   0  -4  380575    9627                                                      404541  -17.75    0.03  1.0000
  10   0   4  400801   10492                                                      425404  -17.76   -0.01  1.0000
  10   0  -6  811569   16334                                                      839879   14.45    0.05  1.0000
  10   0  -8  386878   12608                                                      378095    6.59   -0.04  1.0000
  10   0 -10  128237    7645                                                      124784   -4.50    0.04  1.0000
  10   0 -10  138771    8483                                                      135179   -4.50    0.04  1.0000
  10   0 -12  135979    8905                                                      142941   -8.65    0.09  1.0000
  10   0  14   45022    4715                                                       44349   -1.48    0.08  1.0000
  10   0  16   15768    2806                                                       14994    2.89    0.02  1.0000
 -10   0 -18    6458    1770                                                        6337   -0.70   -0.04  1.0000
  12   0   0  583699   14965                                                      667001   48.89   -0.03  1.0000
  12   0   2  225135    8525                                                      219126    5.91   -0.10  1.0000
  12   0  -2  229490    9087                                                      223424    5.91   -0.11  1.0000
  12   0   4  160986    7124                                                      155301   -6.63    0.03  1.0000
  12   0  -4  152503    6069                                                      146981   -6.62    0.05  1.0000
  12   0  -6  478609   12429                                                      452771   17.57    0.12  1.0000
  12   0  -8  229820   10221                                                      237144    7.03   -0.03  1.0000
  12   0  -8  279680   11274                                                      287753    7.03   -0.03  1.0000
  12   0 -10   99136    7230                                                      101683   -3.73    0.00  1.0000
  12   0 -12   64584    6045                                                       61367   -5.95    0.06  1.0000
  12   0  14   46349    4974                                                       46614   -0.57    0.09  1.0000
  12   0  16    9527    2322                                                       10012    2.28    0.03  1.0000
  14   0   0  372787   12064                                                      342913   23.17   -0.01  1.0000
  14   0   2  111651    6839                                                      113464    2.51   -0.09  1.0000
  14   0  -2  115325    7297                                                      117165    2.50   -0.11  1.0000
  14   0   4   46327    4432                                                       46703   -0.81    0.05  1.0000
  14   0  -6  152594    7932                                                      164914   14.35    0.12  1.0000
  14   0  -8   93932    6674                                                       90793    4.79   -0.01  1.0000
  14   0  -8  119997    7613                                                      116446    4.79   -0.01  1.0000
  14   0 -10   48845    5243                                                       47857   -2.08   -0.01  1.0000
  14   0  12   47491    5134                                                       48996   -3.18    0.05  1.0000
  14   0 -12   35782    4844                                                       37092   -3.18    0.03  1.0000
  14   0  14   70710    6176                                                       69996   -1.25    0.08  1.0000
  14   0  16   18991    3034                                                       18752    0.81    0.01  1.0000
  16   0   0  136605    8724                                                      151097   17.73    0.05  1.0000
  16   0   2   38982    4471                                                       36988    4.75   -0.04  1.0000
  16   0   4   19479    3165                                                       18782   -2.34    0.03  1.0000
  16   0  -6   27833    3511                                                       25305    7.20    0.08  1.0000
  16   0   6   54049    4103                                                       50504    7.19    0.08  1.0000
  16   0   8   53672    4550                                                       55732    4.09    0.00  1.0000
  16   0  -8   33286    4328                                                       34913    4.09    0.01  1.0000
  16   0 -10   17427    3305                                                       17387    0.14   -0.01  1.0000
  16   0  12   51931    5129                                                       50778   -2.36    0.04  1.0000
  16   0 -12   33768    4497                                                       32839   -2.36    0.00  1.0000
  16   0  14   61369    5824                                                       62660   -2.40    0.06  1.0000
  16   0  16   31939    3859                                                       32116    0.46   -0.04  1.0000
  18   0   0  140879    6415                                                      121811   24.42    0.12  1.0000
  18   0   0  129317    8421                                                      111077   24.42    0.12  1.0000
  18   0   2   24108    4002                                                       27344    9.36    0.01  1.0000
  18   0   2   25773    3240                                                       29116    9.36    0.01  1.0000
  18   0   4   42197    4232                                                       45980   -8.36   -0.01  1.0000
  18   0   4   35885    4889                                                       39380   -8.36   -0.01  1.0000
  18   0  -4   26793    4135                                                       29824   -8.36    0.00  1.0000
  18   0   6   52581    4523                                                       52714    0.27    0.06  1.0000
  18   0  -6   35375    4383                                                       35483    0.27    0.06  1.0000
  18   0   8   42551    4065                                                       39993    5.84   -0.01  1.0000
  18   0  -8   27727    3918                                                       25669    5.84    0.01  1.0000
  18   0 -10   23560    3819                                                       24005    1.34   -0.02  1.0000
  18   0  10   38798    4440                                                       39367    1.33   -0.03  1.0000
  18   0  12   45449    4905                                                       46935   -3.21    0.03  1.0000
  18   0 -12   21010    3595                                                       22023   -3.21   -0.01  1.0000
  18   0  14   46027    4689                                                       44964   -2.31    0.03  1.0000
  20   0   0  179759    9167                                                      208816   30.60    0.14  1.0000
  20   0   2  145833    7440                                                      135295   13.04    0.03  1.0000
  20   0  -2  135294    7109                                                      125148   13.04    0.03  1.0000
  20   0   4  126477    7160                                                      117253  -12.26   -0.04  1.0000
  20   0  -4  118243    8056                                                      109327  -12.26   -0.01  1.0000
  20   0  -6  129186    8832                                                      131677   -3.20    0.08  1.0000
  20   0   6  161456    8385                                                      164232   -3.19    0.07  1.0000
  20   0   8   81437    6102                                                       85724    6.88   -0.01  1.0000
  20   0   8   71053    5796                                                       75061    6.88   -0.01  1.0000
  20   0  10   68973    5920                                                       69005   -0.06   -0.07  1.0000
  20   0 -10   52262    5712                                                       52286   -0.05   -0.06  1.0000
  20   0  12   31951    4058                                                       30610   -3.52    0.01  1.0000
  20   0 -12   24897    3784                                                       23716   -3.51   -0.01  1.0000
  20   0  14   29414    3631                                                       29553   -0.38    0.01  1.0000
  22   0   0  183847    8532                                                      158500   28.44    0.13  1.0000
  22   0  -2  206346   11642                                                      220271   13.99    0.02  1.0000
  22   0   2  220650   10391                                                      235042   13.99    0.03  1.0000
  22   0   4  168251    9078                                                      177715  -10.56   -0.07  1.0000
  22   0  -4  155080   10139                                                      164175  -10.56   -0.03  1.0000
  22   0  -6  137150    9303                                                      134670   -3.12    0.10  1.0000
  22   0   6  155688    8621                                                      153051   -3.11    0.09  1.0000
  22   0   8   76613    5872                                                       73804    4.75    0.00  1.0000
  22   0  -8   69743    6701                                                       67063    4.75    0.01  1.0000
  22   0 -10   47470    5286                                                       45840   -3.50   -0.07  1.0000
  22   0  10   62354    5365                                                       60480   -3.51   -0.08  1.0000
  22   0  12   30840    3709                                                       31624   -2.06    0.01  1.0000
  22   0 -12   21766    3513                                                       22425   -2.06    0.02  1.0000
  24   0   0   83491    6956                                                       96506   20.14    0.08  1.0000
  24   0   2   56993    5230                                                       50693   12.60    0.00  1.0000
  24   0  -2   61720    6132                                                       55159   12.60    0.00  1.0000
  24   0   4  102320    7179                                                       98109   -6.17   -0.08  1.0000
  24   0  -4  105064    8164                                                      100797   -6.17   -0.04  1.0000
  24   0  -6   36256    4987                                                       36994   -1.79    0.09  1.0000
  24   0   6   40316    4648                                                       41093   -1.79    0.09  1.0000
  24   0   8   23687    3311                                                       24096    1.23    0.01  1.0000
  24   0  -8   30020    4579                                                       30481    1.23    0.02  1.0000
  24   0 -10   19200    3489                                                       21206   -6.55   -0.05  1.0000
  24   0 -12   11667    2311                                                       11654   -0.06    0.05  1.0000
  26   0   0    7476    2086                                                        5284   12.78    0.02  1.0000
  26   0  -2   11645    3194                                                       14196   10.43   -0.03  1.0000
  26   0  -4   37730    5147                                                       39377   -3.89   -0.04  1.0000
  26   0   4   34964    4335                                                       36554   -3.90   -0.07  1.0000
  26   0   6   13341    2585                                                       13096   -0.99    0.09  1.0000
  26   0  -6   21138    3799                                                       20830   -0.99    0.10  1.0000
  26   0  -8    9798    2617                                                        9814   -0.08    0.02  1.0000
  26   0 -10    1428     746                                                         904   -7.17   -0.03  1.0000
  28   0   0    5423    2196                                                        7078    9.73   -0.04  1.0000
  28   0  -2   19291    3234                                                       16807    8.58   -0.07  1.0000
  28   0   2   21817    3650                                                       19168    8.59   -0.05  1.0000
  28   0  -4    7088    1890                                                        6290   -4.53   -0.01  1.0000
  28   0  -6   27030    3929                                                       27220   -0.53    0.12  1.0000
  28   0  -8   19582    3127                                                       20086    1.66    0.02  1.0000
  30   0   0   71649    5988                                                       66727    8.68   -0.04  1.0000
  30   0   2   63153    5900                                                       67055    7.09   -0.03  1.0000
  30   0  -2   50438    5283                                                       53932    7.10   -0.06  1.0000
  30   0  -4   20287    3437                                                       21870   -5.06    0.02  1.0000
  30   0   4   20425    3473                                                       22018   -5.08    0.02  1.0000
   1   1   1    1416     138                                                         216   21.27    0.07  1.0000
   1   1  -2       0     468                                                        5411   68.79    0.21  1.0000
   1   1   2       0     722                                                        5438  -68.79   -0.22  1.0000
   1   1   3    9899     506                                                        1627  -54.89    0.08  1.0000
   1  -1   3    8534     203                                                        1104  -54.88    0.02  1.0000
   1  -1   3    8399     214                                                        1056  -54.88    0.02  1.0000
  -1   1  -3    8921     378                                                        1246  -54.88   -0.02  1.0000
   1   1   4    2124     523                                                        1158  -11.19   -0.40  1.0000
   1  -1   4    2161     286                                                        1185   11.19   -0.32  1.0000
  -1   1  -4    2138     431                                                        1168   11.19    0.32  1.0000
   1  -1   5   16030    1836                                                       34909  -55.88    0.10  1.0000
   1   1   5   15088    2523                                                       33513  -55.88   -0.11  1.0000
  -1   1   5   12785    2398                                                       30033  -55.88   -0.15  1.0000
  -1   1  -5   15803    2351                                                       34574  -55.88   -0.10  1.0000
   1   1  -5   17088    2547                                                       36463  -55.88   -0.05  1.0000
  -1  -1   6   61711    3923                                                      102538  -66.61   -0.08  1.0000
   1  -1   6   76781    3813                                                      121719  -66.60   -0.05  1.0000
  -1   1   6   53066    4595                                                       91297   66.61   -0.03  1.0000
   1   1  -6   67378    4852                                                      109807  -66.61    0.08  1.0000
   1  -1  -6   68273    4895                                                      110945   66.61    0.03  1.0000
  -1   1  -6   65776    4566                                                      107752  -66.60    0.05  1.0000
   1   1   6   63004    4698                                                      104204   66.62   -0.07  1.0000
  -1   1   7     945     565                                                         575   -6.27   -0.07  1.0000
   1  -1  -7     344     278                                                         139   -6.27    0.07  1.0000
  -1  -1  -7     702     396                                                         390   -6.26    0.06  1.0000
   1   1   7    1352     548                                                         902   -6.26   -0.06  1.0000
  -1   1  -7     854     390                                                         504   -6.28   -0.06  1.0000
   1   1  -7    1266     525                                                         831   -6.26   -0.06  1.0000
   1  -1  -8    1523     824                                                        2652   11.57    0.04  1.0000
  -1   1   8    1893    1095                                                        3133   11.57   -0.04  1.0000
  -1  -1  -8    1481     823                                                        2596   11.57    0.01  1.0000
   1   1  -8     838     803                                                        1715  -11.57    0.04  1.0000
  -1   1  -8    1068     775                                                        2039  -11.57    0.08  1.0000
   1  -1  -9   16799    2004                                                       10314   26.03    0.04  1.0000
  -1   1  -9   16561    1846                                                       10129   26.02   -0.07  1.0000
  -1  -1  -9   17309    1885                                                       10717   26.01    0.04  1.0000
   1   1  -9   16787    1899                                                       10309   26.01   -0.07  1.0000
  -1   1 -10    8159    2108                                                        7922    1.23   -0.13  1.0000
   1   1 -10    5323    1499                                                        5132    1.23   -0.10  1.0000
   1  -1 -10    3850    1250                                                        3689   -1.22   -0.11  1.0000
  -1  -1 -10    3547    1114                                                        3392   -1.22   -0.08  1.0000
   1  -1 -11    2673    1441                                                        4453   13.95   -0.22  1.0000
  -1  -1 -11    3703    1661                                                        5758   13.94   -0.18  1.0000
   1   1 -11    2129    1412                                                        3741   13.94    0.13  1.0000
   1  -1 -11    3888    1462                                                        5989   13.95   -0.22  1.0000
  -1  -1 -11    4456    1584                                                        6688   13.94   -0.18  1.0000
  -1   1 -11    5039    1700                                                        7398   13.94    0.19  1.0000
  -1   1 -11    2596    1558                                                        4353   13.94    0.19  1.0000
  -1  -1 -12   15356    2528                                                       15845    1.82   -0.12  1.0000
  -1   1 -12   15262    2563                                                       15748   -1.81   -0.16  1.0000
  -1   1 -12   10291    2266                                                       10690   -1.81   -0.16  1.0000
   1   1 -12   14097    2815                                                       14566   -1.82   -0.15  1.0000
   1  -1 -12   15424    2517                                                       15913    1.81   -0.15  1.0000
   1  -1 -12   11819    2569                                                       12248    1.81   -0.15  1.0000
  -1  -1 -12   11199    2456                                                       11617    1.82   -0.12  1.0000
   1   1 -12   14523    2288                                                       14999   -1.82   -0.15  1.0000
   1   1 -13   30727    3553                                                       30736   -0.02    0.06  1.0000
   1   1 -13   23890    3668                                                       23898   -0.02    0.06  1.0000
  -1   1 -13   30949    3658                                                       30963   -0.04    0.10  1.0000
   1  -1 -13   24171    3628                                                       24184   -0.04   -0.07  1.0000
   1  -1 -13   27006    3393                                                       27020   -0.04   -0.07  1.0000
  -1  -1 -13   30605    3643                                                       30615   -0.03   -0.01  1.0000
   1   1 -14   14615    2645                                                       15534    3.47    0.06  1.0000
   1  -1 -14   12076    2480                                                       12914   -3.48    0.04  1.0000
  -1  -1 -14   13113    2892                                                       13984   -3.47    0.06  1.0000
   1   1 -14   14144    3138                                                       15048    3.47    0.06  1.0000
   1  -1 -14   13492    2902                                                       14377   -3.48    0.04  1.0000
  -1   1 -14   15564    3363                                                       16514    3.48    0.05  1.0000
  -1  -1 -14   18120    2935                                                       19142   -3.47    0.06  1.0000
  -1  -1 -15       0     976                                                        -238   -0.19    0.05  1.0000
   1   1 -15      29     920                                                          27   -0.18   -0.08  1.0000
   1  -1 -15     215     979                                                         209   -0.19    0.07  1.0000
  -1   1 -15    1282    1057                                                        1268   -0.18   -0.11  1.0000
   1  -1 -15    1171    1184                                                        1157   -0.19    0.07  1.0000
  -1  -1 -15    1723    1519                                                        1706   -0.19    0.05  1.0000
  -1  -1 -16    1161    1224                                                        1482    4.11   -0.03  1.0000
   1  -1 -16     954    1062                                                        1248    4.11   -0.06  1.0000
   1  -1 -16    1880    1568                                                        2284    4.11   -0.06  1.0000
  -1   1 -16      59     718                                                         147   -4.11   -0.04  1.0000
   1   1 -16    1958    1678                                                        2369   -4.10   -0.01  1.0000
  -1  -1 -17       0     800                                                        -531   -0.58    0.12  1.0000
   1   1 -17     330     701                                                         355   -0.57   -0.26  1.0000
  -1   1 -17       0     921                                                        -143   -0.57   -0.26  1.0000
   1  -1 -17    1223    1245                                                        1268   -0.58    0.12  1.0000
  -1  -1 -18     735    1153                                                         663    1.26   -0.06  1.0000
   1   1 -18     810    1013                                                         735   -1.25   -0.09  1.0000
   1  -1 -18       2     584                                                        -100    1.27   -0.10  1.0000
  -1   1 -18     617     927                                                         551   -1.26   -0.13  1.0000
  -1  -1 -19     661     582                                                         541   -2.28   -0.01  1.0000
  -1   1 -19     643     815                                                         525   -2.27    0.03  1.0000
   3   1   1    3755     525                                                        2197   13.36   -0.03  1.0000
   3  -1   1    3602     399                                                        2084   13.32    0.00  1.0000
   3   1  -1    3857     459                                                        2275   13.37   -0.01  1.0000
   3   1   2    4970     233                                                         342  -48.25   -0.26  1.0000
   3   1  -2    4226     225                                                         169   48.25    0.24  1.0000
   3  -1   2    4718     152                                                         277   48.29   -0.28  1.0000
   3  -1   3    6055     255                                                         781  -46.27    0.09  1.0000
   3   1   3    4937     272                                                         415  -46.29    0.13  1.0000
  -3   1  -3    5557     247                                                         609  -46.27   -0.09  1.0000
   3   1   4     666     443                                                         946   -4.56   -0.53  1.0000
   3  -1   4    1147     338                                                        1506    4.57   -0.28  1.0000
   3   1   4     805     515                                                        1110   -4.56   -0.53  1.0000
  -3   1  -4     830     391                                                        1139    4.57    0.28  1.0000
   3  -1   5    7791     374                                                        1575  -45.07    0.06  1.0000
   3   1   5    5788     414                                                         756  -45.08    0.00  1.0000
   3   1   5    6504     442                                                        1028  -45.08    0.00  1.0000
  -3   1  -5    7150     463                                                        1294  -45.07   -0.06  1.0000
  -3   1  -6       3     774                                                        3800  -55.66   -0.02  1.0000
   3   1  -6       2     988                                                        3787  -55.69    0.04  1.0000
   3   1   6      35    1030                                                        4352   55.69   -0.03  1.0000
   3   1   6      67     982                                                        4655   55.69   -0.03  1.0000
   3  -1  -6      36    1065                                                        4351   55.67   -0.06  1.0000
  -3   1  -7   13233    1782                                                       14610   -5.41   -0.03  1.0000
   3   1  -7   14823    2164                                                       16262   -5.36   -0.04  1.0000
   3   1   7   13222    1973                                                       14583   -5.35   -0.02  1.0000
  -3   1   7   11933    1984                                                       13239   -5.40   -0.04  1.0000
   3   1   7   14012    1819                                                       15412   -5.35   -0.02  1.0000
  -3  -1  -7   14021    1872                                                       15421   -5.35    0.02  1.0000
   3  -1  -7   13748    2088                                                       15148   -5.40    0.04  1.0000
   3  -1  -8    3049     903                                                        2266    7.06    0.04  1.0000
   3   1  -8    2272     562                                                        1605   -7.06   -0.06  1.0000
  -3   1  -8    2140     680                                                        1493   -7.07    0.07  1.0000
  -3  -1  -8    3312     862                                                        2494    7.06   -0.07  1.0000
  -3   1   8    2183     819                                                        1530    7.06   -0.04  1.0000
   3   1  -9    6847    2016                                                       11497   22.71   -0.15  1.0000
  -3   1  -9    7646    1938                                                       12532   22.73   -0.16  1.0000
   3  -1  -9    7447    2183                                                       12278   22.74    0.14  1.0000
  -3  -1  -9    7319    1918                                                       12107   22.71    0.14  1.0000
  -3   1 -10    9007    1772                                                        8954   -0.26   -0.05  1.0000
   3  -1 -10    8399    1870                                                        8347    0.27   -0.04  1.0000
   3   1 -10    8270    1874                                                        8220   -0.25    0.02  1.0000
  -3  -1 -10    8476    1804                                                        8425    0.26    0.04  1.0000
   3  -1 -11    4813    1431                                                        2971   13.79   -0.20  1.0000
   3  -1 -11    2332     457                                                        1117   13.79   -0.20  1.0000
   3  -1 -11    2957    1025                                                        1561   13.79   -0.20  1.0000
   3   1 -11    2690     720                                                        1370   13.78    0.09  1.0000
  -3  -1 -11    1841     477                                                         787   13.79   -0.12  1.0000
  -3   1 -11    4160    1182                                                        2464   13.79    0.21  1.0000
   3   1 -11    2086     874                                                         950   13.78    0.09  1.0000
   3   1  11    2992     877                                                        1587   13.79    0.12  1.0000
  -3   1 -12   28308    3349                                                       27836   -1.31   -0.12  1.0000
   3  -1 -12   25477    3604                                                       25027    1.31   -0.12  1.0000
   3   1 -12   24681    2883                                                       24233   -1.33   -0.04  1.0000
   3  -1 -12   24991    3006                                                       24545    1.31   -0.12  1.0000
   3   1 -12   21477    3401                                                       21059   -1.33   -0.04  1.0000
  -3  -1 -12   26671    3320                                                       26206    1.33   -0.04  1.0000
   3   1  12   24986    3014                                                       24536    1.33    0.04  1.0000
   3   1  13   34335    3741                                                       34586    0.63    0.05  1.0000
  -3  -1 -13   29936    3686                                                       30171    0.63   -0.05  1.0000
   3   1 -13   34214    3707                                                       34467    0.63    0.10  1.0000
   3   1 -13   33214    4333                                                       33464    0.63    0.10  1.0000
   3  -1 -13   28646    3534                                                       28866    0.60   -0.19  1.0000
   3  -1 -13   30356    4095                                                       30583    0.60   -0.19  1.0000
   3   1 -14   47285    5295                                                       45547    3.74    0.02  1.0000
  -3  -1 -14   52274    4965                                                       50446   -3.74    0.03  1.0000
   3   1 -14   49718    4487                                                       47936    3.74    0.02  1.0000
   3  -1 -14   54403    4859                                                       52528   -3.76   -0.03  1.0000
   3  -1 -14   47427    5231                                                       45678   -3.76   -0.03  1.0000
   3  -1 -15    2602    1390                                                        2724   -1.09    0.08  1.0000
   3   1 -15    2659    1437                                                        2781   -1.09   -0.04  1.0000
   3  -1 -15    2615    1393                                                        2737   -1.09    0.08  1.0000
   3   1 -16    6940    2323                                                        6172   -4.40    0.01  1.0000
  -3   1 -16    9680    2501                                                        8766   -4.42   -0.06  1.0000
  -3  -1 -16    8523    2339                                                        7668    4.41    0.01  1.0000
   3  -1 -16   10438    2238                                                        9486    4.42   -0.06  1.0000
   3  -1 -16    8544    2399                                                        7685    4.42   -0.06  1.0000
  -3  -1 -17     754     774                                                         685   -1.19    0.13  1.0000
  -3   1 -17     613     776                                                         552   -1.19   -0.24  1.0000
   3  -1 -17     997    1205                                                         917   -1.20    0.13  1.0000
   3   1 -17       2     604                                                        -493   -1.19   -0.24  1.0000
  -3  -1 -18    1837    1085                                                        2004    1.77    0.01  1.0000
   3   1 -18    3776    1734                                                        4014   -1.77   -0.02  1.0000
  -3   1 -18    1772    1416                                                        1938   -1.79   -0.09  1.0000
  -3   1 -19    1535     973                                                        1666   -1.52    0.07  1.0000
   5  -1  -1    9444    1199                                                        9997    2.60    0.11  1.0000
   5   1  -1    9460    1198                                                       10022    2.64   -0.11  1.0000
   5  -1   1    8532    1068                                                        9059    2.61    0.11  1.0000
   5   1   1    9470    1227                                                       10032    2.64   -0.14  1.0000
   5   1  -2   17450    1812                                                       23358   19.24    0.28  1.0000
   5   1   2   16048    1827                                                       21730  -19.23   -0.31  1.0000
   5  -1   2   15206    1519                                                       20760   19.27   -0.21  1.0000
   5   1  -2   15026    1512                                                       20539   19.24    0.28  1.0000
   5   1  -3   18248    2047                                                       29703  -34.57    0.11  1.0000
   5   1   3   18233    2197                                                       29683  -34.57    0.13  1.0000
   5   1  -3   18629    2170                                                       30188  -34.57    0.11  1.0000
   5  -1   3   16985    1749                                                       28075  -34.54    0.14  1.0000
   5  -1   4    1732     473                                                        1290   -5.43   -0.28  1.0000
   5  -1  -4    1914     602                                                        1442    5.44    0.20  1.0000
   5   1   4    1832     486                                                        1420    5.44   -0.64  1.0000
   5   1  -4    2352     624                                                        1880   -5.45    0.62  1.0000
  -5   1  -4    1603     320                                                        1179   -5.43    0.28  1.0000
   5  -1  -5    1198    1023                                                        4448  -29.76   -0.03  1.0000
   5   1  -5    2183    1167                                                        6207  -29.75    0.14  1.0000
  -5   1  -5    1716     832                                                        5403  -29.76    0.04  1.0000
   5   1   5    1505    1027                                                        5022  -29.75    0.10  1.0000
   5  -1   5    1835     799                                                        5612  -29.76   -0.04  1.0000
   5   1   6  109943    4217                                                       82847   40.59    0.02  1.0000
   5  -1  -6  109978    4701                                                       82904   40.54   -0.11  1.0000
  -5  -1  -6  110868    3774                                                       83650   40.59   -0.02  1.0000
  -5   1  -6  110349    3543                                                       83232  -40.53   -0.06  1.0000
   5   1  -6  109113    4562                                                       82126  -40.59   -0.02  1.0000
  -5   1  -7   50246    3004                                                       49028   -2.54    0.04  1.0000
  -5  -1  -7   50532    3226                                                       49346   -2.46   -0.04  1.0000
   5   1  -7   50664    3842                                                       49478   -2.46   -0.02  1.0000
   5  -1  -7   52870    4010                                                       51625   -2.53   -0.03  1.0000
  -5  -1  -8    1192     598                                                        1157    0.48   -0.16  1.0000
   5   1  -8    1145     761                                                        1111   -0.48   -0.17  1.0000
   5  -1  -8    1764     873                                                        1720    0.49    0.02  1.0000
   5   1  -9    1220    1306                                                        2991   18.33   -0.24  1.0000
   5  -1  -9     769     974                                                        2257   18.35    0.27  1.0000
   5  -1 -10       1     859                                                        -593    1.05    0.05  1.0000
   5   1 -10       1     432                                                        -274   -1.04    0.13  1.0000
   5   1 -10       1     594                                                        -232   -1.04    0.13  1.0000
   5   1 -11     598     997                                                        1391   11.92    0.08  1.0000
  -5  -1 -11     172     688                                                         674   11.93   -0.08  1.0000
   5   1 -11     178     763                                                         685   11.92    0.08  1.0000
   5  -1 -11     260     962                                                         841   11.94   -0.14  1.0000
  -5   1 -11     730    1160                                                        1591   11.93    0.15  1.0000
   5  -1 -11      20     548                                                          71   11.94   -0.14  1.0000
   5  -1 -11     116     424                                                         559   11.94   -0.14  1.0000
   5  -1 -12     708     549                                                         727    0.33   -0.10  1.0000
  -5  -1 -12    1708    1256                                                        1739    0.35    0.06  1.0000
   5   1 -12     741     816                                                         762   -0.36    0.07  1.0000
   5   1  12    1232     728                                                        1259    0.35   -0.06  1.0000
   5  -1 -12     492     500                                                         508    0.33   -0.10  1.0000
   5  -1 -13     500     950                                                         528    0.56   -0.30  1.0000
   5   1 -13     552     637                                                         583    0.60    0.18  1.0000
  -5  -1 -13     512    1115                                                         541    0.59   -0.12  1.0000
   5   1  13     508     838                                                         537    0.59    0.12  1.0000
   5  -1  14   14250    2622                                                       15095    3.24    0.13  1.0000
   5   1 -14   11356    2807                                                       12106    3.21    0.00  1.0000
   5  -1 -14   14501    3218                                                       15353   -3.24   -0.13  1.0000
   5  -1 -14   15079    2696                                                       15948   -3.24   -0.13  1.0000
   5   1  14   15162    2754                                                       16027   -3.21   -0.01  1.0000
   5  -1 -15       4     793                                                        -266   -1.94    0.08  1.0000
   5  -1 -15    1864    1221                                                        1688   -1.94    0.08  1.0000
   5   1 -15       4     748                                                        -279   -1.93   -0.02  1.0000
   5   1  15    1228     928                                                        1086   -1.94   -0.02  1.0000
   5   1 -16    5513    2052                                                        6305   -4.78    0.02  1.0000
   5  -1 -16    5875    2279                                                        6695    4.80   -0.03  1.0000
  -5   1 -16    6297    2276                                                        7144   -4.80   -0.05  1.0000
   5  -1 -16    6543    1926                                                        7407    4.80   -0.03  1.0000
  -5  -1 -17    2018    1458                                                        1833   -1.96    0.13  1.0000
  -5   1 -17       4    1151                                                        -436   -1.95   -0.20  1.0000
  -5  -1 -18     564     815                                                         464    2.06    0.05  1.0000
  -5   1 -18     687     925                                                         575   -2.07   -0.01  1.0000
   7   1   1    2929     879                                                        3635   -5.72   -0.19  1.0000
   7   1  -1    3283     932                                                        4028   -5.73   -0.16  1.0000
   7  -1  -1    2736     591                                                        3422   -5.74    0.15  1.0000
   7  -1  -1    2921     963                                                        3629   -5.74    0.15  1.0000
   7  -1   1    3311     878                                                        4062   -5.74    0.15  1.0000
   7   1  -2    4105     674                                                        3433   -5.08    0.22  1.0000
   7   1   2    4829     912                                                        4098    5.08   -0.24  1.0000
   7  -1   2    5353     871                                                        4584   -5.06   -0.04  1.0000
   7  -1  -2    4838     730                                                        4108    5.07    0.04  1.0000
   7   1  -2    5437     997                                                        4659   -5.08    0.22  1.0000
   7   1  -3    1567     302                                                         157  -25.10    0.06  1.0000
   7   1   3    2805     481                                                         671  -25.10    0.08  1.0000
   7  -1  -3    3157     441                                                         850  -25.08    0.18  1.0000
   7   1  -3    2102     317                                                         353  -25.10    0.06  1.0000
   7  -1   3    2410     314                                                         487  -25.07    0.15  1.0000
   7  -1   4    7904     916                                                        5338  -14.70   -0.29  1.0000
   7   1   4    7360    1071                                                        4893   14.70   -0.67  1.0000
   7  -1  -4    7136     954                                                        4709   14.71    0.22  1.0000
   7   1  -4    8143    1047                                                        5534  -14.71    0.64  1.0000
   7   1   5   29262    2883                                                       35581  -16.30    0.12  1.0000
   7   1  -5   28174    2872                                                       34378  -16.29    0.17  1.0000
   7  -1  -5   27532    2876                                                       33677  -16.31   -0.08  1.0000
   7  -1   5   26975    2307                                                       33060  -16.31   -0.09  1.0000
   7  -1  -6   17292    1789                                                       10304   27.83   -0.08  1.0000
   7   1  -6   18964    1828                                                       11590  -27.88    0.00  1.0000
   7   1   6   18917    1738                                                       11554   27.88    0.01  1.0000
   7   1  -7    7450    1649                                                        7956    2.68    0.01  1.0000
   7  -1  -7    4855    1381                                                        5255    2.61   -0.09  1.0000
   7   1  -8   44739    3938                                                       42378    5.25   -0.21  1.0000
   7  -1  -8   42994    3940                                                       40692   -5.22   -0.04  1.0000
   7  -1  -9     629     947                                                        1671   14.65    0.33  1.0000
   7   1  -9     658     973                                                        1718   14.66   -0.30  1.0000
   7  -1 -10    8571    2087                                                        8581   -0.05    0.08  1.0000
   7   1 -10    8625    2062                                                        8635    0.05    0.14  1.0000
   7   1 -10    6323    1875                                                        6332    0.05    0.14  1.0000
   7   1 -10   10379    2545                                                       10390    0.05    0.14  1.0000
   7  -1 -10    7891    1931                                                        7901   -0.05    0.08  1.0000
   7  -1 -10    6138    1713                                                        6147   -0.05    0.08  1.0000
  -7  -1 -10    9001    1875                                                        9012   -0.05    0.14  1.0000
   7  -1 -11     703    1304                                                        1207    7.63   -0.06  1.0000
   7   1 -11     158     497                                                         432    7.60    0.07  1.0000
  -7  -1 -11    1120     970                                                        1736    7.61   -0.06  1.0000
   7   1 -11    1469    1455                                                        2165    7.60    0.07  1.0000
   7  -1 -11     216     473                                                         525    7.63   -0.06  1.0000
   7   1 -11     362     583                                                         741    7.60    0.07  1.0000
   7  -1 -11     967    1250                                                        1546    7.63   -0.06  1.0000
   7   1  12    7679    1866                                                        7527   -0.81   -0.09  1.0000
   7  -1 -12    5772    1842                                                        5639   -0.82   -0.08  1.0000
  -7  -1 -12    8736    2013                                                        8574   -0.81    0.09  1.0000
   7   1 -12    4754    1577                                                        4636    0.80    0.10  1.0000
   7  -1 -13    5508    1882                                                        5631   -0.76   -0.34  1.0000
   7   1  13    7759    1993                                                        7901   -0.74    0.16  1.0000
   7   1 -13    5092    1851                                                        5206   -0.74    0.22  1.0000
   7  -1  14    4108    1615                                                        4312    1.46    0.21  1.0000
   7   1 -14    6089    2132                                                        6333    1.44   -0.01  1.0000
   7  -1 -14    5957    1962                                                        6202   -1.46   -0.19  1.0000
   7   1  14    5590    1726                                                        5825   -1.44    0.00  1.0000
   7   1  15    4374    1640                                                        4115   -1.84   -0.04  1.0000
   7  -1  15    2531    1298                                                        2337   -1.83    0.05  1.0000
   7  -1  16     794    1093                                                        1119   -4.89    0.01  1.0000
   7   1  16    6571    2343                                                        7455    4.90   -0.03  1.0000
  -7   1 -17    2361    2089                                                        2629   -2.49   -0.15  1.0000
  -7  -1 -17    1617     844                                                        1841   -2.50    0.07  1.0000
  -7   1 -18     487     831                                                         414   -1.59    0.05  1.0000
  -7  -1 -18    2138    1060                                                        1983    1.58    0.06  1.0000
   9   1   1   11561    1498                                                        9284  -10.36   -0.14  1.0000
   9  -1   1   12247    1513                                                        9899  -10.37    0.04  1.0000
   9  -1  -1   11411    1537                                                        9148  -10.37    0.04  1.0000
   9  -1  -1    9953     905                                                        7848  -10.37    0.04  1.0000
   9   1  -1   11197    1529                                                        8958  -10.36   -0.14  1.0000
   9   1   2   36713    3345                                                       45280   19.65   -0.01  1.0000
   9  -1   2   36087    3192                                                       44581  -19.65    0.18  1.0000
   9  -1  -2   37680    2623                                                       46351   19.65   -0.17  1.0000
   9   1  -2   39174    3557                                                       48008  -19.65    0.01  1.0000
   9   1  -3   65698    3767                                                       76454  -18.73   -0.01  1.0000
   9  -1  -3   65972    3791                                                       76736  -18.71    0.15  1.0000
   9  -1   3   66424    4118                                                       77221  -18.70    0.13  1.0000
   9   1   3   72504    4628                                                       83781  -18.73    0.03  1.0000
   9   1  -3   71066    4804                                                       82236  -18.73   -0.01  1.0000
   9   1  -4    1351     355                                                         216  -20.46    0.53  1.0000
   9  -1  -4    2031     469                                                         529   20.47    0.27  1.0000
   9  -1   4    2172     434                                                         602  -20.47   -0.31  1.0000
   9   1   4    2268     548                                                         654   20.46   -0.57  1.0000
   9   1   5  129223    5886                                                      124273   -6.45    0.05  1.0000
   9   1  -5  130790    5690                                                      125812   -6.45    0.10  1.0000
   9  -1  -5  138756    5951                                                      133610   -6.47   -0.02  1.0000
   9  -1   5  131380    5202                                                      126376   -6.47   -0.03  1.0000
   9   1  -6  102006    5886                                                      115310  -18.73    0.09  1.0000
   9   1   6  108773    5899                                                      122496   18.73   -0.09  1.0000
   9  -1  -6  109745    6199                                                      123487   18.68    0.02  1.0000
   9  -1  -7   58807    4505                                                       54614    8.17   -0.10  1.0000
   9   1  -7   53477    4153                                                       49466    8.20    0.04  1.0000
   9  -1  -8   73831    5718                                                       78750   -8.26   -0.13  1.0000
   9   1  -8   75361    5660                                                       80355    8.30   -0.13  1.0000
   9  -1  -9    2639    1183                                                        1528   11.43    0.30  1.0000
   9   1  -9    2507     886                                                        1425   11.46   -0.30  1.0000
   9   1  -9    2654     842                                                        1537   11.46   -0.30  1.0000
   9  -1 -10    8931    2221                                                        8657   -1.36    0.04  1.0000
   9   1 -10    6663    1841                                                        6428    1.34    0.09  1.0000
   9   1 -10   10509    2298                                                       10214    1.34    0.09  1.0000
   9   1 -10    9488    2162                                                        9208    1.34    0.09  1.0000
   9  -1 -10    8062    2065                                                        7802   -1.36    0.04  1.0000
   9  -1 -10    9862    2321                                                        9574   -1.36    0.04  1.0000
   9  -1 -11    1626    1573                                                        1415    2.51    0.00  1.0000
   9   1 -11    1043    1012                                                         877    2.48    0.03  1.0000
   9   1 -11    1511    1560                                                        1310    2.48    0.03  1.0000
   9   1  12    4874    1577                                                        5129   -1.67   -0.04  1.0000
   9  -1 -12    7314    2562                                                        7624   -1.66   -0.06  1.0000
   9   1 -12    7131    2277                                                        7437    1.66    0.04  1.0000
   9   1  13    1860    1252                                                        1671   -2.09    0.16  1.0000
   9   1  14   18222    3084                                                       18342    0.41    0.04  1.0000
   9  -1  14   18563    3139                                                       18685   -0.41    0.22  1.0000
   9  -1  15    7669    2005                                                        7834   -0.87    0.03  1.0000
   9   1  15    7895    2146                                                        8062   -0.87   -0.04  1.0000
   9  -1  16    3808    1393                                                        3227   -4.55   -0.02  1.0000
   9   1  16    5212    1514                                                        4523    4.58   -0.02  1.0000
   9  -1  17       9    1025                                                        -694   -2.82    0.10  1.0000
   9   1  17    1113     934                                                         918   -2.84    0.01  1.0000
  -9   1 -18    1403     917                                                        1462   -0.72    0.07  1.0000
  -9  -1 -18    2031     979                                                        2101    0.72    0.05  1.0000
  11  -1   1    1726    1050                                                        3002  -12.29   -0.15  1.0000
  11   1   1    2367    1093                                                        3831  -12.28    0.00  1.0000
  11   1  -1    1611     968                                                        2850  -12.29   -0.01  1.0000
  11  -1  -1    1676    1034                                                        2936  -12.29   -0.15  1.0000
  11   1   2    4713     790                                                        1628   26.26    0.28  1.0000
  11   1  -2    5115     792                                                        1867  -26.26   -0.26  1.0000
  11  -1   2    5477     801                                                        2087  -26.28    0.36  1.0000
  11  -1  -2    5107     549                                                        1861   26.28   -0.36  1.0000
  11   1   3   53127    3846                                                       46755  -13.23   -0.02  1.0000
  11  -1   3   54485    3723                                                       48032  -13.23    0.07  1.0000
  11  -1  -3   55497    3181                                                       48981  -13.23    0.08  1.0000
  11   1  -3   56266    4190                                                       49700  -13.24   -0.07  1.0000
  11   1   4    4518    1615                                                        8207   21.69   -0.41  1.0000
  11   1  -4    4095    1391                                                        7634  -21.69    0.36  1.0000
  11  -1   4    4058    1511                                                        7588  -21.72   -0.30  1.0000
  11  -1  -4    4577    1482                                                        8291   21.71    0.30  1.0000
  11   1  -5   19228    2321                                                       18942    0.96   -0.06  1.0000
  11  -1  -5   19651    2384                                                       19368    0.94    0.11  1.0000
  11  -1   5   19487    2341                                                       19205    0.94    0.11  1.0000
  11   1   5   20644    2597                                                       20346    0.97   -0.11  1.0000
  11   1   6    8571    1988                                                       10885   10.90   -0.20  1.0000
  11  -1  -6    6541    1672                                                        8569   10.85    0.12  1.0000
  11   1  -6    6672    1757                                                        8731  -10.91    0.19  1.0000
  11  -1  -7    5925    1183                                                        4170   11.50   -0.06  1.0000
  11   1  -7    5326    1279                                                        3673   11.48    0.02  1.0000
  11   1  -8    1006    1074                                                        1623    7.96    0.00  1.0000
  11  -1  -8    1536    1200                                                        2276   -7.90   -0.17  1.0000
  11   1  -9   19095    3334                                                       21540    7.96   -0.27  1.0000
  11   1  -9   21091    3460                                                       23656    7.96   -0.27  1.0000
  11  -1  -9   18026    3061                                                       20386    7.90    0.24  1.0000
  11  -1  -9   23428    3607                                                       26108    7.90    0.24  1.0000
  11   1 -10   12647    2682                                                       12533    0.47    0.06  1.0000
  11  -1 -10   11912    2695                                                       11795   -0.50    0.00  1.0000
  11  -1 -10   15158    2814                                                       15026   -0.50    0.00  1.0000
  11   1 -10   13923    2755                                                       13804    0.47    0.06  1.0000
  11   1 -11    8190    2361                                                        8322   -0.68    0.00  1.0000
  11  -1 -11    9341    2493                                                        9478   -0.66    0.03  1.0000
  11   1  12    3461    1706                                                        3749   -2.23    0.03  1.0000
  11  -1 -12    4336    2208                                                        4655   -2.21   -0.03  1.0000
  11   1 -12    7220    2587                                                        7632    2.22   -0.04  1.0000
  11   1  13    1469    1125                                                        1319   -1.87    0.17  1.0000
  11  -1  14       1     784                                                        -293   -0.87    0.21  1.0000
  11   1  14    2558    1464                                                        2467    0.85    0.10  1.0000
  11   1  15      45     868                                                          48    0.21   -0.04  1.0000
  11  -1  15       0     866                                                        -359    0.21    0.01  1.0000
  11  -1  16      19     981                                                       -1443   -4.03    0.00  1.0000
  11   1  16      19    1099                                                         -81    4.07    0.02  1.0000
  11   1  17      10     670                                                       -1207   -3.00    0.05  1.0000
  11  -1  17      10     564                                                        -367   -2.98    0.08  1.0000
  13   1  -1     163     792                                                         637  -11.58    0.15  1.0000
  13  -1  -1      81     814                                                         461  -11.59   -0.30  1.0000
  13  -1   1      13     511                                                         258  -11.59   -0.29  1.0000
  13   1   1     413     839                                                        1076  -11.58    0.16  1.0000
  13   1   2     570    1152                                                        2763   26.62    0.46  1.0000
  13  -1   2     624    1170                                                        2887  -26.66    0.48  1.0000
  13   1  -2     664    1144                                                        2967  -26.62   -0.42  1.0000
  13   1   3     173     449                                                         464   -7.80   -0.04  1.0000
  13   1  -3     958     855                                                        1549   -7.80   -0.09  1.0000
  13  -1   3     592     738                                                        1072   -7.81    0.00  1.0000
  13   1   4   10722    2504                                                       15230   18.43   -0.28  1.0000
  13  -1   4   11291    2403                                                       15917  -18.47   -0.25  1.0000
  13   1   5     154     460                                                          39    5.73   -0.27  1.0000
  13  -1  -5    1227     764                                                         835    5.69    0.22  1.0000
  13  -1  -6   35922    3540                                                       34340    3.92    0.19  1.0000
  13  -1  -7   24904    3503                                                       28961   11.48    0.01  1.0000
  13   1  -8   35171    3961                                                       33554    4.05    0.11  1.0000
  13  -1  -8   36542    4089                                                       34919   -3.98   -0.13  1.0000
  13   1  -9    9494    2092                                                        8523    4.75   -0.23  1.0000
  13  -1  -9   14768    2694                                                       13565    4.69    0.21  1.0000
  13  -1  -9    7594    2047                                                        6739    4.69    0.21  1.0000
  13  -1 -10   22848    3521                                                       22101    2.31    0.01  1.0000
  13   1 -10   28832    3973                                                       27979   -2.35    0.07  1.0000
  13  -1 -11   12976    2930                                                       12776   -0.82    0.06  1.0000
  13   1  11   16829    2825                                                       16598   -0.83   -0.01  1.0000
  13   1 -11   16599    3321                                                       16372   -0.82   -0.01  1.0000
  13   1 -12   22824    3686                                                       21843    3.05   -0.06  1.0000
  13  -1 -12   19683    3496                                                       18775   -3.04   -0.04  1.0000
  13   1  12   22487    3415                                                       21511   -3.05    0.04  1.0000
  13   1 -13    7150    2459                                                        7216   -0.36    0.22  1.0000
  13  -1 -13    6139    2582                                                        6198   -0.35   -0.21  1.0000
  13  -1  13    4201    1569                                                        4250   -0.35   -0.23  1.0000
  13   1  13    6014    1929                                                        6074   -0.36    0.21  1.0000
  13  -1  14    8094    2319                                                        8111    0.09    0.20  1.0000
  13   1  14    9204    2307                                                        9231   -0.13    0.13  1.0000
  13   1  15     244     944                                                         273    0.84   -0.01  1.0000
  13  -1  15     530    1155                                                         573    0.85    0.00  1.0000
  13  -1  16    6378    1898                                                        7046   -3.78    0.03  1.0000
  13   1  16    6317    1896                                                        6987    3.81    0.07  1.0000
  13   1  17    2066    1384                                                        2341   -2.72    0.03  1.0000
  13  -1  17       9     596                                                         -20   -2.71    0.07  1.0000
  15  -1   1      64     371                                                         -26   -7.40   -0.28  1.0000
  15   1  -1      93     613                                                         310   -7.38    0.25  1.0000
  15   1   1      63     506                                                         -23   -7.39    0.23  1.0000
  15   1  -2       0     886                                                         462  -20.24   -0.44  1.0000
  15  -1   2      18     794                                                         680  -20.29    0.51  1.0000
  15   1   2     107     759                                                        1035   20.24    0.48  1.0000
  15   1  -3     414     854                                                         618   -4.19   -0.04  1.0000
  15  -1   3     273     642                                                         443   -4.20   -0.06  1.0000
  15   1   3       2     497                                                          35   -4.18   -0.03  1.0000
  15  -1   4    6506    1475                                                        4624  -11.75   -0.19  1.0000
  15   1   4    5796    1400                                                        4033   11.72   -0.23  1.0000
  15   1   5      41     442                                                         -40    5.94   -0.34  1.0000
  15  -1  -6     509     566                                                         517    0.16    0.19  1.0000
  15   1  -6    2755    1523                                                        2784   -0.25    0.21  1.0000
  15  -1  -7    2554    1284                                                        1654    9.15    0.06  1.0000
  15   1  -7    1131    1011                                                         569    9.07   -0.10  1.0000
  15  -1   7    2520     874                                                        1627    9.15    0.09  1.0000
  15   1   7    2637     945                                                        1728    9.08   -0.12  1.0000
  15   1   8    2778    1038                                                        2494    2.57   -0.12  1.0000
  15   1  -8     401    1298                                                         298   -2.57    0.15  1.0000
  15  -1  -8     515    1325                                                         394    2.64   -0.07  1.0000
  15  -1  -9      11    1089                                                        -814    3.11    0.21  1.0000
  15   1  -9      12     687                                                        -103    3.15   -0.20  1.0000
  15   1 -10    1555    1131                                                        1948   -4.37    0.08  1.0000
  15  -1 -10     565     684                                                         808    4.32    0.04  1.0000
  15   1  10     909     835                                                        1214    4.36   -0.10  1.0000
  15  -1 -11    2467    1650                                                        2431    0.34    0.09  1.0000
  15   1 -11    2867    1795                                                        2827    0.34    0.00  1.0000
  15   1  11     491     881                                                         475    0.34    0.00  1.0000
  15   1  12    4541    1903                                                        5210   -4.45    0.02  1.0000
  15   1 -12    4257    2106                                                        4904    4.44   -0.04  1.0000
  15  -1 -12    2778    1552                                                        3308   -4.46   -0.07  1.0000
  15  -1 -13    1029    1254                                                        1060    0.44   -0.14  1.0000
  15   1  13       0     957                                                        -854    0.42    0.24  1.0000
  15   1 -13    1084    1685                                                        1117    0.41    0.25  1.0000
  15  -1  13     489     680                                                         511    0.43   -0.17  1.0000
  15   1  14    1400    1060                                                        1321   -1.00    0.11  1.0000
  15  -1  14    1311    1050                                                        1237    0.96    0.17  1.0000
  15  -1  15    1099    1380                                                        1174    1.03   -0.01  1.0000
  15   1  15    1017    1056                                                        1088    1.02    0.01  1.0000
  15  -1  16    1552     930                                                        1237   -3.92    0.02  1.0000
  15   1  16      18     628                                                        -439    3.93    0.09  1.0000
  17   1   1       1     630                                                        -978   -0.64    0.15  1.0000
  17  -1   1       1     673                                                         -81   -0.67   -0.11  1.0000
  17  -1   2      86    1067                                                       -1135   -8.61    0.45  1.0000
  17   1  -2      86     528                                                        -183   -8.61   -0.36  1.0000
  17   1   2      86     681                                                        -791    8.60    0.40  1.0000
  17   1   3     394    1217                                                         570   -3.72    0.01  1.0000
  17  -1   3     642     815                                                         862   -3.73   -0.12  1.0000
  17  -1   3     867    1159                                                        1120   -3.73   -0.12  1.0000
  17  -1  -3    2359    1625                                                        2766   -3.73   -0.12  1.0000
  17   1   3      16     533                                                         -13   -3.72    0.01  1.0000
  17   1   4      17     805                                                         -31    3.85   -0.21  1.0000
  17  -1  -4    1217    1186                                                         945    3.85    0.16  1.0000
  17  -1   4     833     434                                                         610   -3.86   -0.15  1.0000
  17  -1   4      17     568                                                        -196   -3.86   -0.15  1.0000
  17   1  -4     690     713                                                         489   -3.86    0.16  1.0000
  17   1   4     756     656                                                         545    3.85   -0.21  1.0000
  17   1  -5       4     641                                                        -692    1.77   -0.25  1.0000
  17   1   5     908    1065                                                        1027    1.78   -0.30  1.0000
  17   1   5     961     700                                                        1084    1.78   -0.30  1.0000
  17  -1   5       4     643                                                        -143    1.72    0.23  1.0000
  17  -1  -5     159     511                                                         210    1.73    0.21  1.0000
  17  -1   6    1621     962                                                        1666   -0.51   -0.17  1.0000
  17   1   6    2641    1126                                                        2708    0.60   -0.19  1.0000
  17   1  -6     627     600                                                         660   -0.59    0.16  1.0000
  17  -1  -6    1817    1057                                                        1865    0.51    0.13  1.0000
  17   1  -7      46    1513                                                       -1361    6.28   -0.10  1.0000
  17   1   7     744    1045                                                        1159    6.28   -0.12  1.0000
  17  -1   7     288     868                                                         566    6.33    0.11  1.0000
  17  -1  -7      47    1494                                                       -1830    6.33    0.08  1.0000
  17  -1   8   20142    2575                                                       17333   -9.53    0.12  1.0000
  17   1   8   17989    2518                                                       15362    9.45   -0.14  1.0000
  17   1  -8   16430    2657                                                       13924   -9.44    0.16  1.0000
  17  -1  -8    9963    1829                                                        8018    9.53   -0.08  1.0000
  17   1  -9      10    1505                                                        -876    2.98   -0.18  1.0000
  17   1   9     324    1068                                                         450    2.97   -0.16  1.0000
  17  -1  -9      10    1490                                                       -1432    2.95    0.19  1.0000
  17   1 -10    4286    1815                                                        4815   -3.64    0.05  1.0000
  17   1  10    6822    2027                                                        7483    3.63   -0.06  1.0000
  17  -1 -10    2504    1431                                                        2905    3.58    0.03  1.0000
  17  -1 -11       0    1604                                                       -1734    0.31    0.11  1.0000
  17   1  11     227    1052                                                         217    0.30   -0.01  1.0000
  17   1 -11     658     964                                                         642    0.30    0.00  1.0000
  17  -1 -12    1441    1100                                                        1945   -5.70   -0.10  1.0000
  17   1  12    7233    2151                                                        8307   -5.66    0.03  1.0000
  17  -1  12    7900    2363                                                        9029    5.70    0.04  1.0000
  17   1 -12    4599    1889                                                        5462    5.65   -0.04  1.0000
  17   1  13    2453    1491                                                        2362   -0.86    0.23  1.0000
  17  -1  13    1160    1285                                                        1099   -0.85   -0.08  1.0000
  17  -1  14    4025    1592                                                        3942    0.61    0.13  1.0000
  17   1  14    5744    1786                                                        5643   -0.62    0.06  1.0000
  17   1  15    2238    1055                                                        2148    0.89    0.02  1.0000
  17  -1  15     115     868                                                          95    0.92    0.00  1.0000
  17   1  16    1261     725                                                         977    3.95    0.06  1.0000
  17  -1  16    1309     660                                                        1020   -3.93   -0.03  1.0000
  19  -1   1     921     921                                                        1290    5.16    0.11  1.0000
  19   1  -1    1908    1200                                                        2431    5.21   -0.01  1.0000
  19  -1  -1     500     784                                                         779    5.16    0.08  1.0000
  19   1   1    1472    1121                                                        1934    5.21   -0.05  1.0000
  19  -1   2     791     783                                                         947    2.45    0.29  1.0000
  19  -1  -2       7     745                                                        -277   -2.43   -0.24  1.0000
  19   1   2     436     621                                                         550   -2.39    0.26  1.0000
  19   1  -2     377     702                                                         484    2.39   -0.24  1.0000
  19  -1   3     615     911                                                         898   -4.79   -0.17  1.0000
  19   1   3     586     797                                                         864   -4.81    0.04  1.0000
  19   1  -3     638    1181                                                         926   -4.81    0.05  1.0000
  19  -1  -3    2630    1863                                                        3186   -4.79   -0.15  1.0000
  19   1  -4    2334    1448                                                        2578    2.29    0.13  1.0000
  19   1   4    1769    1167                                                        1983   -2.29   -0.17  1.0000
  19  -1  -4    2665    1661                                                        2930   -2.32    0.15  1.0000
  19  -1   4    1792    1115                                                        2010    2.32   -0.14  1.0000
  19   1   5     246     521                                                         160   -2.83   -0.16  1.0000
  19   1  -5     670     915                                                         522   -2.83   -0.11  1.0000
  19  -1   5     294     896                                                         198   -2.87    0.15  1.0000
  19  -1  -5      10     773                                                        -375   -2.87    0.12  1.0000
  19  -1  -6       5     909                                                        -148    2.07    0.01  1.0000
  19   1  -6       5    1076                                                        -319   -2.12    0.09  1.0000
  19  -1   6    3216    1305                                                        2968   -2.07   -0.08  1.0000
  19   1   6    2498    1201                                                        2275    2.12   -0.11  1.0000
  19   1  -7     585     919                                                         812    3.99   -0.05  1.0000
  19   1   7      52     733                                                         133    3.99   -0.05  1.0000
  19  -1   7     910     875                                                        1188    3.98    0.11  1.0000
  19  -1  -7      18    1710                                                       -1712    3.98    0.09  1.0000
  19   1   8   11680    2725                                                       15050   13.55   -0.16  1.0000
  19   1   8   15036    2853                                                       18831   13.55   -0.16  1.0000
  19   1  -8   10745    3097                                                       13988  -13.56    0.18  1.0000
  19  -1   8   12757    2779                                                       16301  -13.66    0.19  1.0000
  19  -1  -8    7846    2604                                                       10672   13.66   -0.18  1.0000
  19  -1  -9       6     707                                                        -410    2.26    0.14  1.0000
  19   1  -9    1051    1368                                                         898    2.27   -0.15  1.0000
  19   1   9     783     862                                                         652    2.27   -0.09  1.0000
  19   1   9      42     815                                                          16    2.27   -0.09  1.0000
  19   1 -10   13687    2840                                                       13382   -1.22    0.01  1.0000
  19  -1 -10    7493    2063                                                        7277    1.17   -0.02  1.0000
  19   1  11    8459    2330                                                        8132   -1.67   -0.02  1.0000
  19  -1  11    6746    1806                                                        6460   -1.63    0.07  1.0000
  19  -1 -11    1966     842                                                        1813   -1.63    0.10  1.0000
  19   1 -11     766    1140                                                         670   -1.67   -0.04  1.0000
  19  -1 -12    5705    1221                                                        4841   -5.52   -0.12  1.0000
  19   1 -12    8651    2203                                                        7590    5.47   -0.08  1.0000
  19  -1  12   11505    2448                                                       10264    5.52    0.07  1.0000
  19   1 -13    1205     888                                                        1460   -3.24    0.16  1.0000
  19  -1  13    4510    1761                                                        4989   -3.23    0.00  1.0000
  19   1  13    2214    1449                                                        2555   -3.24    0.17  1.0000
  19   1  14    5638    1826                                                        5562    0.47    0.02  1.0000
  19  -1  14    4612    1555                                                        4545   -0.46    0.08  1.0000
  19  -1  15    1709    1062                                                        1750    0.46    0.03  1.0000
  19   1  15    2418     947                                                        2464    0.43    0.01  1.0000
  21   1   1    1483     793                                                         936    7.35   -0.28  1.0000
  21  -1  -1      62     502                                                         -66    7.29    0.28  1.0000
  21  -1   1    1141     853                                                         672    7.29    0.33  1.0000
  21   1  -1    2488     954                                                        1760    7.35   -0.22  1.0000
  21  -1   2    2134    1132                                                        2863    6.78    0.06  1.0000
  21   1  -2    3469    1453                                                        4371    6.70   -0.05  1.0000
  21   1   2    3595    1814                                                        4513   -6.70    0.06  1.0000
  21   1  -2    2948    1863                                                        3784    6.70   -0.05  1.0000
  21  -1   3    1884     877                                                        1492   -4.43   -0.19  1.0000
  21   1   3    2640    1241                                                        2170   -4.45    0.04  1.0000
  21  -1  -3    5755    1981                                                        5053   -4.43   -0.16  1.0000
  21   1  -3    3681    1763                                                        3122   -4.45    0.05  1.0000
  21  -1   4   15376    2632                                                       14044    5.10   -0.14  1.0000
  21   1   4   19011    2920                                                       17538   -5.06   -0.14  1.0000
  21   1  -4   16517    3061                                                       15146    5.06    0.10  1.0000
  21  -1  -4   15349    3092                                                       14016   -5.10    0.15  1.0000
  21  -1   5    1121     793                                                        1398   -3.63    0.05  1.0000
  21   1  -5      15    1026                                                       -1290   -3.61    0.01  1.0000
  21  -1  -5      41    1002                                                         106   -3.64    0.01  1.0000
  21   1   5     769     926                                                        1000   -3.61   -0.02  1.0000
  21   1  -6    5699    1628                                                        5525   -1.08   -0.03  1.0000
  21  -1  -6    7918    2898                                                        7717    1.06   -0.13  1.0000
  21  -1   6    5870    1755                                                        5696   -1.06    0.06  1.0000
  21   1   6    6066    2076                                                        5886    1.08    0.02  1.0000
  21  -1  -7    1568    1303                                                        1773    2.33    0.07  1.0000
  21   1  -7    1339    1546                                                        1532    2.36   -0.01  1.0000
  21  -1   7     592     794                                                         720    2.33    0.09  1.0000
  21   1   7     213     693                                                         294    2.36    0.01  1.0000
  21  -1  -8     949    1735                                                        2081   13.74   -0.27  1.0000
  21   1  -8    1011    1851                                                        2160  -13.62    0.15  1.0000
  21   1   8     442    1157                                                        1274   13.61   -0.15  1.0000
  21  -1   8     300     700                                                        1033  -13.75    0.28  1.0000
  21   1  -9    3881    1840                                                        3851   -0.23   -0.12  1.0000
  21   1   9    3591    1365                                                        3562   -0.23   -0.05  1.0000
  21  -1  -9    1278    1335                                                        1261   -0.22    0.07  1.0000
  21   1   9    4074    1456                                                        4043   -0.23   -0.05  1.0000
  21  -1   9    3774    1561                                                        3744   -0.23    0.08  1.0000
  21   1 -10    1867    1100                                                        1829    0.41   -0.02  1.0000
  21  -1  10    3616    1470                                                        3558    0.45    0.04  1.0000
  21   1  10    3646    1840                                                        3591   -0.42    0.01  1.0000
  21  -1 -10    5968    1805                                                        5893   -0.45   -0.05  1.0000
  21   1 -11    2205     918                                                        2633   -4.04   -0.06  1.0000
  21   1  11    3231    1354                                                        3745   -4.04   -0.03  1.0000
  21  -1  11    4585    1664                                                        5188   -4.00    0.03  1.0000
  21   1  12      16     791                                                        -151   -3.66    0.11  1.0000
  21  -1 -12     382    1066                                                         554   -3.71   -0.11  1.0000
  21  -1  12     523     906                                                         722    3.71    0.08  1.0000
  21   1 -12      16     849                                                         -31    3.67   -0.11  1.0000
  21  -1 -13      25     777                                                        -202   -4.63    0.06  1.0000
  21   1 -13      25    1210                                                       -1183   -4.63    0.08  1.0000
  21  -1  13    2383    1060                                                        1922   -4.62    0.06  1.0000
  21   1  13     516     636                                                         314   -4.63    0.09  1.0000
  23   1   1     687    1124                                                        1097    6.40   -0.45  1.0000
  23  -1   1     545    1036                                                         912    6.35    0.49  1.0000
  23   1  -1     307     512                                                         596    6.40   -0.36  1.0000
  23   1   2    4416    1546                                                        3864   -3.98   -0.20  1.0000
  23  -1   2    3574    1481                                                        3074    4.03   -0.19  1.0000
  23   1  -2    3508    1243                                                        3018    3.99    0.20  1.0000
  23   1  -2    7869    2437                                                        7125    3.99    0.20  1.0000
  23  -1  -3    3641    1698                                                        3873   -1.75   -0.17  1.0000
  23   1   3    1071     918                                                        1198   -1.74    0.04  1.0000
  23  -1   3    2075    1201                                                        2250   -1.75   -0.18  1.0000
  23   1  -3    2281    1955                                                        2463   -1.74    0.05  1.0000
  23  -1  -4   14116    3375                                                       15445   -5.07    0.13  1.0000
  23   1   4   12357    2703                                                       13594   -5.04   -0.17  1.0000
  23   1  -4   16295    3485                                                       17711    5.04    0.12  1.0000
  23  -1   4   14738    2906                                                       16094    5.07   -0.14  1.0000
  23  -1   5    1104     951                                                        1087   -0.23   -0.06  1.0000
  23   1   5    1075    1006                                                        1059   -0.23    0.06  1.0000
  23  -1  -5       0    1658                                                       -1240   -0.24   -0.10  1.0000
  23   1  -5    2313    1283                                                        2290   -0.22    0.06  1.0000
  23   1   6   26201    3603                                                       25271   -2.69    0.17  1.0000
  23  -1  -6   17214    3179                                                       16457   -2.71   -0.26  1.0000
  23   1  -6   24211    3851                                                       23318    2.69   -0.17  1.0000
  23  -1   6   27327    3639                                                       26373    2.70    0.20  1.0000
  23  -1   7    2946    1148                                                        2764    1.58    0.06  1.0000
  23  -1  -7   10201    3264                                                        9860    1.58    0.05  1.0000
  23   1  -7    9312    2810                                                        8982    1.60   -0.04  1.0000
  23   1   7    3686    1509                                                        3480    1.60    0.02  1.0000
  23  -1   8    3556    1361                                                        2264  -11.18    0.32  1.0000
  23   1  -8    6599    2007                                                        4805  -11.06    0.07  1.0000
  23   1   8    1119     936                                                         464   11.05   -0.08  1.0000
  23  -1  -8    7632    2328                                                        5672   11.18   -0.29  1.0000
  23   1   9      53     749                                                         116   -3.24   -0.03  1.0000
  23   1  -9      12    1242                                                       -1103   -3.24   -0.09  1.0000
  23   1 -10    1745    1108                                                        1711    0.38   -0.01  1.0000
  23  -1 -10     562     797                                                         541   -0.41   -0.04  1.0000
  23  -1 -11      29    2199                                                       -4630   -5.00    0.03  1.0000
  23   1 -11      29    2016                                                       -5382   -5.04   -0.04  1.0000
  23   1  12    3780    1303                                                        3975   -1.46    0.08  1.0000
  23  -1  12    3519    1355                                                        3710    1.47    0.08  1.0000
  23  -1 -12    4312    1468                                                        4523   -1.47   -0.10  1.0000
  23   1 -12    5557    1753                                                        5794    1.46   -0.08  1.0000
  23  -1 -13      20    1305                                                       -2502   -4.12    0.08  1.0000
  25   1   1      31     986                                                        -143    5.17   -0.51  1.0000
  25  -1  -1    2717    1565                                                        2218    5.12    0.44  1.0000
  25   1  -1      31    1097                                                       -1304    5.17   -0.40  1.0000
  25   1  -2    1101    1802                                                        1149   -0.64    0.44  1.0000
  25  -1  -2    1144    1439                                                        1194    0.66    0.41  1.0000
  25   1   2    1508    1280                                                        1564    0.64   -0.44  1.0000
  25   1   3    2354    1432                                                        2498    1.36    0.03  1.0000
  25  -1  -3       2    1183                                                        -167    1.32   -0.16  1.0000
  25   1  -3    2235    1724                                                        2376    1.36    0.05  1.0000
  25   1  -4    1925    1134                                                        1559    4.08    0.17  1.0000
  25  -1   4     573     796                                                         382    4.08   -0.13  1.0000
  25   1   4    2193     977                                                        1800   -4.08   -0.23  1.0000
  25  -1   5      52    1034                                                           9    3.89   -0.14  1.0000
  25   1   5    2460    1357                                                        2061    3.90    0.07  1.0000
  25  -1  -5    1758    1251                                                        1424    3.89   -0.17  1.0000
  25   1  -5      18    1564                                                       -1150    3.90    0.04  1.0000
  25   1  -6    6093    2577                                                        7119    5.86   -0.27  1.0000
  25  -1  -6    3516    1762                                                        4308   -5.88   -0.32  1.0000
  25   1   7       5     889                                                        -586    2.04   -0.03  1.0000
  25   1  -7    1270    1380                                                        1431    2.04   -0.10  1.0000
  25  -1  -8    1705    1817                                                        2539    8.44   -0.25  1.0000
  25   1   8     414    1145                                                         860    8.34    0.02  1.0000
  25   1  -8     992    1525                                                        1638   -8.33   -0.02  1.0000
  25   1   9      22     803                                                        -498   -4.39   -0.03  1.0000
  25   1  -9      22    1120                                                         -49   -4.39   -0.08  1.0000
  25  -1  -9     745    1155                                                        1026   -4.40    0.01  1.0000
  25  -1 -10    1218    1059                                                        1217    0.02   -0.03  1.0000
  25   1 -10     322     768                                                         320   -0.05    0.00  1.0000
  25  -1 -11      22     989                                                         -87   -4.36    0.01  1.0000
  25   1 -11      22    1109                                                        -414   -4.37    0.01  1.0000
  27  -1  -1    1706    1696                                                        1289    5.05    0.37  1.0000
  27   1   1    1251    1285                                                         896    5.10   -0.47  1.0000
  27  -1   1     944     988                                                         642    5.06    0.47  1.0000
  27   1  -1     727     995                                                         463    5.09   -0.36  1.0000
  27   1  -2    7996    2425                                                        7515   -2.54    0.52  1.0000
  27  -1  -2    5520    1791                                                        5116    2.57    0.44  1.0000
  27  -1  -2    7240    2447                                                        6776    2.57    0.44  1.0000
  27   1   2    4854    1681                                                        4480    2.54   -0.52  1.0000
  27   1  -3    2214    1616                                                        2485    2.60    0.05  1.0000
  27   1   3       8     844                                                        -314    2.60    0.03  1.0000
  27  -1  -3     735    1026                                                         893    2.56   -0.10  1.0000
  27   1   4      14     704                                                         -63   -3.41   -0.24  1.0000
  27   1  -4     832     899                                                         634    3.40    0.20  1.0000
  27  -1  -4    2035    1220                                                        1719   -3.39    0.12  1.0000
  27   1   5      37     586                                                        -346    5.67    0.03  1.0000
  27  -1  -5      37    1737                                                       -2541    5.66   -0.15  1.0000
  27   1  -5    1595    1508                                                        1144    5.67    0.00  1.0000
  27   1   6    2455    1380                                                        3119   -5.84    0.25  1.0000
  27   1  -6    3563    1957                                                        4354    5.84   -0.24  1.0000
  27   1  -7      13    1165                                                         -59    3.35   -0.14  1.0000
  27  -1  -7    4661    2068                                                        5172    3.38    0.04  1.0000
  27   1  -8    1622    1647                                                        2242   -6.56   -0.05  1.0000
  27  -1  -8     370    1044                                                         697    6.64   -0.19  1.0000
  27   1  -9      11     944                                                        -158   -3.05   -0.05  1.0000
  27  -1  -9      11    1317                                                       -1690   -3.07    0.01  1.0000
  29   1   1     690    1403                                                        1014    5.17   -0.35  1.0000
  29  -1  -1     809     868                                                        1154    5.12    0.23  1.0000
  29  -1   1    3122    1896                                                        3770    5.12    0.31  1.0000
  29   1  -1    1186    1411                                                        1600    5.16   -0.27  1.0000
  29  -1  -1     766    1100                                                        1102    5.12    0.23  1.0000
  29   1  -2    3098    1720                                                        3307   -1.71    0.44  1.0000
  29  -1   2     658    1003                                                         756   -1.71   -0.31  1.0000
  29  -1  -2    2138    1430                                                        2312    1.71    0.32  1.0000
  29   1   2    2256    1568                                                        2435    1.71   -0.43  1.0000
  29   1  -3    1906    1397                                                        1735    1.86    0.03  1.0000
  29  -1  -3    3488    1610                                                        3254    1.87   -0.01  1.0000
  29   1   3    3632    1562                                                        3394    1.86    0.01  1.0000
  29  -1   3    1726    1435                                                        1562    1.88    0.00  1.0000
  29   1  -4    3663    1774                                                        4054    2.92    0.17  1.0000
  29  -1  -4    4426    1884                                                        4852   -2.90    0.13  1.0000
  29   1  -5    5779    2052                                                        6634    5.04   -0.05  1.0000
  29  -1  -5    5999    2179                                                        6867    5.02   -0.06  1.0000
  29   1  -6    4643    1739                                                        4133    3.58   -0.11  1.0000
  29  -1  -6    7317    2067                                                        6670   -3.59   -0.17  1.0000
  29  -1  -7    1043     642                                                         759    4.40    0.04  1.0000
  29   1  -7    1632    1006                                                        1272    4.39   -0.12  1.0000
  31  -1  -1      20    1005                                                        -664    4.11    0.08  1.0000
  31  -1   1    1269    1901                                                        1605    4.12    0.13  1.0000
  31   1  -1     539     969                                                         766    4.14   -0.15  1.0000
  31  -1   1      20    1205                                                        -485    4.12    0.13  1.0000
  31   1   1      20     930                                                        -479    4.15   -0.21  1.0000
  31   1   2       1     855                                                        -275    0.89   -0.27  1.0000
  31  -1  -2       1     820                                                        -389    0.85    0.11  1.0000
  31   1  -2       1     844                                                        -856   -0.88    0.29  1.0000
  31  -1   3       1     833                                                       -1425    0.81    0.11  1.0000
  31   1  -3    1379     974                                                        1441    0.76   -0.01  1.0000
  31  -1  -3    2562    1319                                                        2650    0.80    0.09  1.0000
   0   2   0  739793    7456                                                      821885  -43.11    0.06  1.0000
   0   2   1  538721    6923                                                      490172  -31.41    0.16  1.0000
   0   2  -1  548581    4499                                                      499556   31.42   -0.20  1.0000
   0   2   2  259683    6670                                                      356396   81.09   -0.03  1.0000
   0   2   3    4104    1734                                                       19539  -70.25   -0.05  1.0000
   0   2   4  302049    6383                                                      212759   81.95   -0.01  1.0000
   0  -2   4  278141    2722                                                      192774   81.95    0.00  1.0000
   0  -2   5   11318     531                                                        4807   34.38   -0.14  1.0000
   0   2   5   10318     976                                                        4162  -34.39   -0.11  1.0000
   0   2  -5   11398     946                                                        4859   34.38    0.14  1.0000
   0   2   6  298074    8538                                                      273130  -21.66   -0.02  1.0000
   0   2  -6  304618    7546                                                      279391  -21.66    0.00  1.0000
   0   2  -7   15832    2050                                                       16979    4.15   -0.11  1.0000
   0   2   7   17617    2415                                                       18827   -4.16    0.14  1.0000
   0   2  -8  127541    6486                                                      149603  -27.52    0.03  1.0000
   0  -2  -8  131963    6905                                                      154389  -27.52   -0.04  1.0000
   0   2   8  132385    7138                                                      154846  -27.52    0.04  1.0000
   0   2  -9    4867    1237                                                        4102    5.31   -0.23  1.0000
   0  -2  -9    4377    1180                                                        3653   -5.31   -0.23  1.0000
   0  -2 -10   44631    4252                                                       42520   -4.69   -0.20  1.0000
   0   2 -10   43182    3996                                                       41107   -4.69    0.19  1.0000
   0  -2 -11     324     616                                                         439   -2.75   -0.01  1.0000
   0  -2 -11       9     620                                                        -621   -2.75   -0.01  1.0000
   0   2 -11     269     970                                                         375    2.76   -0.04  1.0000
   0  -2 -12   64519    4983                                                       61893    4.84   -0.02  1.0000
   0   2 -12   62082    4643                                                       59511    4.84   -0.01  1.0000
   0  -2 -12   53831    5311                                                       51435    4.84   -0.02  1.0000
   0   2 -13    3087    1696                                                        3355    2.19    0.32  1.0000
   0  -2 -13    3400    1495                                                        3679   -2.18    0.35  1.0000
   0  -2 -14   12496    2844                                                       11810   -2.89    0.11  1.0000
   0   2 -14    8340    2503                                                        7781   -2.89   -0.06  1.0000
   0  -2 -14    6897    1807                                                        6390   -2.89    0.11  1.0000
   0  -2 -15    4761    1659                                                        4328    2.98    0.05  1.0000
   0  -2 -15    3216    1480                                                        2862    2.98    0.05  1.0000
   0   2 -15    2479    1567                                                        2170   -2.97    0.08  1.0000
   0   2 -16    5898    2124                                                        6332   -2.57    0.03  1.0000
   0  -2 -16    6346    2238                                                        6794   -2.57   -0.05  1.0000
   0  -2 -16    4476    1829                                                        4854   -2.57   -0.05  1.0000
   0  -2 -17     656    1029                                                         731    1.32   -0.06  1.0000
   0   2 -17      52    1132                                                          74   -1.31   -0.05  1.0000
   0  -2 -18    7285    2080                                                        7063   -1.22    0.01  1.0000
   0   2 -18    7184    2103                                                        6963   -1.22   -0.01  1.0000
   0   2 -19     372     844                                                         314    1.45   -0.04  1.0000
   2   2   0  231873    4376                                                      190685  -41.62    0.05  1.0000
   2   2  -1    5195     929                                                        9822   25.08   -0.21  1.0000
   2   2   1    4582    1050                                                        8970  -25.07    0.19  1.0000
   2   2   2  243715    4761                                                      170063   75.42   -0.04  1.0000
   2   2  -2  257522    3557                                                      181632   75.41   -0.06  1.0000
   2   2  -3   45217    1225                                                       21430   61.47    0.03  1.0000
   2   2   3   41039    1730                                                       18588  -61.46   -0.01  1.0000
  -2   2  -4  133321    4850                                                      198961   75.08    0.01  1.0000
   2   2   4  126545    6034                                                      190635   75.04    0.05  1.0000
   2   2  -5     474     365                                                         256   35.05    0.14  1.0000
   2   2   5     291     349                                                         429  -35.05   -0.11  1.0000
  -2   2  -5     195     286                                                         569   35.07    0.06  1.0000
   2   2  -6  190227    6880                                                      211500  -22.03    0.11  1.0000
   2   2   6  186280    7320                                                      207330  -22.02    0.08  1.0000
  -2   2   6  176940    7399                                                      197479  -22.03   -0.06  1.0000
  -2   2  -6  190142    6200                                                      211411  -22.03   -0.05  1.0000
   2   2   7    4185    1000                                                        3193   -7.60    0.09  1.0000
  -2   2   7    2760     845                                                        1970   -7.57    0.19  1.0000
   2   2  -7    2978     974                                                        2152    7.59   -0.06  1.0000
  -2   2  -7    3625     870                                                        2709    7.57   -0.19  1.0000
   2  -2  -8   84494    4765                                                       69052  -25.89    0.05  1.0000
  -2   2   8   80101    4876                                                       65086  -25.89   -0.05  1.0000
   2   2  -8   79958    4471                                                       64957  -25.89    0.04  1.0000
  -2  -2  -8   80490    4399                                                       65437  -25.89   -0.03  1.0000
  -2   2  -8   83330    4204                                                       68001  -25.89   -0.06  1.0000
   2   2   8   84659    4711                                                       69201  -25.89    0.03  1.0000
   2  -2  -9    4429    1334                                                        3816   -4.43   -0.26  1.0000
   2   2  -9    4875    1420                                                        4227    4.46   -0.10  1.0000
  -2   2  -9    4203    1100                                                        3606    4.44   -0.27  1.0000
  -2  -2  -9    5506    1413                                                        4815   -4.46   -0.11  1.0000
   2  -2 -10   26214    3549                                                       27564   -3.82   -0.17  1.0000
   2   2 -10   24695    3334                                                       26012   -3.84    0.14  1.0000
  -2  -2 -10   24035    3227                                                       25338   -3.85   -0.16  1.0000
  -2   2 -10   24492    3077                                                       25799   -3.82    0.17  1.0000
   2  -2 -11    8518    1766                                                        8804   -1.42   -0.05  1.0000
   2   2  11    5603    1432                                                        5831   -1.40   -0.01  1.0000
   2   2 -11    7876    1983                                                        8147    1.40   -0.02  1.0000
   2  -2 -11    6658    1876                                                        6911   -1.42   -0.05  1.0000
   2   2 -11    4692    1552                                                        4902    1.40   -0.02  1.0000
  -2  -2 -11    5500    1627                                                        5726   -1.40    0.01  1.0000
  -2   2 -11    7483    1666                                                        7752    1.43   -0.03  1.0000
  -2  -2 -11    6736    1670                                                        6986   -1.40    0.01  1.0000
   2  -2 -11    5139    1688                                                        5361   -1.42   -0.05  1.0000
  -2  -2 -12   35380    3892                                                       37520    5.20   -0.05  1.0000
   2   2  12   35431    3784                                                       37572    5.20    0.05  1.0000
   2   2 -12   33481    3540                                                       35562    5.20    0.01  1.0000
   2  -2 -12   29771    4058                                                       31731    5.19   -0.09  1.0000
   2   2 -12   34810    4349                                                       36931    5.20    0.01  1.0000
   2  -2 -12   34055    3832                                                       36149    5.19   -0.09  1.0000
  -2  -2 -13    1327    1087                                                        1522   -2.39    0.26  1.0000
   2   2 -13     402    1172                                                         513    2.41    0.21  1.0000
   2  -2 -13       7    1070                                                        -743   -2.43    0.31  1.0000
   2  -2 -13      20     772                                                          51   -2.43    0.31  1.0000
   2   2 -13    1055    1012                                                        1230    2.41    0.21  1.0000
   2  -2 -14   10514    2513                                                       11065   -2.46    0.07  1.0000
   2  -2 -14    9968    2680                                                       10504   -2.46    0.07  1.0000
  -2  -2 -14   10295    2387                                                       10837   -2.45    0.11  1.0000
   2   2 -14    9239    2557                                                        9753   -2.45   -0.05  1.0000
   2  -2 -15    1411    1039                                                        1636    2.67    0.02  1.0000
   2  -2 -15     700    1224                                                         861    2.67    0.02  1.0000
  -2   2 -15       8    1140                                                        -314   -2.67    0.06  1.0000
  -2  -2 -15    2123    1427                                                        2397    2.68    0.04  1.0000
   2   2 -15     315    1230                                                         425   -2.67    0.05  1.0000
  -2  -2 -15     996    1396                                                        1186    2.68    0.04  1.0000
   2  -2 -16    8112    2129                                                        7644   -2.44   -0.02  1.0000
   2   2 -16    3239    1532                                                        2946   -2.44   -0.02  1.0000
  -2  -2 -16    7636    2056                                                        7184   -2.44    0.00  1.0000
  -2  -2 -16    6046    1915                                                        5645   -2.44    0.00  1.0000
   2  -2 -16    6496    1923                                                        6078   -2.44   -0.02  1.0000
  -2   2 -16    6490    2159                                                        6072   -2.45   -0.02  1.0000
   2  -2 -17    3219    1403                                                        3057    1.34   -0.06  1.0000
  -2  -2 -17    2685    1513                                                        2537    1.34   -0.05  1.0000
   2   2 -17    3367    1572                                                        3202   -1.33   -0.03  1.0000
  -2   2 -17    3751    1772                                                        3577   -1.33   -0.06  1.0000
  -2  -2 -18    9754    2413                                                       10053   -1.39    0.01  1.0000
  -2   2 -18    9331    2643                                                        9624   -1.40   -0.04  1.0000
   2   2 -18    9487    2475                                                        9783   -1.40    0.00  1.0000
   2  -2 -18   10414    2479                                                       10724   -1.40    0.03  1.0000
  -2   2 -19    1256     971                                                        1371    1.47   -0.03  1.0000
   4   2   0   10903     817                                                        4035  -37.94    0.01  1.0000
   4   2  -1  370480    6973                                                      384648   10.70   -0.16  1.0000
   4   2   1  363467    7551                                                      377500  -10.70    0.14  1.0000
   4   2   2   16386    2479                                                       37202   60.19   -0.06  1.0000
   4  -2   2   15405    1738                                                       35720   60.19    0.04  1.0000
   4   2  -2   16694    2143                                                       37663   60.18   -0.07  1.0000
   4   2   3  119812    5291                                                      152058  -40.64    0.01  1.0000
   4   2  -3  128013    4465                                                      161283   40.65    0.02  1.0000
   4  -2   3  126255    3401                                                      159346   40.69   -0.01  1.0000
   4   2  -4     113     843                                                        5249   57.36    0.14  1.0000
   4  -2   4     192     594                                                        5732   57.39   -0.02  1.0000
   4   2   4      44     970                                                        4682   57.35    0.14  1.0000
   4   2   5   16345    2586                                                       27415  -35.00   -0.06  1.0000
   4   2   5   16765    2572                                                       27958  -35.00   -0.06  1.0000
   4   2  -5   16068    2390                                                       27056   35.00    0.08  1.0000
  -4   2  -6   28723    1874                                                       21192  -22.18   -0.03  1.0000
   4   2   6   28501    2411                                                       21003  -22.17    0.18  1.0000
   4   2  -6   28705    2284                                                       21176  -22.18    0.19  1.0000
   4   2   6   30194    2377                                                       22460  -22.17    0.18  1.0000
   4   2   7    6423    1070                                                        4132  -14.72    0.08  1.0000
   4   2  -7    7549    1253                                                        5045   14.71   -0.05  1.0000
   4  -2  -7    7012    1279                                                        4614  -14.67   -0.19  1.0000
  -4   2  -7    6920     970                                                        4538   14.68   -0.23  1.0000
   4  -2  -8   36904    4003                                                       46189  -21.16    0.15  1.0000
   4   2  -8   34607    3761                                                       43616  -21.17   -0.03  1.0000
  -4   2   8   31883    4028                                                       40550  -21.16   -0.15  1.0000
  -4  -2  -8   36023    3553                                                       45203  -21.17    0.03  1.0000
  -4   2  -8   34844    3268                                                       43879  -21.16   -0.15  1.0000
  -4   2   9    7321    1935                                                        7938   -3.28    0.17  1.0000
  -4  -2  -9    8729    1811                                                        9415   -3.34    0.03  1.0000
   4   2  -9    8249    1822                                                        8914    3.33    0.02  1.0000
   4  -2  -9    9368    2040                                                       10065   -3.28   -0.17  1.0000
   4  -2 -10   10039    2147                                                        9746   -1.37   -0.12  1.0000
   4   2 -10   10290    2171                                                        9988   -1.39    0.07  1.0000
   4   2 -10   11349    2128                                                       11032   -1.39    0.07  1.0000
   4  -2 -11    9891    2239                                                       10087    0.91   -0.09  1.0000
   4   2 -11    8270    2070                                                        8455   -0.94    0.00  1.0000
   4   2 -11   10592    2291                                                       10801   -0.94    0.00  1.0000
  -4  -2 -11    8771    1831                                                        8961    0.94    0.02  1.0000
   4   2  11    9463    1836                                                        9660    0.94   -0.02  1.0000
   4  -2 -11    9445    2332                                                        9637    0.91   -0.09  1.0000
   4  -2 -12   13426    2502                                                       11940    6.12   -0.18  1.0000
   4   2  12   15869    2355                                                       14243    6.15    0.12  1.0000
   4  -2 -12   15784    2406                                                       14169    6.12   -0.18  1.0000
  -4  -2 -12   17148    2628                                                       15456    6.15   -0.12  1.0000
   4   2 -12   15679    2809                                                       14063    6.15    0.09  1.0000
   4   2 -13    3603    1791                                                        3911    2.34    0.07  1.0000
  -4  -2 -13    3630    1592                                                        3939   -2.33    0.13  1.0000
   4   2  13    6022    1738                                                        6418   -2.33   -0.13  1.0000
   4  -2 -13    3632    1456                                                        3947   -2.37    0.15  1.0000
   4  -2 -13    3013    1751                                                        3300   -2.37    0.15  1.0000
   4  -2 -14   20886    3421                                                       20509   -1.22    0.04  1.0000
   4  -2 -14   24197    3365                                                       23791   -1.22    0.04  1.0000
  -4  -2 -14   24961    3548                                                       24552   -1.21    0.07  1.0000
   4   2  14   24039    3348                                                       23637   -1.21   -0.07  1.0000
   4   2 -14   24536    3945                                                       24130   -1.21   -0.01  1.0000
   4  -2 -15    1104     929                                                        1286    2.44   -0.02  1.0000
   4   2 -15    3018    1595                                                        3312   -2.42    0.02  1.0000
   4  -2 -15    5924    1908                                                        6336    2.44   -0.02  1.0000
  -4  -2 -15    3822    1806                                                        4153    2.43    0.04  1.0000
   4  -2 -16   19209    3248                                                       19787   -1.92    0.08  1.0000
   4   2 -16   16861    3550                                                       17401   -1.92   -0.10  1.0000
  -4  -2 -16   17371    3372                                                       17916   -1.90    0.08  1.0000
  -4   2 -16   20766    3840                                                       21368   -1.92   -0.12  1.0000
   4  -2 -16   17851    3461                                                       18408   -1.92    0.08  1.0000
  -4   2 -17    5916    1838                                                        6075   -0.95   -0.03  1.0000
   4  -2 -17    7157    2207                                                        7332    0.95   -0.02  1.0000
  -4  -2 -17    4269    1699                                                        4404    0.95   -0.03  1.0000
   4  -2 -17    7583    2182                                                        7763    0.95   -0.02  1.0000
   4   2 -17    6051    2305                                                        6210   -0.94   -0.02  1.0000
  -4   2 -18   16213    2962                                                       15729   -1.78   -0.06  1.0000
  -4  -2 -18   15340    2871                                                       14874   -1.76    0.03  1.0000
   6   2   0     752     882                                                        4056  -33.65    0.02  1.0000
   6  -2   1  255995    6125                                                      258889   -2.65    0.11  1.0000
   6   2  -1  262014    6771                                                      264885   -2.60   -0.09  1.0000
   6   2   1  258734    7021                                                      261582    2.59    0.06  1.0000
   6   2  -2    2015    1206                                                        7709   39.81   -0.06  1.0000
   6  -2   2    1885    1025                                                        7455   39.83    0.04  1.0000
   6   2   2    2335    1366                                                        8325   39.82   -0.05  1.0000
   6   2   3   15599    1553                                                       10923  -18.91    0.00  1.0000
   6   2  -3   16123    1442                                                       11362   18.91    0.02  1.0000
   6  -2   3   14664    1134                                                       10133   18.96    0.11  1.0000
   6   2  -3   13206    1259                                                        8937   18.91    0.02  1.0000
   6   2  -4   28662    2895                                                       43160   35.68    0.12  1.0000
   6   2  -4   29190    2890                                                       43808   35.68    0.12  1.0000
   6  -2   4   30022    2280                                                       44838   35.70    0.00  1.0000
   6   2   4   28269    3180                                                       42675   35.67    0.14  1.0000
   6   2   5   24741    1957                                                       15386  -30.85   -0.01  1.0000
   6   2  -5   22739    1779                                                       13815   30.86    0.05  1.0000
   6   2   6   35578    3465                                                       44319  -20.32    0.20  1.0000
   6   2  -6   31969    3286                                                       40282  -20.32    0.19  1.0000
   6  -2  -6   35064    3463                                                       43748  -20.33   -0.02  1.0000
   6   2   7   81371    5234                                                       93986  -19.78    0.06  1.0000
   6  -2  -7   80438    5467                                                       92947  -19.72   -0.13  1.0000
   6   2  -7   77013    5217                                                       89300   19.78   -0.03  1.0000
   6   2  -8   73239    4843                                                       65336  -13.93   -0.07  1.0000
   6  -2  -8   80133    5240                                                       71855  -13.94    0.16  1.0000
  -6   2   9    4342    1558                                                        4973   -4.29    0.04  1.0000
   6   2  -9    5944    1620                                                        6693    4.37    0.08  1.0000
   6  -2  -9    5013    1620                                                        5689   -4.29   -0.04  1.0000
   6   2 -10   14430    2582                                                       13867    2.20    0.01  1.0000
   6  -2 -10   16308    2565                                                       15708    2.20   -0.06  1.0000
   6  -2 -10   14002    2549                                                       13446    2.20   -0.06  1.0000
   6   2 -10   13888    2416                                                       13336    2.20    0.01  1.0000
   6   2  10   16714    2266                                                       16110    2.19    0.00  1.0000
   6   2  11    2318    1269                                                        2466    1.40   -0.02  1.0000
   6   2 -11    1341    1077                                                        1454   -1.41    0.01  1.0000
   6   2 -11    2097    1196                                                        2238   -1.41    0.01  1.0000
   6  -2 -11    1217     799                                                        1324    1.40   -0.10  1.0000
   6  -2 -11    1066    1409                                                        1167    1.40   -0.10  1.0000
  -6  -2 -11    2046    1053                                                        2185    1.40    0.02  1.0000
  -6  -2 -12   21181    3211                                                       23533    7.30   -0.14  1.0000
   6  -2 -12   16454    3062                                                       18526    7.27   -0.20  1.0000
   6   2 -12   18930    3420                                                       21156    7.30    0.13  1.0000
   6  -2 -12   17337    2803                                                       19462    7.27   -0.20  1.0000
   6   2  12   20017    3028                                                       22305    7.30    0.14  1.0000
  -6  -2 -13   26185    3503                                                       25890   -0.85    0.03  1.0000
   6  -2 -13   22401    3533                                                       22116   -0.89   -0.01  1.0000
   6  -2 -13   26746    3462                                                       26434   -0.89   -0.01  1.0000
   6   2  13   26288    3525                                                       25992   -0.85   -0.03  1.0000
   6   2 -13   19922    3632                                                       19665    0.85   -0.01  1.0000
   6  -2 -14   25721    3998                                                       25563    0.46    0.07  1.0000
   6   2 -14   23445    3929                                                       23294    0.46    0.00  1.0000
   6   2  14   30223    3776                                                       30052    0.46   -0.05  1.0000
   6  -2 -14   29201    3655                                                       29032    0.46    0.07  1.0000
  -6  -2 -14   28263    3842                                                       28097    0.46    0.05  1.0000
   6  -2 -15    5445    1623                                                        4941    3.24   -0.04  1.0000
   6   2 -15    7130    2376                                                        6558   -3.21    0.03  1.0000
   6   2  15    6220    1766                                                        5687    3.21   -0.05  1.0000
   6  -2 -15    6368    2122                                                        5822    3.24   -0.04  1.0000
   6  -2  15    4133    1407                                                        3696   -3.24    0.04  1.0000
   6   2  16   24315    3458                                                       24033   -0.84   -0.12  1.0000
   6  -2 -16   23262    3244                                                       22980   -0.86    0.15  1.0000
  -6  -2 -17     689    1013                                                         715   -0.46   -0.03  1.0000
  -6   2 -17    1627    1230                                                        1667    0.46    0.03  1.0000
  -6  -2 -18   14600    2886                                                       15120   -1.98    0.04  1.0000
  -6   2 -18   15690    3021                                                       16235   -2.00   -0.03  1.0000
   8   2   0  111986    5599                                                      134431  -29.69    0.13  1.0000
   8   2   1   92148    4578                                                       85848    9.80    0.00  1.0000
   8  -2   1   90209    4148                                                       83945   -9.85    0.08  1.0000
   8   2  -1   96365    4538                                                       89918   -9.80   -0.02  1.0000
   8   2   2  210976    7479                                                      230548   19.33    0.00  1.0000
   8   2  -2  211985    7360                                                      231600   19.33   -0.01  1.0000
   8  -2   2  199338    6402                                                      218391   19.34    0.00  1.0000
   8  -2   3   51666    3146                                                       53301    3.31    0.18  1.0000
   8   2  -3   53867    3692                                                       55512    3.26   -0.02  1.0000
   8   2   3   54618    3879                                                       56273   -3.26    0.02  1.0000
   8  -2  -4   93952    4238                                                       83539   16.22    0.07  1.0000
   8   2   4   90275    4752                                                       80094   16.19    0.02  1.0000
   8   2  -4   96424    4714                                                       85888   16.20    0.00  1.0000
   8  -2   4   94764    3851                                                       84307   16.22    0.06  1.0000
   8   2  -4   90980    4183                                                       80754   16.20    0.00  1.0000
   8   2  -5    3683     697                                                        1311   22.71    0.03  1.0000
   8  -2  -5    2370     550                                                         586  -22.71   -0.27  1.0000
   8   2   5    3014     646                                                         926  -22.70    0.01  1.0000
   8   2  -6  154672    6439                                                      141617  -15.74    0.09  1.0000
   8  -2  -6  159201    6732                                                      145964  -15.72   -0.07  1.0000
   8   2   6  162102    6759                                                      148732  -15.74    0.11  1.0000
   8   2   7   10781    1453                                                        6659  -20.62    0.02  1.0000
   8  -2  -7   11427    1669                                                        7177  -20.58   -0.07  1.0000
   8   2  -7   10440    1484                                                        6390   20.63    0.02  1.0000
   8   2  -8  123228    7037                                                      127312   -5.35   -0.03  1.0000
   8  -2  -8  131038    7468                                                      135255   -5.36    0.10  1.0000
   8  -2  -9    6495    1580                                                        5233   -7.66    0.04  1.0000
   8   2  -9    8156    1845                                                        6719    7.74    0.09  1.0000
   8   2  10   25477    3097                                                       27597    6.04   -0.01  1.0000
   8   2 -10   20653    3490                                                       22567    6.04    0.01  1.0000
   8   2 -10   17137    3047                                                       18884    6.04    0.01  1.0000
   8   2 -10   25834    3482                                                       27970    6.04    0.01  1.0000
   8  -2 -10   22487    3561                                                       24477    6.02   -0.01  1.0000
   8  -2 -10   24717    3455                                                       26801    6.02   -0.01  1.0000
  -8  -2 -10   26242    3196                                                       28393    6.04    0.01  1.0000
   8  -2 -10   20722    3159                                                       22634    6.02   -0.01  1.0000
   8  -2 -11    3771    1684                                                        3834   -0.47   -0.08  1.0000
  -8  -2 -11    1669    1040                                                        1713   -0.49    0.00  1.0000
   8   2 -11    3730    1803                                                        3795    0.49    0.00  1.0000
   8   2 -11    2472    1308                                                        2525    0.49    0.00  1.0000
   8   2  11    3986    1469                                                        4053   -0.49    0.00  1.0000
   8  -2 -11    1944    1083                                                        1989   -0.47   -0.08  1.0000
   8  -2 -12   23648    3450                                                       21110    7.87   -0.10  1.0000
   8   2 -12   23812    3660                                                       21257    7.90    0.08  1.0000
   8   2  12   27760    3401                                                       24995    7.90    0.08  1.0000
  -8  -2 -12   29027    3469                                                       26198    7.90   -0.08  1.0000
   8   2  13    8648    2122                                                        8316    1.67    0.01  1.0000
   8   2 -13    6158    1877                                                        5878   -1.68   -0.03  1.0000
   8   2  14   14377    2811                                                       14827    1.73   -0.06  1.0000
   8  -2  15    3263    1629                                                        3873   -4.74    0.03  1.0000
   8   2  15    4165    1645                                                        4843    4.69   -0.07  1.0000
   8   2  16    8363    2158                                                        8287    0.39   -0.09  1.0000
   8  -2  16   10279    2225                                                       10199    0.37    0.19  1.0000
  -8   2 -17     349     778                                                         256    2.49    0.07  1.0000
   8   2  17     449     646                                                         342   -2.50    0.02  1.0000
  -8  -2 -17    1411     740                                                        1216   -2.50   -0.02  1.0000
  -8   2 -18    9112    2103                                                        8743   -1.81    0.01  1.0000
  -8  -2 -18    7018    1978                                                        6696   -1.81    0.03  1.0000
  10   2   0  106271    5066                                                       88761  -26.04    0.27  1.0000
  10  -2  -1   26225    1920                                                       30756   12.46    0.00  1.0000
  10   2  -1   23794    2888                                                       28106  -12.43    0.05  1.0000
  10   2   1   24263    2921                                                       28616   12.43   -0.06  1.0000
  10  -2   1   25232    2810                                                       29679  -12.46   -0.02  1.0000
  10  -2  -2  173593    5257                                                      171366    2.49   -0.07  1.0000
  10   2   2  173845    7180                                                      171631    2.47    0.07  1.0000
  10   2  -2  182589    7284                                                      180319    2.47    0.07  1.0000
  10  -2   2  174467    6545                                                      172241    2.48   -0.07  1.0000
  10   2  -3  116404    6141                                                      121075   -6.29   -0.06  1.0000
  10  -2  -3  111418    4869                                                      115960    6.25   -0.12  1.0000
  10  -2   3  117590    5446                                                      122252   -6.25    0.13  1.0000
  10   2   3  110849    6056                                                      115413    6.29    0.05  1.0000
  10   2  -4   87765    5437                                                       88983    1.90   -0.13  1.0000
  10  -2  -4   91032    4699                                                       92294    1.93    0.11  1.0000
  10   2   4   87591    5400                                                       88803    1.89   -0.13  1.0000
  10  -2   4   91826    4713                                                       93091    1.93    0.09  1.0000
  10   2   5   74970    5332                                                       83815  -14.57    0.04  1.0000
  10  -2  -5   75126    4895                                                       83970  -14.55   -0.22  1.0000
  10   2  -6  147463    7165                                                      155450   -9.52   -0.03  1.0000
  10   2   6  160142    7685                                                      168461   -9.52   -0.03  1.0000
  10  -2  -6  159758    7506                                                      168033   -9.48   -0.07  1.0000
  10  -2  -7   56335    4284                                                       46813  -19.47   -0.04  1.0000
  10   2  -7   53998    4076                                                       44673   19.50    0.08  1.0000
  10   2  -8   69084    5504                                                       70710    2.85    0.02  1.0000
  10  -2  -8   78245    5970                                                       79969    2.84    0.05  1.0000
  10  -2  -9   15057    3020                                                       18046  -10.79    0.04  1.0000
  10  -2  -9   14444    2828                                                       17374  -10.79    0.04  1.0000
  10   2  -9   15436    2876                                                       18475   10.84    0.08  1.0000
  10   2 -10   18491    2922                                                       15958    8.96    0.01  1.0000
  10  -2 -10   18737    2884                                                       16197    8.92    0.06  1.0000
  10  -2 -10   15098    2692                                                       12827    8.92    0.06  1.0000
  10   2  10   14766    2258                                                       12513    8.96    0.01  1.0000
  10  -2 -11    1884     964                                                        1639   -2.70   -0.04  1.0000
  10   2 -11    4977    1710                                                        4570    2.73    0.00  1.0000
  10   2  11    3819    1338                                                        3464   -2.73    0.00  1.0000
  10   2 -12   40487    5050                                                       43679    7.22   -0.01  1.0000
  10  -2 -12   33297    4611                                                       36189    7.20    0.03  1.0000
  10   2  12   37292    4479                                                       40358    7.22    0.00  1.0000
  10   2  13    2132    1298                                                        2472    3.29    0.02  1.0000
  10   2  14   16177    2906                                                       15693    1.78   -0.05  1.0000
  10   2  15    6336    1786                                                        5426    5.51   -0.07  1.0000
  10  -2  15    6303    1778                                                        5389   -5.55   -0.01  1.0000
  10  -2  16    5931    1815                                                        6104    1.03    0.14  1.0000
  10   2  16    3963    1747                                                        4106    1.05   -0.03  1.0000
  10  -2  17      34     710                                                          99    3.82   -0.08  1.0000
  10   2  17    1255     928                                                        1565   -3.83    0.02  1.0000
 -10   2 -18    6807    1875                                                        7042   -1.31    0.01  1.0000
  12   2   0  127722    7321                                                      145642  -22.50    0.31  1.0000
  12   2  -1   21391    2566                                                       17386  -13.36    0.13  1.0000
  12  -2   1   19528    2331                                                       15705  -13.38   -0.15  1.0000
  12   2   1   22004    2601                                                       17938   13.37   -0.13  1.0000
  12   2  -2   50294    4245                                                       46050   -8.97    0.13  1.0000
  12   2   2   51837    4121                                                       47525   -8.98    0.13  1.0000
  12  -2   2   51802    3889                                                       47491   -8.98   -0.14  1.0000
  12  -2   3    3273     961                                                        2002  -11.57    0.00  1.0000
  12   2   3    4676    1052                                                        3122   11.60    0.04  1.0000
  12  -2  -3    3938     880                                                        2528   11.58    0.02  1.0000
  12   2  -3    3706     900                                                        2341  -11.59   -0.04  1.0000
  12   2   4  102344    6375                                                      107063   -6.77   -0.17  1.0000
  12  -2  -4  100482    5317                                                      105130   -6.73    0.10  1.0000
  12  -2   4  102851    5795                                                      107555   -6.73    0.07  1.0000
  12   2  -4  103555    6667                                                      108298   -6.76   -0.16  1.0000
  12  -2  -5    8428    1468                                                        6570   -9.97   -0.16  1.0000
  12   2   5    8564    1707                                                        6685  -10.00    0.07  1.0000
  12   2   6   83272    5775                                                       81097   -3.52   -0.12  1.0000
  12  -2  -6   75817    5184                                                       73775   -3.46   -0.01  1.0000
  12  -2  -7   41703    4534                                                       50146  -18.30   -0.02  1.0000
  12  -2  -8   33789    3638                                                       30371    8.86    0.07  1.0000
  12   2  -8   43651    4173                                                       39754    8.85    0.01  1.0000
  12  -2  -8   43304    4331                                                       39423    8.86    0.07  1.0000
  12  -2  -9   24004    3368                                                       20440  -11.10    0.01  1.0000
  12   2  -9   25051    3476                                                       21407   11.10    0.03  1.0000
  12  -2  -9   19834    2890                                                       16607  -11.10    0.01  1.0000
  12   2  10   18396    3111                                                       21427    9.97   -0.03  1.0000
  12  -2 -10   16112    3352                                                       18941    9.92    0.11  1.0000
  12   2 -10   21696    3544                                                       24978    9.97   -0.05  1.0000
  12  -2 -11    4692    2300                                                        5280   -3.86   -0.01  1.0000
  12   2  11    5299    1746                                                        5924   -3.87    0.01  1.0000
  12   2 -11    6154    2109                                                        6827    3.88    0.00  1.0000
  12  -2 -12   38191    4721                                                       36055    5.14    0.08  1.0000
  12   2 -12   45448    5002                                                       43106    5.16   -0.05  1.0000
  12   2  12   45119    4729                                                       42786    5.16   -0.02  1.0000
  12   2  13    2524    1862                                                        2261    2.50    0.01  1.0000
  12   2  14   22720    3637                                                       22898    0.55    0.02  1.0000
  12  -2  14   19956    3232                                                       20127    0.56    0.05  1.0000
  12   2  15    3786    1756                                                        4476    4.99   -0.04  1.0000
  12  -2  15    3432    1550                                                        4096   -5.02   -0.04  1.0000
  12  -2  16    6282    1817                                                        6161    0.71    0.08  1.0000
  12   2  16    7176    1995                                                        7046    0.72    0.03  1.0000
  12   2  17     368     846                                                         530   -3.55    0.02  1.0000
  12  -2  17    1333    1172                                                        1626    3.54   -0.05  1.0000
  14   2   0   64844    4967                                                       54629  -19.41    0.25  1.0000
  14   2  -1   24565    3593                                                       28910  -12.34    0.22  1.0000
  14   2   1   25272    3667                                                       29678   12.34   -0.21  1.0000
  14   2  -2   79384    6370                                                       88646  -14.83    0.14  1.0000
  14  -2   2   75385    5915                                                       84426  -14.84   -0.18  1.0000
  14   2   2   81598    6352                                                       90989  -14.83    0.13  1.0000
  14   2  -3    3090    1153                                                        1825  -11.94    0.05  1.0000
  14  -2   3    3492    1042                                                        2136  -11.95   -0.10  1.0000
  14   2   3    3890    1157                                                        2449   11.95   -0.03  1.0000
  14   2  -4   23302    3175                                                       20127  -10.00   -0.09  1.0000
  14   2   4   21308    2986                                                       18276  -10.00   -0.11  1.0000
  14  -2   4   23673    2935                                                       20480   -9.98    0.05  1.0000
  14   2   5   20567    2932                                                       17987   -8.63    0.08  1.0000
  14   2   6   26146    3588                                                       25763    1.10   -0.12  1.0000
  14  -2  -7    2401    1496                                                        4342  -15.67    0.01  1.0000
  14  -2  -7     696     655                                                        1873  -15.67    0.01  1.0000
  14   2  -7    1756    1206                                                        3449   15.61    0.04  1.0000
  14   2   7    1570    1092                                                        3186  -15.60   -0.05  1.0000
  14  -2  -8   30095    4182                                                       34537   11.47    0.13  1.0000
  14   2  -8   25614    3843                                                       29719   11.46   -0.06  1.0000
  14  -2  -8   19197    3381                                                       22776   11.47    0.13  1.0000
  14   2   8   27638    3358                                                       31897   11.46   -0.04  1.0000
  14   2   9    1161    1014                                                        1879   -8.60    0.02  1.0000
  14   2  -9    1277    1281                                                        2026    8.60   -0.05  1.0000
  14  -2  -9    1482    1338                                                        2286   -8.64    0.01  1.0000
  14  -2 -10   24985    3497                                                       22032    8.94    0.11  1.0000
  14   2  10   40148    4042                                                       36357    9.00   -0.11  1.0000
  14   2 -10   32974    4075                                                       29545    9.00   -0.14  1.0000
  14   2 -11    2843    1522                                                        3418    4.77   -0.03  1.0000
  14  -2 -11    2056    1439                                                        2550   -4.78   -0.01  1.0000
  14   2  11    1541     983                                                        1971   -4.77    0.02  1.0000
  14  -2 -12   31787    4475                                                       32765    2.52    0.05  1.0000
  14   2 -12   41948    5061                                                       43082    2.55   -0.05  1.0000
  14   2  12   43401    4833                                                       44553    2.55    0.00  1.0000
  14  -2 -13    2265    1591                                                        2257   -0.08    0.14  1.0000
  14   2  13      99    1114                                                          97   -0.08   -0.02  1.0000
  14   2 -13    3373    1812                                                        3363    0.08    0.02  1.0000
  14  -2  14   16242    3081                                                       16543   -1.09   -0.03  1.0000
  14   2  14   17191    3136                                                       17512   -1.13    0.13  1.0000
  14   2  15    1134    1155                                                        1443    4.00   -0.03  1.0000
  14  -2  15    1245    1766                                                        1570   -4.03   -0.05  1.0000
  14   2  16    5031    1585                                                        4996   -0.23    0.08  1.0000
  14  -2  16    5093    1612                                                        5056   -0.24    0.05  1.0000
  16   2   0   17906    3603                                                       23186  -17.12    0.17  1.0000
  16   2  -1   18402    3077                                                       16220   -7.70    0.24  1.0000
  16   2   1   16467    2849                                                       14406    7.70   -0.24  1.0000
  16   2  -2   45288    4640                                                       38297  -15.88    0.09  1.0000
  16   2   2   44966    4621                                                       38000  -15.88    0.09  1.0000
  16   2  -3    8917    2553                                                       10239   -6.27    0.12  1.0000
  16   2   3    8285    2308                                                        9562    6.28   -0.10  1.0000
  16   2   4    3066    1626                                                        4135   -8.29   -0.06  1.0000
  16  -2   5   39330    3749                                                       42677    7.67    0.11  1.0000
  16   2   5   35902    3740                                                       39101   -7.67    0.06  1.0000
  16   2  -5   30994    4041                                                       33970    7.66   -0.03  1.0000
  16   2   5   36895    4756                                                       40137   -7.67    0.06  1.0000
  16   2   6    2732    1164                                                        3218    4.14   -0.09  1.0000
  16  -2   6    3604    1357                                                        4162    4.16    0.13  1.0000
  16   2  -6    2081    1256                                                        2507    4.13   -0.09  1.0000
  16  -2  -6     632    1113                                                         877    4.15    0.11  1.0000
  16   2   6    3957    1336                                                        4538    4.14   -0.09  1.0000
  16   2   7   34855    3356                                                       31050   -9.73   -0.02  1.0000
  16  -2   7   28162    2907                                                       24731    9.79   -0.07  1.0000
  16  -2  -7   17542    3079                                                       14855   -9.80    0.06  1.0000
  16   2  -7   21558    3046                                                       18588    9.73    0.01  1.0000
  16   2   7   27518    3077                                                       24149   -9.73   -0.02  1.0000
  16   2   8   14990    2226                                                       12304   10.68   -0.08  1.0000
  16   2  -8   12699    2242                                                       10237   10.68   -0.11  1.0000
  16   2   8   17356    2473                                                       14456   10.68   -0.08  1.0000
  16  -2  -8    8881    1984                                                        6842   10.69    0.13  1.0000
  16   2   9    6985    1908                                                        8004   -5.46    0.10  1.0000
  16   2   9    7284    1938                                                        8324   -5.46    0.10  1.0000
  16   2  -9    5477    1953                                                        6383    5.46   -0.13  1.0000
  16  -2  -9    5257    1751                                                        6150   -5.49    0.04  1.0000
  16  -2 -10   17324    3508                                                       19361    6.98    0.08  1.0000
  16   2  10   26409    3918                                                       28926    7.02   -0.16  1.0000
  16   2 -10   24401    4034                                                       26825    7.03   -0.18  1.0000
  16   2 -11    6781    1906                                                        5666    6.56   -0.07  1.0000
  16  -2 -11    4666    1354                                                        3747   -6.59   -0.02  1.0000
  16   2  11    7175    1838                                                        6026   -6.56    0.04  1.0000
  16  -2 -12   18956    3600                                                       18794    0.55    0.00  1.0000
  16   2 -12   25328    3980                                                       25129    0.58   -0.04  1.0000
  16   2  12   28862    3862                                                       28651    0.58    0.00  1.0000
  16   2  13    2104    1823                                                        2347   -2.39   -0.06  1.0000
  16  -2  13    1588    1150                                                        1799    2.38   -0.08  1.0000
  16   2 -13       7    1063                                                        -998    2.40    0.05  1.0000
  16  -2 -13       7     810                                                        -666   -2.38    0.12  1.0000
  16  -2  14   12493    2584                                                       11971   -2.19   -0.09  1.0000
  16   2  14    8964    2038                                                        8513   -2.24    0.17  1.0000
  16  -2  15    3991    1479                                                        3510   -3.64   -0.06  1.0000
  16   2  15    1370     991                                                        1097    3.61   -0.02  1.0000
  16   2  16    7468    1755                                                        7654   -0.99    0.09  1.0000
  16  -2  16    6806    1758                                                        6987   -1.01    0.01  1.0000
  18   2   0   40112    3382                                                       33847  -15.13    0.15  1.0000
  18   2   0   37266    4503                                                       31237  -15.13    0.15  1.0000
  18  -2   0   34951    3352                                                       29117  -15.14   -0.25  1.0000
  18   2  -1    2294     888                                                        2366   -0.69    0.19  1.0000
  18  -2  -1     683     612                                                         721    0.67    0.18  1.0000
  18   2   1    2191    1180                                                        2261    0.69   -0.19  1.0000
  18  -2   1    1413     842                                                        1468   -0.67   -0.19  1.0000
  18   2  -1    2836    1301                                                        2916   -0.69    0.19  1.0000
  18   2   1    2329    1135                                                        2401    0.69   -0.19  1.0000
  18   2   2   14189    3411                                                       17868  -13.50    0.04  1.0000
  18  -2   2   12495    2483                                                       15962  -13.51   -0.14  1.0000
  18   2  -2   14857    3596                                                       18618  -13.51    0.00  1.0000
  18   2   2   12536    2410                                                       16007  -13.50    0.04  1.0000
  18   2   3    1687    1060                                                        1926   -2.61   -0.12  1.0000
  18  -2   3    1716     825                                                        1954    2.57   -0.07  1.0000
  18   2  -3    2529    1174                                                        2820    2.61    0.13  1.0000
  18   2   3    2140    1267                                                        2408   -2.61   -0.12  1.0000
  18   2  -3    4407    1789                                                        4789    2.61    0.13  1.0000
  18  -2  -3    3467    1960                                                        3801   -2.57    0.10  1.0000
  18   2  -4   15043    2738                                                       14177   -3.32   -0.05  1.0000
  18  -2  -4   12736    2768                                                       11950   -3.28    0.11  1.0000
  18   2   4   15144    2474                                                       14276   -3.32   -0.07  1.0000
  18  -2   4   15755    2447                                                       14880   -3.28    0.16  1.0000
  18   2   5    6269    1608                                                        5309   -5.86    0.03  1.0000
  18   2  -5    7139    2027                                                        6112    5.86   -0.01  1.0000
  18  -2   5    4428    1345                                                        3625    5.88    0.05  1.0000
  18  -2  -5    4505    1625                                                        3694   -5.88   -0.06  1.0000
  18  -2  -6    1863     670                                                        1382    5.56    0.10  1.0000
  18  -2   6    4518    1369                                                        3748    5.56    0.13  1.0000
  18   2  -6    3940    1339                                                        3221    5.58   -0.07  1.0000
  18   2   6    3274     956                                                        2621    5.58   -0.08  1.0000
  18   2   7    9415    2209                                                        9923   -2.40   -0.01  1.0000
  18   2   7    9191    2225                                                        9693   -2.40   -0.01  1.0000
  18  -2  -7    1907     692                                                        2144   -2.44    0.08  1.0000
  18  -2   7    7474    1816                                                        7935    2.44   -0.09  1.0000
  18   2  -7    7090    2058                                                        7532    2.40    0.01  1.0000
  18   2   8   11924    2609                                                       13793    7.65   -0.05  1.0000
  18   2   8   10512    2437                                                       12270    7.65   -0.05  1.0000
  18   2  -8   11029    2751                                                       12829    7.65   -0.07  1.0000
  18  -2  -8   13075    3377                                                       15027    7.64    0.07  1.0000
  18   2   9    3355    1395                                                        2970   -3.18    0.13  1.0000
  18   2  -9    2737    1223                                                        2391    3.17   -0.15  1.0000
  18  -2  -9      12    1186                                                        -232   -3.16    0.10  1.0000
  18   2   9    3486    1184                                                        3093   -3.18    0.13  1.0000
  18   2  10   21189    3153                                                       19524    5.41   -0.11  1.0000
  18   2 -10   17405    3240                                                       15899    5.42   -0.13  1.0000
  18  -2 -10   11904    2575                                                       10667    5.40    0.05  1.0000
  18   2  11    1160    1341                                                        1841   -8.22    0.06  1.0000
  18   2 -11      78    1247                                                       -1128    8.21   -0.09  1.0000
  18  -2 -11      79    1242                                                        -209   -8.23   -0.01  1.0000
  18   2 -12   15309    3199                                                       15281   -0.11   -0.05  1.0000
  18  -2  12   17292    2986                                                       17253   -0.14   -0.03  1.0000
  18   2  12   19627    3275                                                       19593   -0.11   -0.03  1.0000
  18  -2 -12    9991    2424                                                        9960   -0.14   -0.03  1.0000
  18   2  13     232     798                                                         345   -3.10   -0.08  1.0000
  18  -2 -13      11    1167                                                        -870   -3.06    0.08  1.0000
  18  -2  13    1428    1277                                                        1689    3.07   -0.04  1.0000
  18   2 -13      11    1622                                                       -2322    3.11    0.06  1.0000
  18   2  14    9624    2320                                                       10150   -2.46    0.10  1.0000
  18  -2  14   11552    2468                                                       12121   -2.43   -0.09  1.0000
  18  -2  15     802     913                                                        1036   -3.58   -0.07  1.0000
  18   2  15    1393    1092                                                        1694    3.56   -0.01  1.0000
  20   2   0   69596    5536                                                       76696  -12.18    0.15  1.0000
  20  -2   0   59751    5392                                                       66345  -12.19   -0.17  1.0000
  20   2  -1   16727    2565                                                       15479    4.56    0.09  1.0000
  20  -2   1   19988    2982                                                       18608    4.61   -0.09  1.0000
  20   2   1   17321    2596                                                       16049   -4.57   -0.10  1.0000
  20   2  -2   41571    4567                                                       37483   -9.54   -0.08  1.0000
  20   2  -2   40533    3763                                                       36498   -9.54   -0.08  1.0000
  20  -2   2   43156    4079                                                       38990   -9.54   -0.08  1.0000
  20   2   2   43753    4025                                                       39562   -9.53   -0.03  1.0000
  20  -2   3   23578    3426                                                       26643    8.98   -0.01  1.0000
  20  -2  -3   24613    4217                                                       27740   -8.97    0.04  1.0000
  20   2  -3   23754    3820                                                       26846    9.02    0.08  1.0000
  20   2   3   25578    3483                                                       28781   -9.02   -0.09  1.0000
  20  -2  -4   27774    4226                                                       27105    1.87    0.15  1.0000
  20   2  -4   31179    4187                                                       30486    1.83   -0.10  1.0000
  20  -2   4   27967    3554                                                       27294    1.88    0.21  1.0000
  20   2   4   28410    3676                                                       27747    1.84   -0.11  1.0000
  20   2   5    4664    1404                                                        4023   -4.51    0.02  1.0000
  20  -2   5    3232    1349                                                        2701    4.53    0.00  1.0000
  20   2  -5    6074    1691                                                        5339    4.52   -0.01  1.0000
  20  -2  -5    2795    1512                                                        2303   -4.53   -0.02  1.0000
  20  -2  -6   18586    3398                                                       20152    5.22    0.04  1.0000
  20  -2   6   21855    3262                                                       23553    5.23    0.08  1.0000
  20   2   6   23452    3369                                                       25226    5.28   -0.08  1.0000
  20   2  -6   25058    3942                                                       26892    5.28   -0.06  1.0000
  20   2  -7    4493    1694                                                        4183   -2.19   -0.01  1.0000
  20  -2  -7    1687    1083                                                        1499    2.18    0.05  1.0000
  20  -2   7    1563     704                                                        1383   -2.18   -0.06  1.0000
  20   2   7    2688    1194                                                        2449    2.19    0.01  1.0000
  20  -2   8   21741    3079                                                       20531    3.86    0.01  1.0000
  20  -2  -8   18876    3466                                                       17749    3.86    0.01  1.0000
  20   2  -8   26238    4033                                                       24899    3.89    0.00  1.0000
  20   2   8   23461    3251                                                       22197    3.88    0.00  1.0000
  20   2   9     529     744                                                         465   -1.33    0.09  1.0000
  20   2   9    1014     822                                                         925   -1.33    0.09  1.0000
  20   2  -9       2     896                                                        -314    1.33   -0.09  1.0000
  20  -2  -9       2    1001                                                        -812   -1.28    0.16  1.0000
  20   2  10   37442    4295                                                       39465    4.79   -0.03  1.0000
  20   2 -10   30089    4469                                                       31905    4.78   -0.04  1.0000
  20  -2 -10   22880    3983                                                       24474    4.81    0.03  1.0000
  20   2  11     412     897                                                         797   -7.36    0.04  1.0000
  20  -2  11     236     740                                                         542    7.36   -0.07  1.0000
  20   2 -11      63    1080                                                       -1875    7.36   -0.06  1.0000
  20  -2 -11      63    1756                                                       -2491   -7.36    0.06  1.0000
  20   2 -12   17178    3142                                                       17141    0.13   -0.04  1.0000
  20  -2  12   17570    2993                                                       17543    0.09   -0.04  1.0000
  20   2  12   18680    3073                                                       18644    0.12   -0.07  1.0000
  20  -2 -12    7986    2110                                                        7968    0.09   -0.04  1.0000
  20   2  13       8     895                                                        -231   -2.65   -0.08  1.0000
  20   2 -13       8    1532                                                       -2183    2.65    0.05  1.0000
  20  -2 -13       8    1331                                                       -1083   -2.58    0.03  1.0000
  20  -2  14   11971    2364                                                       11460   -2.19   -0.06  1.0000
  20   2  14   13228    2423                                                       12691   -2.19   -0.01  1.0000
  22   2   0   70246    5583                                                       65904   -7.72    0.07  1.0000
  22   2  -1   16568    2877                                                       18136    5.52    0.01  1.0000
  22  -2   1   15565    2926                                                       17101    5.58   -0.01  1.0000
  22   2   1   15654    2891                                                       17181   -5.53   -0.01  1.0000
  22   2   2   80111    6186                                                       83683   -5.79   -0.11  1.0000
  22  -2  -2   84836    7523                                                       88538   -5.83   -0.09  1.0000
  22   2  -2   89846    7519                                                       93635   -5.80   -0.14  1.0000
  22  -2   2   76517    6299                                                       80026   -5.82   -0.03  1.0000
  22   2  -2   80885    6088                                                       84482   -5.80   -0.14  1.0000
  22   2   3   25203    3305                                                       21935   -9.88   -0.06  1.0000
  22  -2   3   23068    3221                                                       19963    9.82    0.01  1.0000
  22   2  -3   25778    3805                                                       22471    9.88    0.05  1.0000
  22  -2  -3   26366    4004                                                       23041   -9.82    0.01  1.0000
  22  -2  -4   41063    4747                                                       43067    4.53    0.09  1.0000
  22   2  -4   47804    5503                                                       49958    4.52   -0.08  1.0000
  22  -2   4   40417    4511                                                       42408    4.54    0.15  1.0000
  22  -2  -4   41463    5435                                                       43477    4.53    0.09  1.0000
  22   2   4   43000    4686                                                       45045    4.52   -0.09  1.0000
  22   2  -5    3922    1965                                                        4612    4.91   -0.04  1.0000
  22   2   5    3082    1440                                                        3697   -4.90    0.04  1.0000
  22  -2  -5    4549    1830                                                        5288   -4.89    0.01  1.0000
  22  -2   5    2324    1321                                                        2860    4.89   -0.03  1.0000
  22  -2   6   46317    4704                                                       44773    3.36    0.00  1.0000
  22   2  -6   50310    5600                                                       48676    3.41   -0.04  1.0000
  22  -2  -6   41181    5082                                                       39727    3.35   -0.02  1.0000
  22   2   6   49445    4823                                                       47826    3.41   -0.03  1.0000
  22   2  -7    1966    1952                                                        2183   -2.21   -0.08  1.0000
  22   2   7    1765    1175                                                        1971    2.21    0.08  1.0000
  22  -2   7     253     737                                                         335   -2.21    0.02  1.0000
  22  -2  -8   25696    4305                                                       25869    0.50    0.00  1.0000
  22   2   8   25946    3606                                                       26124    0.51    0.01  1.0000
  22   2  -8   33032    4692                                                       33234    0.51    0.02  1.0000
  22   2  -9    2340    1458                                                        2237   -1.00   -0.03  1.0000
  22  -2  -9    1230    1519                                                        1152    1.05    0.21  1.0000
  22   2   9    1116     674                                                        1045    1.01    0.05  1.0000
  22  -2  10   22809    3159                                                       21327    4.63   -0.02  1.0000
  22   2 -10   17840    3187                                                       16539    4.60    0.02  1.0000
  22  -2 -10   13179    2573                                                       12058    4.63    0.00  1.0000
  22  -2  11    1008     776                                                         782    3.52   -0.12  1.0000
  22   2 -11      14    1006                                                       -1096    3.53   -0.02  1.0000
  22  -2 -11      14    1004                                                         -87   -3.52    0.12  1.0000
  22   2  11      14     835                                                        -199   -3.53    0.00  1.0000
  22   2  12   10143    2223                                                       10230    0.40   -0.06  1.0000
  22  -2  12   12597    2544                                                       12686    0.37   -0.07  1.0000
  22   2 -12   11065    2421                                                       11158    0.41   -0.01  1.0000
  22  -2 -12    5490    1757                                                        5548    0.36   -0.06  1.0000
  22  -2  13     855     876                                                         727    2.12    0.05  1.0000
  22   2  13    1613    1044                                                        1428   -2.20   -0.05  1.0000
  24   2   0   31477    4058                                                       32557   -2.80   -0.10  1.0000
  24   2  -1    6546    2006                                                        7233    3.84   -0.05  1.0000
  24   2  -1    7598    2506                                                        8337    3.84   -0.05  1.0000
  24  -2  -1    9119    3106                                                        9938   -3.89   -0.07  1.0000
  24   2   1    7166    2089                                                        7884   -3.84    0.04  1.0000
  24   2  -2   26471    3651                                                       25284   -3.42   -0.19  1.0000
  24  -2  -2   31084    4636                                                       29774   -3.48   -0.08  1.0000
  24   2   2   27058    3668                                                       25859   -3.42   -0.20  1.0000
  24   2  -2   28657    4184                                                       27421   -3.42   -0.19  1.0000
  24   2  -3      63     908                                                        -214    7.38    0.06  1.0000
  24   2   3       3     664                                                          95   -7.38   -0.06  1.0000
  24  -2  -3      62    1170                                                       -1087   -7.31    0.03  1.0000
  24   2   4   31468    4081                                                       29781    4.47    0.01  1.0000
  24   2  -4   40060    5006                                                       38153    4.47    0.01  1.0000
  24  -2  -4   35310    4762                                                       33533    4.44   -0.04  1.0000
  24   2   5    1436    1169                                                        1972   -6.05    0.03  1.0000
  24  -2  -5      42    1446                                                        -842   -6.01    0.05  1.0000
  24   2  -5     171     966                                                         384    6.05   -0.05  1.0000
  24  -2  -6   26313    4091                                                       26675    1.03   -0.07  1.0000
  24   2   6   28841    3881                                                       29229    1.06    0.05  1.0000
  24   2  -6   35440    4930                                                       35868    1.05    0.00  1.0000
  24   2  -7    9356    2648                                                        9404   -0.23   -0.17  1.0000
  24   2   7    9153    2303                                                        9201    0.23    0.17  1.0000
  24  -2  -8   13229    3593                                                       13711   -1.92    0.03  1.0000
  24   2  -8   14930    3154                                                       15443   -1.93   -0.01  1.0000
  24   2   8   12046    2479                                                       12508   -1.93   -0.02  1.0000
  24   2   9      14     692                                                        -171    3.53    0.04  1.0000
  24   2  -9    1254    1305                                                        1537   -3.52   -0.01  1.0000
  24  -2  -9      14     754                                                        -598    3.52    0.19  1.0000
  24   2 -10    2560    1384                                                        3009    3.95    0.03  1.0000
  24  -2 -10    2223    1370                                                        2643    3.95   -0.03  1.0000
  24   2  10    3472    1610                                                        3991    3.94   -0.01  1.0000
  24   2 -11       1    1225                                                       -1363   -0.82    0.01  1.0000
  24  -2 -11       1    1773                                                       -2441    0.81    0.13  1.0000
  24  -2 -12     148     709                                                         144    0.17   -0.09  1.0000
  24   2 -12    2342    1079                                                        2320    0.21    0.03  1.0000
  26  -2   0    1314    1735                                                        1373    0.75    0.13  1.0000
  26   2   0    1899    1261                                                        1965    0.69   -0.25  1.0000
  26   2   0     497    1030                                                         531    0.69   -0.25  1.0000
  26  -2  -1   26142    4222                                                       25163   -2.84   -0.08  1.0000
  26   2   1   23646    3513                                                       22727   -2.80    0.07  1.0000
  26   2  -1   26132    4170                                                       25164    2.80   -0.08  1.0000
  26   2  -2    1007    1735                                                        1179   -2.41   -0.21  1.0000
  26  -2  -2    3678    1934                                                        4011   -2.49   -0.08  1.0000
  26   2   2    1716    1189                                                        1938   -2.41   -0.23  1.0000
  26   2  -3    1917    1632                                                        2469    5.48    0.06  1.0000
  26   2   3    2815    1497                                                        3477   -5.48   -0.06  1.0000
  26  -2  -3    5021    2236                                                        5882   -5.41    0.07  1.0000
  26  -2  -3    3759    1809                                                        4508   -5.41    0.07  1.0000
  26   2   4    4876    1736                                                        5431    3.59    0.07  1.0000
  26   2  -4    5324    2122                                                        5903    3.59    0.06  1.0000
  26  -2  -4    5004    1856                                                        5559    3.55   -0.16  1.0000
  26  -2  -5    4789    1928                                                        3959   -5.83    0.11  1.0000
  26   2  -5    6593    1863                                                        5606    5.87    0.00  1.0000
  26   2   5    3897    1325                                                        3147   -5.87   -0.02  1.0000
  26   2   6    5242    1694                                                        5292   -0.32    0.07  1.0000
  26  -2  -6    9896    2935                                                        9965   -0.32   -0.10  1.0000
  26   2  -6    7986    2886                                                        8050   -0.33    0.01  1.0000
  26  -2  -7   14048    3210                                                       14118   -0.27   -0.11  1.0000
  26   2   7    6765    1807                                                        6805   -0.23    0.19  1.0000
  26   2  -7   10870    2578                                                       10922    0.23   -0.20  1.0000
  26  -2  -8    5878    1936                                                        5354   -3.24    0.06  1.0000
  26   2  -8    1330    1140                                                        1086   -3.26   -0.03  1.0000
  26   2   8    3845    1305                                                        3422   -3.26   -0.04  1.0000
  26  -2  -9    2650    1476                                                        3211    4.82    0.09  1.0000
  26   2  -9    1797    1409                                                        2268   -4.85   -0.03  1.0000
  26   2   9    1827    1020                                                        2303    4.86    0.05  1.0000
  26  -2 -10     683     871                                                         546    2.57   -0.05  1.0000
  26   2 -10     923     878                                                         761    2.59    0.02  1.0000
  28   2   0    2729    1608                                                        2529    1.81   -0.28  1.0000
  28  -2   0    3052    1474                                                        2841    1.80    0.12  1.0000
  28  -2   1    2729    1676                                                        3124    3.39    0.07  1.0000
  28   2  -1    4190    1855                                                        4673    3.37   -0.10  1.0000
  28  -2  -1    4420    2196                                                        4919   -3.39   -0.07  1.0000
  28   2   1    4429    1898                                                        4924   -3.36    0.09  1.0000
  28  -2  -1    1139    1231                                                        1399   -3.39   -0.07  1.0000
  28  -2  -2    5792    1847                                                        5457   -2.07   -0.06  1.0000
  28  -2  -2    7494    2389                                                        7113   -2.07   -0.06  1.0000
  28   2   2    8656    2491                                                        8262   -1.99   -0.20  1.0000
  28   2  -2    7088    2346                                                        6732   -1.98   -0.20  1.0000
  28   2  -3    2931    1510                                                        2349    5.26    0.04  1.0000
  28  -2  -3    1915    1219                                                        1453   -5.23    0.10  1.0000
  28   2   3    1757     980                                                        1314   -5.26   -0.04  1.0000
  28   2   4    4260    1408                                                        3765    3.63    0.05  1.0000
  28   2  -4    7405    2121                                                        6747    3.63    0.03  1.0000
  28  -2  -4    5110    1841                                                        4569    3.61   -0.20  1.0000
  28   2   5    2409    1128                                                        2836   -3.87   -0.09  1.0000
  28   2  -5    4264    2038                                                        4826    3.87    0.09  1.0000
  28   2   6    7063    1895                                                        7038   -0.14    0.01  1.0000
  28  -2  -6   10907    2751                                                       10877   -0.13   -0.12  1.0000
  28   2  -6   10841    2530                                                       10808   -0.15   -0.02  1.0000
  28   2  -7    2498    1327                                                        2639   -1.29   -0.13  1.0000
  28  -2  -7    4443    1864                                                        4623    1.24   -0.13  1.0000
  28   2  -8    4739    1574                                                        5255   -3.39    0.01  1.0000
  28  -2  -8    6392    1894                                                        6990   -3.39    0.03  1.0000
  30   2   0   14283    2733                                                       14609    1.26   -0.19  1.0000
  30  -2   0   11740    2301                                                       12019    1.19    0.05  1.0000
  30  -2   0   18304    3183                                                       18652    1.19    0.05  1.0000
  30  -2   1    4683    1638                                                        5269    3.86    0.08  1.0000
  30   2   1    4321    1672                                                        4880   -3.82    0.08  1.0000
  30  -2  -1    5119    2185                                                        5729   -3.85   -0.07  1.0000
  30  -2  -1    5326    1582                                                        5948   -3.85   -0.07  1.0000
  30   2  -1    2402    1232                                                        2824    3.83   -0.08  1.0000
  30   2   2   20385    3384                                                       20842   -1.48   -0.12  1.0000
  30   2  -2   23078    3510                                                       23563   -1.47   -0.13  1.0000
  30  -2  -2   20336    3373                                                       20810   -1.53   -0.03  1.0000
  30  -2   2   19466    3319                                                       19932   -1.54    0.01  1.0000
  30   2  -3     246     852                                                         440    4.89    0.01  1.0000
  30  -2   3    2890    1560                                                        3489    4.92   -0.07  1.0000
  30   2   3    1955    1313                                                        2449   -4.89   -0.02  1.0000
  30  -2  -3     372    1017                                                         605   -4.92    0.09  1.0000
  30   2  -4   24984    3708                                                       26516    4.43   -0.05  1.0000
  30  -2   4   23490    3554                                                       24981    4.44   -0.10  1.0000
  30  -2  -4   25631    3843                                                       27188    4.45   -0.13  1.0000
  30   2   4   20977    3242                                                       22383    4.43   -0.03  1.0000
  30   2   5       3     717                                                        -509   -1.61   -0.15  1.0000
  30   2  -5    2722    1418                                                        2907    1.61    0.15  1.0000
  30  -2  -5    1058    1341                                                        1174   -1.60    0.20  1.0000
   1   3   1   25803    1635                                                       19540  -19.34   -0.14  1.0000
  -1   3  -1   23666    1168                                                       17689  -19.33   -0.19  1.0000
   1   3   2    2046    1446                                                       11341   56.84    0.23  1.0000
  -1   3  -2    1317     634                                                        9521  -56.85   -0.24  1.0000
  -1   3   2    2407    1422                                                       12177   56.86    0.25  1.0000
   1   3  -2    2205     963                                                       11710  -56.84   -0.22  1.0000
  -1   3   3   30942    2064                                                       21533   27.06    0.01  1.0000
   1   3   3   31424    2103                                                       21937   27.05    0.00  1.0000
   1   3  -3   33192    1117                                                       23419   27.05    0.01  1.0000
   1   3   4    4237    1660                                                       11756   40.20    0.10  1.0000
  -1   3   4    4364    1687                                                       11964   40.19    0.12  1.0000
  -1   3   5   42893    3531                                                       46276    7.43    0.24  1.0000
   1   3   5   44512    3576                                                       47967    7.45    0.22  1.0000
   1   3   6     974     384                                                         321  -12.34   -0.13  1.0000
  -1   3   6    1604     505                                                         716  -12.34   -0.11  1.0000
   1   3   7    7364    2027                                                       11319  -19.09   -0.04  1.0000
   1   3  -7    8012    1839                                                       12120  -19.09   -0.07  1.0000
  -1   3   7    7947    2043                                                       12042  -19.10   -0.04  1.0000
  -1   3   8    3574    1568                                                        5678   14.45   -0.03  1.0000
   1   3  -8    3320    1317                                                        5355  -14.43    0.07  1.0000
   1   3   8    3387    1372                                                        5440   14.43   -0.05  1.0000
   1   3   9   55114    4269                                                       42626  -26.26    0.17  1.0000
   1  -3  -9   52735    3990                                                       40533  -26.27   -0.14  1.0000
  -1  -3  -9   51720    3843                                                       39648  -26.26   -0.17  1.0000
  -1   3   9   56614    4406                                                       43942  -26.27    0.14  1.0000
  -1  -3 -10    6308    1698                                                        4707   10.04   -0.01  1.0000
   1  -3 -10    3153    1071                                                        2055   10.04   -0.03  1.0000
   1   3  11    4113    1261                                                        3893    1.62    0.20  1.0000
  -1  -3 -11    5846    1486                                                        5583    1.62   -0.20  1.0000
   1  -3 -11    4966    1651                                                        4723    1.62   -0.15  1.0000
  -1  -3 -11    5010    1557                                                        4767    1.62   -0.20  1.0000
   1  -3 -12    4006    1133                                                        3517   -3.70    0.12  1.0000
   1   3 -12    4504    1561                                                        3985    3.69    0.17  1.0000
  -1  -3 -12    4157    1167                                                        3659   -3.70    0.16  1.0000
   1  -3 -12    4111    1415                                                        3615   -3.70    0.12  1.0000
  -1  -3 -12    3013    1175                                                        2591   -3.70    0.16  1.0000
   1   3 -13   42430    5020                                                       46706    9.40   -0.05  1.0000
  -1  -3 -13   38886    4433                                                       42987    9.41    0.05  1.0000
   1  -3 -13   37178    4672                                                       41189    9.40    0.03  1.0000
   1  -3 -13   41502    4566                                                       45734    9.40    0.03  1.0000
   1  -3 -14     426     783                                                         318    2.61    0.07  1.0000
  -1  -3 -14     565     558                                                         440    2.60    0.10  1.0000
  -1  -3 -14     778     693                                                         630    2.60    0.10  1.0000
   1  -3 -14    2119    1425                                                        1868    2.61    0.07  1.0000
  -1   3 -14    2649    1710                                                        2368   -2.61    0.11  1.0000
   1   3 -14       8     682                                                        -590   -2.60    0.15  1.0000
   1  -3 -15    3574    1529                                                        3545    0.23    0.05  1.0000
  -1   3 -15    3570    1603                                                        3540    0.23   -0.05  1.0000
  -1  -3 -15    3138    1526                                                        3110    0.23    0.09  1.0000
  -1  -3 -15    2432    1270                                                        2407    0.23    0.09  1.0000
   1   3 -15     700     721                                                         686    0.24   -0.07  1.0000
   1  -3 -15    3597    1536                                                        3568    0.23    0.05  1.0000
   1   3 -16     662     882                                                         623   -0.71   -0.15  1.0000
  -1   3 -16    1271    1343                                                        1217   -0.71   -0.19  1.0000
  -1  -3 -16     530    1177                                                         496    0.71   -0.16  1.0000
   1  -3 -16    2083    1211                                                        2014    0.71   -0.19  1.0000
   1  -3 -16     326     603                                                         299    0.71   -0.19  1.0000
  -1  -3 -16       1     770                                                        -481    0.71   -0.16  1.0000
   1  -3 -17    2852    1574                                                        2995    1.23   -0.08  1.0000
   1   3 -17    1062    1195                                                        1149    1.22    0.05  1.0000
   1  -3 -17     802    1242                                                         879    1.23   -0.08  1.0000
  -1  -3 -17     165     719                                                         200    1.22   -0.10  1.0000
  -1   3 -17    1315    1252                                                        1412    1.22    0.06  1.0000
  -1  -3 -18      24     663                                                        -444   -4.52   -0.13  1.0000
  -1   3 -18     137    1252                                                         275    4.51   -0.15  1.0000
   1   3 -18     262     933                                                         444    4.53   -0.15  1.0000
   1  -3 -18      24    1071                                                        -629   -4.51   -0.14  1.0000
   3   3  -1   44441    2543                                                       49246  -10.30   -0.19  1.0000
   3   3   1   43131    2818                                                       47864  -10.30   -0.15  1.0000
   3   3  -2   25915    1188                                                       11005  -52.03   -0.23  1.0000
   3   3   2   25631    1429                                                       10820   52.03    0.25  1.0000
   3   3  -3   38897    2280                                                       48387   21.10    0.00  1.0000
   3   3   3   37230    3111                                                       46526   21.11   -0.01  1.0000
   3   3   4    1899     336                                                          18   36.50    0.16  1.0000
   3   3  -4    3246     242                                                         311  -36.50   -0.17  1.0000
   3   3   5   43865    3360                                                       42300    3.50    0.27  1.0000
  -3   3   6     194     445                                                         -27  -12.93   -0.09  1.0000
   3   3   6     194     389                                                        -163  -12.93   -0.19  1.0000
   3   3  -6    1217     530                                                         439   12.93    0.17  1.0000
   3   3  -7   79151    4530                                                       70961  -13.87   -0.10  1.0000
  -3   3   7   77103    5030                                                       69013  -13.89   -0.08  1.0000
   3   3   7   78879    4851                                                       70703  -13.87   -0.09  1.0000
   3   3  -8    5312    1150                                                        3415  -13.40    0.15  1.0000
   3   3   8    4180     986                                                        2521   13.40   -0.15  1.0000
  -3   3   8    3538    1001                                                        2026   13.43   -0.09  1.0000
   3  -3  -9   59665    5426                                                       71443  -21.36    0.00  1.0000
  -3  -3  -9   62266    5087                                                       74271  -21.34   -0.04  1.0000
  -3   3   9   61892    5836                                                       73878  -21.36    0.00  1.0000
   3  -3 -10     133     475                                                        -133   10.70   -0.07  1.0000
   3   3 -10     107     618                                                         477  -10.69    0.00  1.0000
  -3  -3 -10     133    1124                                                        -966   10.69   -0.03  1.0000
   3   3  11   18261    2554                                                       18402    0.48    0.25  1.0000
  -3  -3 -11   17639    2646                                                       17778    0.48   -0.25  1.0000
   3   3 -11   17811    3024                                                       17950    0.48    0.28  1.0000
   3  -3 -11   16578    3024                                                       16715    0.49   -0.13  1.0000
   3  -3 -11   16932    2816                                                       17071    0.49   -0.13  1.0000
  -3  -3 -12    1330     900                                                        1116   -2.84    0.11  1.0000
   3  -3 -12       9     822                                                        -537   -2.84    0.00  1.0000
   3   3 -12     336     943                                                         233    2.84    0.14  1.0000
   3   3  12       9     566                                                        -587   -2.84   -0.11  1.0000
   3  -3 -12       9     527                                                        -352   -2.84    0.00  1.0000
   3   3  13   71669    5454                                                       67628    7.10    0.04  1.0000
   3   3 -13   68492    6103                                                       64548    7.09    0.07  1.0000
  -3  -3 -13   64577    5339                                                       60744    7.10   -0.04  1.0000
   3  -3 -13   65121    5683                                                       61275    7.10   -0.07  1.0000
   3  -3 -13   64337    5298                                                       60514    7.10   -0.07  1.0000
  -3  -3 -14    2398    1181                                                        2259    1.34    0.16  1.0000
   3   3  14     186     585                                                         149    1.34   -0.16  1.0000
   3  -3 -14     816     912                                                         734    1.36    0.10  1.0000
   3  -3 -14    1940     597                                                        1813    1.36    0.10  1.0000
   3   3 -14    2848    1222                                                        2696   -1.34    0.21  1.0000
  -3  -3 -15   17417    3251                                                       17531    0.40    0.10  1.0000
   3  -3 -15   18729    3289                                                       18843    0.39    0.05  1.0000
   3  -3 -15   20651    3311                                                       20771    0.39    0.05  1.0000
  -3  -3 -15   17103    3136                                                       17216    0.40    0.10  1.0000
   3   3 -15   17909    3509                                                       18027    0.41   -0.05  1.0000
  -3   3 -15   19020    3600                                                       19136    0.39   -0.04  1.0000
  -3  -3 -16    1585    1315                                                        1604    0.22   -0.07  1.0000
   3   3 -16     983    1140                                                         998   -0.22   -0.06  1.0000
  -3   3 -16    2055    1394                                                        2077   -0.22   -0.15  1.0000
   3  -3 -16    3358    2008                                                        3385    0.22   -0.13  1.0000
   3  -3 -16    1479     816                                                        1497    0.22   -0.13  1.0000
  -3  -3 -16    2865    1480                                                        2890    0.22   -0.07  1.0000
   3   3 -17    4789    1706                                                        4528    1.78    0.02  1.0000
   3  -3 -17    6136    2029                                                        5838    1.79   -0.01  1.0000
   3  -3 -17    7186    2163                                                        6863    1.79   -0.01  1.0000
  -3  -3 -17    6136    1981                                                        5841    1.77   -0.08  1.0000
  -3   3 -17    4228    1743                                                        3983    1.78    0.04  1.0000
  -3  -3 -18     879    1088                                                        1144   -3.88   -0.12  1.0000
  -3   3 -18      17    1027                                                        -988    3.86   -0.15  1.0000
   5   3  -1     879     485                                                         948    1.06   -0.17  1.0000
   5   3   1     656     382                                                         716    1.06   -0.12  1.0000
   5   3   2     191     929                                                        3474   41.88    0.24  1.0000
   5   3  -2     486     878                                                        4514  -41.88   -0.22  1.0000
   5   3  -3    1252     691                                                        2464   13.23   -0.06  1.0000
   5   3   3    1549     893                                                        2875   13.23   -0.06  1.0000
   5   3   4    1188    1109                                                        4571   30.75    0.24  1.0000
   5   3  -4    1143     899                                                        4483  -30.76   -0.23  1.0000
   5   3   5    8674    1603                                                        8816   -0.70    0.30  1.0000
   5   3   6   29947    3385                                                       34409  -11.55   -0.21  1.0000
   5   3   7   22118    2949                                                       24508   -7.26   -0.09  1.0000
   5   3  -7   19980    2696                                                       22253   -7.26   -0.09  1.0000
  -5   3   8    2125    1153                                                        3356   10.97   -0.14  1.0000
   5  -3  -8    2954    1373                                                        4380   10.97    0.14  1.0000
   5  -3  -9   13858    2864                                                       17984  -15.20    0.15  1.0000
  -5   3   9   14772    3097                                                       19023  -15.20   -0.15  1.0000
   5   3  10    3501    1418                                                        4831    9.59    0.05  1.0000
   5  -3 -10    3406    1640                                                        4723    9.62   -0.10  1.0000
   5   3 -10    3653    1376                                                        5010   -9.59   -0.04  1.0000
  -5  -3 -11       1     838                                                        -683   -0.66   -0.25  1.0000
   5  -3 -11     340     830                                                         314   -0.66   -0.10  1.0000
   5  -3 -11     715     504                                                         677   -0.66   -0.10  1.0000
   5   3 -11    1673    1006                                                        1616   -0.67    0.27  1.0000
   5   3  11    1149     911                                                        1102   -0.66    0.25  1.0000
   5   3  12   18151    2789                                                       18475   -1.11   -0.03  1.0000
   5   3 -12   17043    3233                                                       17356    1.11    0.08  1.0000
   5  -3 -12   16608    2931                                                       16913   -1.09   -0.12  1.0000
  -5  -3 -12   17922    2846                                                       18244   -1.11    0.03  1.0000
   5  -3 -13    1206     974                                                         922    4.06   -0.15  1.0000
   5   3 -13     539     980                                                         356    4.05    0.19  1.0000
   5  -3 -13      19     838                                                        -517    4.06   -0.15  1.0000
   5   3  13     748     623                                                         528    4.06    0.14  1.0000
  -5  -3 -13     872    1113                                                         633    4.06   -0.14  1.0000
   5   3 -14    8203    2428                                                        8370   -0.85    0.24  1.0000
   5   3  14   11472    2465                                                       11669    0.85   -0.18  1.0000
  -5  -3 -14   10374    2351                                                       10562    0.85    0.18  1.0000
   5  -3 -14   10251    2229                                                       10445    0.88    0.13  1.0000
   5  -3 -14    8538    2334                                                        8715    0.88    0.13  1.0000
   5   3  15   10016    2335                                                       10009    0.03   -0.07  1.0000
   5  -3 -15    9356    2341                                                        9351    0.02    0.07  1.0000
  -5  -3 -15   12915    2641                                                       12907    0.03    0.07  1.0000
   5  -3 -15   11009    2370                                                       11004    0.02    0.07  1.0000
   5   3 -15   10819    2782                                                       10810    0.04    0.01  1.0000
   5  -3 -16     636    1212                                                         666   -0.55   -0.07  1.0000
   5  -3 -16    1096    1099                                                        1136   -0.55   -0.07  1.0000
  -5  -3 -16       0     596                                                         -86   -0.54    0.00  1.0000
   5   3 -16       0    1195                                                       -1213    0.54    0.02  1.0000
  -5   3 -16     509     845                                                         536    0.55   -0.09  1.0000
  -5  -3 -17    3045    1283                                                        3275    1.90   -0.05  1.0000
  -5   3 -17    1963    1305                                                        2150    1.91    0.03  1.0000
   5  -3 -17    2655    1697                                                        2872    1.92    0.03  1.0000
  -5  -3 -18     384     719                                                         249   -3.55   -0.09  1.0000
  -5   3 -18      15     516                                                        -171    3.53   -0.17  1.0000
   7   3  -1    6300    1363                                                        7812    8.36    0.01  1.0000
   7   3   1    5623    1388                                                        7056    8.36    0.05  1.0000
   7   3   2   45270    3925                                                       59022   28.00    0.12  1.0000
   7   3  -2   48149    3687                                                       62304  -28.00   -0.11  1.0000
   7   3  -3    1417     529                                                         886    7.31   -0.20  1.0000
   7   3   3    1501     499                                                         953    7.31   -0.20  1.0000
   7   3  -4     116     363                                                         272  -25.28   -0.23  1.0000
   7   3   4       0     557                                                         725   25.27    0.24  1.0000
   7   3  -5   18364    2093                                                       17749   -2.12    0.14  1.0000
   7   3   5   22736    2624                                                       22049   -2.13    0.20  1.0000
   7   3   6    1142     628                                                         707   -6.69   -0.18  1.0000
   7  -3  -7   67052    4925                                                       68688   -2.91    0.03  1.0000
   7   3   7   73689    5251                                                       75420   -2.94   -0.03  1.0000
   7  -3  -8      54     453                                                         -84    6.80    0.13  1.0000
   7  -3  -9   34665    3847                                                       30399  -10.98    0.19  1.0000
  -7   3   9   35073    4129                                                       30781  -10.98   -0.19  1.0000
   7   3 -10    1677    1067                                                        2177   -5.30   -0.06  1.0000
  -7  -3 -10    1226     781                                                        1659    5.30   -0.06  1.0000
   7  -3 -10    4631    3163                                                        5447    5.33   -0.09  1.0000
   7  -3 -10      33    1251                                                        -359    5.33   -0.09  1.0000
   7   3 -10    3287    1528                                                        3974   -5.30   -0.06  1.0000
   7   3  10    1794    1184                                                        2310    5.30    0.06  1.0000
   7  -3 -10    3005    1525                                                        3668    5.33   -0.09  1.0000
  -7  -3 -11   34851    3784                                                       35221   -0.92   -0.19  1.0000
   7  -3 -11   31614    3937                                                       31964   -0.91   -0.03  1.0000
   7  -3 -11   40775    4323                                                       41173   -0.91   -0.03  1.0000
   7   3 -11   35096    4267                                                       35469   -0.92    0.18  1.0000
   7   3  11   38057    3924                                                       38443   -0.92    0.19  1.0000
  -7  -3 -12    2820    1119                                                        2984    1.42    0.00  1.0000
   7  -3 -12    3366    1590                                                        3551    1.46   -0.18  1.0000
   7   3  12    3128    1336                                                        3301    1.42    0.00  1.0000
   7   3 -12    3182    1565                                                        3357   -1.42    0.06  1.0000
   7  -3 -13   16118    3135                                                       16591    1.72   -0.14  1.0000
   7  -3 -13   17442    2867                                                       17934    1.72   -0.14  1.0000
   7   3  13   19511    3070                                                       20028    1.71    0.16  1.0000
  -7  -3 -13   19694    3211                                                       20214    1.71   -0.16  1.0000
   7   3 -13   18546    3530                                                       19050    1.70    0.20  1.0000
  -7  -3 -14    1943    1276                                                        1706    2.58    0.13  1.0000
   7   3  14     763     722                                                         617    2.58   -0.13  1.0000
   7   3 -14     760     786                                                         615   -2.57    0.18  1.0000
   7  -3 -14       8    1081                                                        -979    2.61    0.12  1.0000
   7  -3 -14     943     903                                                         778    2.61    0.12  1.0000
   7   3  15    3928    1717                                                        4084   -1.15   -0.01  1.0000
   7  -3  15    2029    1005                                                        2142   -1.15    0.06  1.0000
   7  -3 -15    1947     977                                                        2058   -1.15    0.06  1.0000
   7  -3 -16     630     722                                                         699   -1.24   -0.03  1.0000
   7   3  16       2     718                                                        -249   -1.22    0.01  1.0000
   7  -3  16     344     612                                                         396    1.24    0.05  1.0000
  -7   3 -17    2374    1182                                                        2483    1.03    0.04  1.0000
  -7  -3 -17    1982    1133                                                        2081    1.02   -0.03  1.0000
  -7   3 -18      19     712                                                        -121    4.01   -0.16  1.0000
  -7  -3 -18     510     799                                                         333   -4.01   -0.05  1.0000
   9   3  -1    2207     742                                                        1216   11.24    0.30  1.0000
   9   3   1    1451     691                                                         675   11.24    0.33  1.0000
   9   3   2    6735    1115                                                        4352   14.94   -0.07  1.0000
   9   3  -2    5761    1056                                                        3576  -14.94    0.07  1.0000
   9   3  -3    4076    1244                                                        4632    3.91   -0.36  1.0000
   9   3   3    4116    1225                                                        4675    3.92   -0.37  1.0000
   9   3  -4    1514     429                                                         245  -21.58   -0.16  1.0000
   9   3   4     541     385                                                        -118   21.57    0.16  1.0000
   9  -3  -5   33652    3117                                                       34268   -1.55   -0.01  1.0000
   9   3   5   30708    3313                                                       31283   -1.52   -0.01  1.0000
   9   3  -5   30109    3106                                                       30676   -1.51   -0.05  1.0000
   9  -3  -6   15766    2267                                                       15688   -0.29   -0.03  1.0000
   9   3   6   15489    2428                                                       15410   -0.29   -0.12  1.0000
   9   3   7   85435    5810                                                       84635   -1.27    0.06  1.0000
   9  -3  -7   77837    5512                                                       77086   -1.25   -0.10  1.0000
   9  -3  -8     589     580                                                         662    1.35    0.08  1.0000
   9  -3  -9   12161    2722                                                       14273   -8.53    0.16  1.0000
   9   3   9   13017    2318                                                       15202   -8.54   -0.05  1.0000
  -9  -3 -10       0     544                                                        -225   -0.42   -0.08  1.0000
   9   3  10     723     821                                                         747   -0.42    0.08  1.0000
   9   3 -10    1358    1342                                                        1391    0.42   -0.07  1.0000
   9  -3 -10    1037    1152                                                        1063   -0.38   -0.07  1.0000
   9  -3 -10       0    1054                                                        -249   -0.38   -0.07  1.0000
  -9  -3 -11   12899    2331                                                       12763   -0.56   -0.09  1.0000
   9  -3 -11   13684    2618                                                       13552   -0.53    0.08  1.0000
   9   3 -11   17170    3112                                                       17011   -0.56    0.07  1.0000
   9   3  11   13906    2476                                                       13765   -0.56    0.09  1.0000
  -9  -3 -12    1592    1031                                                        1990    4.37    0.03  1.0000
   9   3  12    2841    1430                                                        3365    4.37   -0.03  1.0000
   9   3  13    3990    1833                                                        3958    0.23    0.09  1.0000
   9   3  14    4005    1332                                                        3286    5.53   -0.04  1.0000
   9   3  15    6893    1839                                                        6488   -2.30    0.02  1.0000
   9  -3  15    6678    1938                                                        6275   -2.32    0.04  1.0000
   9   3  16    1776    1173                                                        1639   -1.53    0.09  1.0000
   9  -3  16       3     607                                                        -569    1.55    0.04  1.0000
   9   3  17    1660    1294                                                        1679   -0.22    0.01  1.0000
  -9   3 -17    3903    1445                                                        3930   -0.20    0.05  1.0000
  -9  -3 -17    1472     999                                                        1490   -0.22   -0.01  1.0000
  -9   3 -18     821     838                                                        1120    4.47   -0.12  1.0000
  11   3   1    2076     797                                                         983   13.20    0.57  1.0000
  11   3  -1     516     479                                                          72   13.21    0.55  1.0000
  11  -3  -2    1284     617                                                        1867    6.84    0.32  1.0000
  11   3  -2     825     789                                                        1303   -6.84    0.23  1.0000
  11   3   2    1340     866                                                        1935    6.84   -0.25  1.0000
  11  -3  -3    5151    1075                                                        4927    1.47    0.55  1.0000
  11   3   3    4985    1466                                                        4764    1.47   -0.46  1.0000
  11   3  -3    5669    1408                                                        5435    1.46   -0.43  1.0000
  11   3  -4    2368     748                                                         762  -19.54   -0.08  1.0000
  11  -3  -4    2405     621                                                         783   19.54   -0.16  1.0000
  11   3   4    3666     949                                                        1560   19.53    0.07  1.0000
  11   3  -5   14810    2420                                                       14471   -1.30   -0.18  1.0000
  11  -3  -5   14448    2137                                                       14102   -1.34    0.07  1.0000
  11   3   5   14124    2516                                                       13792   -1.30   -0.17  1.0000
  11  -3  -6       2     349                                                          38    4.35    0.09  1.0000
  11   3   6     142     730                                                         275    4.34   -0.12  1.0000
  11   3   7     644     654                                                         626   -0.33    0.12  1.0000
  11  -3  -7      52     437                                                          47   -0.34   -0.20  1.0000
  11   3   8    3847    1342                                                        4390   -3.93   -0.01  1.0000
  11  -3  -8    1979     829                                                        2379   -3.98    0.07  1.0000
  11   3   9      44     600                                                        -115   -6.15    0.00  1.0000
  11  -3  -9     689     731                                                        1078   -6.11    0.11  1.0000
  11   3  -9     332     913                                                         618   -6.15    0.01  1.0000
  11  -3  -9     190     517                                                         415   -6.11    0.11  1.0000
  11   3  10    1713    1258                                                        2113   -4.25    0.15  1.0000
  11   3 -10     683    1023                                                         943    4.24   -0.12  1.0000
  11  -3 -10      21     778                                                        -350   -4.22   -0.07  1.0000
  11   3  11    2737    1216                                                        2669   -0.61    0.00  1.0000
  11   3 -11    1143    1260                                                        1099   -0.62   -0.03  1.0000
  11  -3 -11    1419    1532                                                        1375   -0.55    0.15  1.0000
  11   3  12    5003    1553                                                        3989    7.03   -0.04  1.0000
  11   3 -12    4751    1858                                                        3764   -7.03    0.07  1.0000
  11  -3 -12    3723    1792                                                        2851    7.07   -0.12  1.0000
  11   3  13    3206    1476                                                        3297   -0.74    0.01  1.0000
  11   3  14    2861    1489                                                        3786    7.46    0.00  1.0000
  11   3  15     667     981                                                         550   -2.20    0.03  1.0000
  11  -3  15    3895    1236                                                        3599   -2.25    0.00  1.0000
  11  -3  16     442    1085                                                         509    1.42    0.05  1.0000
  11   3  16       2    1026                                                       -1649   -1.41    0.15  1.0000
  11   3  17    1222    1117                                                        1275   -0.69   -0.03  1.0000
  11  -3  17    1600     993                                                        1659   -0.67   -0.01  1.0000
  13   3  -1    3355    1674                                                        5614   15.78    0.65  1.0000
  13   3   1    3491    1680                                                        5790   15.77    0.66  1.0000
  13   3  -2    1651     869                                                        1331   -3.85    0.30  1.0000
  13   3   2    1949     949                                                        1600    3.85   -0.33  1.0000
  13   3  -3    3850    1428                                                        3934   -0.62   -0.41  1.0000
  13   3   3    4074    1226                                                        4159   -0.62   -0.45  1.0000
  13   3  -4     136    1015                                                         951  -17.80   -0.02  1.0000
  13   3   4       0     639                                                         366   17.79    0.02  1.0000
  13   3   5   10218    2153                                                        9799   -1.94   -0.21  1.0000
  13   3  -5   10718    2257                                                       10289   -1.94   -0.20  1.0000
  13  -3  -5   11601    1995                                                       11144   -1.99    0.11  1.0000
  13  -3  -6     435     660                                                         748    6.02    0.29  1.0000
  13   3   6    1426    1337                                                        1960    6.03   -0.19  1.0000
  13   3   7   46873    3989                                                       46507    0.79    0.13  1.0000
  13  -3  -7   49376    4707                                                       49018    0.75   -0.21  1.0000
  13   3  -8   25583    3790                                                       28242    7.52    0.06  1.0000
  13  -3  -8   21717    3550                                                       24189   -7.57    0.11  1.0000
  13   3   8   23752    3199                                                       26317   -7.52   -0.04  1.0000
  13  -3  -8   22449    3547                                                       24961   -7.57    0.11  1.0000
  13   3   8   19170    2691                                                       21481   -7.52   -0.04  1.0000
  13   3   9   38293    3849                                                       36689   -3.84   -0.02  1.0000
  13  -3  -9   29471    4147                                                       28078   -3.81    0.08  1.0000
  13   3  -9   37694    4168                                                       36100   -3.85    0.00  1.0000
  13  -3  -9   32051    3960                                                       30598   -3.81    0.08  1.0000
  13   3  10    7484    1816                                                        6627   -4.74    0.27  1.0000
  13   3 -10    7422    2067                                                        6568    4.74   -0.22  1.0000
  13  -3 -10    5567    1771                                                        4830   -4.75   -0.09  1.0000
  13   3 -11   10005    2431                                                       10353   -1.60   -0.09  1.0000
  13  -3 -11   11390    2680                                                       11748   -1.54    0.16  1.0000
  13   3  11   10165    2450                                                       10515   -1.60   -0.07  1.0000
  13   3  12      85     811                                                        -499    8.57    0.01  1.0000
  13   3 -12    1957    1753                                                        2859   -8.57    0.01  1.0000
  13  -3 -12      55    1298                                                         277    8.59   -0.06  1.0000
  13   3  13   10466    2385                                                       10231   -1.07   -0.03  1.0000
  13   3  14      62    1351                                                       -1014    7.33   -0.01  1.0000
  13   3  15    8071    2242                                                        8199   -0.66    0.03  1.0000
  13  -3  15    6773    2095                                                        6899   -0.70   -0.03  1.0000
  13  -3  16     544    1029                                                         598    1.05    0.05  1.0000
  13   3  16       1    1310                                                       -1619   -1.05    0.14  1.0000
  13  -3  17    1650     913                                                        1630   -0.23    0.05  1.0000
  13   3  17    2080    1038                                                        2058   -0.23   -0.06  1.0000
  15   3  -1    2379     597                                                         945   16.74    0.62  1.0000
  15   3   1    4014    1141                                                        2055   16.73    0.64  1.0000
  15   3  -2     137     614                                                         218   -2.83    0.29  1.0000
  15   3   2     442     993                                                         580    2.84   -0.34  1.0000
  15   3  -3   13033    2654                                                       12734   -1.22   -0.37  1.0000
  15   3   3   15737    2827                                                       15410   -1.22   -0.42  1.0000
  15   3   4     242     919                                                        1013   15.09    0.06  1.0000
  15   3  -4     272    1012                                                        1073  -15.08   -0.03  1.0000
  15   3   5    5261    1763                                                        5533   -1.72   -0.19  1.0000
  15   3   6    2764    1071                                                        2118    6.09   -0.22  1.0000
  15   3   6      43     487                                                        -411    6.09   -0.22  1.0000
  15  -3  -6      43     825                                                       -1082    6.04    0.42  1.0000
  15  -3   6    1092     491                                                         705   -6.05   -0.40  1.0000
  15   3  -6    2758    1604                                                        2114   -6.08    0.26  1.0000
  15   3   6     853     525                                                         513    6.09   -0.22  1.0000
  15   3  -7   21479    3290                                                       21703    0.71    0.13  1.0000
  15   3   7   22483    2985                                                       22712    0.71    0.14  1.0000
  15  -3  -7   18955    3099                                                       19157    0.68   -0.15  1.0000
  15   3   7   21004    2712                                                       21225    0.71    0.14  1.0000
  15   3  -8   17668    2771                                                       15267    8.68    0.15  1.0000
  15  -3  -8   12116    2358                                                       10137   -8.71    0.16  1.0000
  15   3   8   17362    2363                                                       14984   -8.68   -0.13  1.0000
  15   3   8   16989    2426                                                       14638   -8.68   -0.13  1.0000
  15   3   9   20650    3164                                                       21775   -3.58   -0.04  1.0000
  15   3  -9   18341    3418                                                       19403   -3.59    0.01  1.0000
  15  -3  -9   15622    3164                                                       16600   -3.57    0.04  1.0000
  15   3   9   18639    2791                                                       19708   -3.58   -0.04  1.0000
  15   3  10    2462    1432                                                        2817   -3.20    0.37  1.0000
  15   3 -10     812    1137                                                        1021    3.20   -0.33  1.0000
  15  -3 -10    1905    1149                                                        2224   -3.26   -0.09  1.0000
  15   3  11    4995    2069                                                        4543   -3.04   -0.10  1.0000
  15   3 -11    7197    2118                                                        6652   -3.04   -0.08  1.0000
  15  -3 -11    4313    1849                                                        3894   -3.03    0.13  1.0000
  15   3  12    1001     959                                                        1668    8.53    0.07  1.0000
  15   3 -12     467    1285                                                         949   -8.53   -0.07  1.0000
  15  -3 -12      85     815                                                        -104    8.53    0.00  1.0000
  15  -3 -13    3320    1799                                                        3365   -0.36   -0.01  1.0000
  15   3  13    2559    1215                                                        2601   -0.38   -0.04  1.0000
  15  -3  14     658     862                                                        1033   -6.02    0.06  1.0000
  15   3  14      42     935                                                        -282    6.01   -0.05  1.0000
  15   3  15    1304     753                                                        1392    1.12    0.03  1.0000
  15  -3  15     778    1036                                                         845    1.09   -0.02  1.0000
  15  -3  16       1     624                                                        -298    0.69    0.05  1.0000
  15   3  16       1     738                                                        -789   -0.68    0.07  1.0000
  17   3  -1     960    1209                                                        2135   14.12    0.55  1.0000
  17   3   1    1098    1213                                                        2338   14.11    0.59  1.0000
  17   3   2    1227     884                                                        1129    1.32   -0.32  1.0000
  17  -3   2     169     461                                                         133   -1.35   -0.12  1.0000
  17   3   2     344     509                                                         293    1.32   -0.32  1.0000
  17   3  -2     161     743                                                         127   -1.32    0.25  1.0000
  17   3   3     185     614                                                         179    0.23   -0.43  1.0000
  17  -3  -3    1321    1363                                                        1303    0.28    0.57  1.0000
  17   3   3    1657    1057                                                        1639    0.23   -0.43  1.0000
  17   3  -3    2586    1293                                                        2563    0.23   -0.38  1.0000
  17  -3   3      95     697                                                          90    0.29    0.58  1.0000
  17   3  -3       0     972                                                        -112    0.23   -0.38  1.0000
  17  -3   4    5296    1688                                                        7197  -11.19    0.05  1.0000
  17  -3  -4    5273    2131                                                        7171   11.19   -0.07  1.0000
  17   3   4    6382    2297                                                        8461   11.22    0.17  1.0000
  17   3   4    4787    1556                                                        6607   11.22    0.17  1.0000
  17   3  -4    4699    1967                                                        6503  -11.22   -0.13  1.0000
  17   3  -4    5350    1926                                                        7265  -11.22   -0.13  1.0000
  17   3   5    6000    1630                                                        5992    0.05   -0.24  1.0000
  17   3   5    5558    1656                                                        5550    0.05   -0.24  1.0000
  17  -3  -5    5095    1820                                                        5082    0.08    0.17  1.0000
  17   3  -5    7461    1845                                                        7453    0.04   -0.23  1.0000
  17  -3   5    6199    1578                                                        6187    0.07    0.14  1.0000
  17  -3  -5    6388    1724                                                        6374    0.08    0.17  1.0000
  17   3  -6      38     898                                                       -1040   -5.69    0.18  1.0000
  17   3   6    1712     851                                                        1242    5.70   -0.13  1.0000
  17  -3   6    1267     800                                                         872   -5.63   -0.37  1.0000
  17  -3  -6      37     883                                                        -102    5.61    0.39  1.0000
  17   3   7    2022    1170                                                        1836   -1.97    0.15  1.0000
  17   3   7    2778    1235                                                        2559   -1.97    0.15  1.0000
  17  -3  -7     782     938                                                         669   -1.95   -0.11  1.0000
  17   3  -7    1254     870                                                        1108   -1.97    0.12  1.0000
  17  -3   7    1498     664                                                        1339   -1.96   -0.15  1.0000
  17   3   8    4999    1396                                                        3839   -8.11   -0.21  1.0000
  17   3   8    6894    1689                                                        5519   -8.11   -0.21  1.0000
  17  -3  -8    3739    1027                                                        2747   -8.10    0.16  1.0000
  17   3  -8    6398    1934                                                        5075    8.12    0.23  1.0000
  17   3   9    1577    1239                                                        2136   -6.03    0.03  1.0000
  17  -3  -9     112     724                                                         292   -6.06    0.02  1.0000
  17   3   9    1619    1293                                                        2185   -6.03    0.03  1.0000
  17   3  -9    1435    1053                                                        1970   -6.03    0.07  1.0000
  17   3  10    4725    1750                                                        4946   -1.47    0.37  1.0000
  17  -3 -10    1515    1217                                                        1650   -1.57   -0.06  1.0000
  17   3 -10    1031    1318                                                        1136    1.47   -0.34  1.0000
  17   3  11    4534    1882                                                        3957   -4.11   -0.05  1.0000
  17   3 -11    5833    1931                                                        5177   -4.10   -0.03  1.0000
  17  -3 -11    4492    1658                                                        3910   -4.17    0.11  1.0000
  17   3  12    1108    1174                                                        1680    7.15    0.09  1.0000
  17  -3 -12    1372    1235                                                        1999    7.11    0.05  1.0000
  17   3 -13    6681    2211                                                        6546    0.77   -0.06  1.0000
  17  -3 -13    4090    1250                                                        3984    0.77    0.05  1.0000
  17   3  13    8385    2092                                                        8234    0.77   -0.04  1.0000
  17   3  14     284     730                                                         139    4.70   -0.06  1.0000
  17  -3  14    2801    1343                                                        2292   -4.69    0.06  1.0000
  17  -3  15    5461    1745                                                        5731    1.68   -0.01  1.0000
  17   3  15    2906    1240                                                        3107    1.70    0.03  1.0000
  19  -3   1      74     448                                                         361    9.66   -0.52  1.0000
  19   3  -1       2     518                                                         137    9.66    0.44  1.0000
  19   3   1     232     887                                                         658    9.66    0.51  1.0000
  19  -3   2    3368    1247                                                        3310    0.47   -0.07  1.0000
  19   3  -2    2982    1060                                                        2927    0.47    0.21  1.0000
  19   3  -2    2711    1427                                                        2658    0.47    0.21  1.0000
  19   3   2    3339    1158                                                        3281   -0.47   -0.27  1.0000
  19   3   3    3636    1245                                                        3348    2.26   -0.44  1.0000
  19   3  -3    3526    1697                                                        3242    2.27   -0.40  1.0000
  19  -3  -3    4370    2165                                                        4041    2.36    0.57  1.0000
  19  -3   3    3839    1381                                                        3531    2.36    0.60  1.0000
  19  -3  -4    2937    1493                                                        2185    6.91   -0.15  1.0000
  19   3   4    1679     901                                                        1119    6.98    0.30  1.0000
  19   3  -4      57     775                                                        -961   -6.98   -0.27  1.0000
  19  -3  -4    2554    1311                                                        1857    6.91   -0.15  1.0000
  19  -3   4      56     856                                                        -382   -6.91    0.11  1.0000
  19   3   5    4274    1486                                                        4489    1.50   -0.32  1.0000
  19  -3   5    3504    1122                                                        3709    1.58    0.11  1.0000
  19  -3  -5    3925    1792                                                        4145    1.60    0.14  1.0000
  19   3  -5    5348    1769                                                        5588    1.50   -0.32  1.0000
  19  -3  -5    4052    1733                                                        4275    1.60    0.14  1.0000
  19  -3   6     219     546                                                         104   -4.27   -0.21  1.0000
  19   3  -6    2811    1547                                                        2335   -4.35   -0.03  1.0000
  19  -3  -6     597    1068                                                         394    4.25    0.21  1.0000
  19   3   6    1278     928                                                         964    4.36    0.07  1.0000
  19  -3   7    6204    1893                                                        7301   -6.20   -0.13  1.0000
  19   3   7    6711    1992                                                        7859   -6.24    0.12  1.0000
  19   3  -7    5353    2220                                                        6382   -6.24    0.08  1.0000
  19  -3  -7    5415    2000                                                        6441   -6.19   -0.09  1.0000
  19   3   8     409     834                                                         785   -7.22   -0.25  1.0000
  19   3   8     228     877                                                         523   -7.22   -0.25  1.0000
  19   3  -8    1387    1644                                                        2028    7.23    0.27  1.0000
  19  -3  -8      60     995                                                        -302   -7.17    0.12  1.0000
  19   3   9    3719    1482                                                        2649   -8.83    0.12  1.0000
  19   3   9    2754    1063                                                        1846   -8.83    0.12  1.0000
  19   3  -9    1618     864                                                         943   -8.83    0.14  1.0000
  19  -3  -9    3117    1898                                                        2140   -8.88    0.04  1.0000
  19   3  10     650     930                                                         657    0.13    0.28  1.0000
  19   3 -10       0    1208                                                        -266   -0.13   -0.26  1.0000
  19  -3 -10    1469     957                                                        1471    0.02    0.00  1.0000
  19   3  11   20692    3421                                                       22112   -4.50    0.04  1.0000
  19   3 -11   21288    3686                                                       22727   -4.50    0.05  1.0000
  19  -3 -11   20043    3576                                                       21475   -4.61    0.11  1.0000
  19   3  12      31     999                                                        -914    5.18    0.07  1.0000
  19   3 -12      31    1065                                                        -214   -5.19   -0.10  1.0000
  19  -3 -12      31    1129                                                       -1239    5.13    0.07  1.0000
  19  -3  13    9334    2229                                                        9538    0.97    0.08  1.0000
  19  -3 -13    4993    1557                                                        5141    0.96    0.09  1.0000
  19   3  13   10555    2287                                                       10775    0.99   -0.03  1.0000
  19  -3  14      14    1077                                                        -645   -3.41    0.06  1.0000
  19   3  14      14     758                                                        -685    3.45   -0.03  1.0000
  21   3   1     314     564                                                         637    6.96    0.31  1.0000
  21   3  -1      56    1120                                                       -1542    6.96    0.21  1.0000
  21  -3  -2    4975    2366                                                        5206   -1.50   -0.03  1.0000
  21   3  -2    2593    1218                                                        2758    1.48    0.13  1.0000
  21   3   2    2162    1180                                                        2313   -1.48   -0.17  1.0000
  21   3  -2    1605    1241                                                        1736    1.48    0.13  1.0000
  21  -3  -3    2553    1804                                                        2892    3.01    0.51  1.0000
  21   3   3      10    1033                                                        -109    2.89   -0.37  1.0000
  21  -3   3       0     856                                                           9    3.00    0.52  1.0000
  21   3  -3      10    1329                                                        -370    2.89   -0.34  1.0000
  21  -3   4     879     771                                                         688   -3.17    0.19  1.0000
  21   3  -4     936    1029                                                         734   -3.25   -0.39  1.0000
  21  -3  -4    1319    1272                                                        1083    3.17   -0.24  1.0000
  21  -3  -4    1739    1257                                                        1466    3.17   -0.24  1.0000
  21   3   4      13     825                                                        -118    3.25    0.43  1.0000
  21  -3  -5    1634    1201                                                        1558    0.88    0.02  1.0000
  21  -3  -5    1736    1544                                                        1658    0.88    0.02  1.0000
  21   3  -5     186    1056                                                         164    0.76   -0.31  1.0000
  21  -3   5       1    1077                                                        -884    0.86   -0.01  1.0000
  21   3   5     597     655                                                         558    0.76   -0.29  1.0000
  21   3  -6    1352    1314                                                        1462   -1.34   -0.25  1.0000
  21  -3   6       2     800                                                         -99   -1.26   -0.02  1.0000
  21   3   6     507     897                                                         575    1.35    0.26  1.0000
  21   3  -7    1383    1434                                                        2228   -9.28    0.00  1.0000
  21  -3  -7    2397    1991                                                        3469   -9.22   -0.05  1.0000
  21   3   7     132     597                                                         463   -9.29    0.03  1.0000
  21   3   8    1811    1208                                                        2496   -6.87   -0.26  1.0000
  21   3  -8    1478    1438                                                        2102    6.87    0.27  1.0000
  21  -3  -8    1307    1684                                                        1890   -6.79    0.07  1.0000
  21   3   9     346     568                                                         797   -8.94    0.12  1.0000
  21  -3  -9    1698    1688                                                        2591   -9.00    0.09  1.0000
  21   3  -9     496    1310                                                        1018   -8.94    0.12  1.0000
  21   3  10     866    1109                                                        1013    2.23    0.17  1.0000
  21   3  10    1968    1124                                                        2187    2.23    0.17  1.0000
  21   3 -10    2827    1438                                                        3088   -2.23   -0.16  1.0000
  21  -3 -10    3522    1533                                                        3798    2.12    0.06  1.0000
  21   3  11    2721    1274                                                        2241   -4.47    0.12  1.0000
  21   3 -11     622    1086                                                         405   -4.47    0.11  1.0000
  21  -3 -11    2675    1034                                                        2188   -4.58    0.06  1.0000
  21  -3  11    4533    1696                                                        3895   -4.56    0.12  1.0000
  21   3  12    6778    1794                                                        6180    3.45    0.06  1.0000
  21  -3 -12    4050    1435                                                        3598    3.39    0.06  1.0000
  21  -3  12    6923    1812                                                        6326   -3.40   -0.07  1.0000
  21   3 -12    5006    1701                                                        4494   -3.45   -0.08  1.0000
  21  -3  13       0     697                                                         -61   -0.35    0.03  1.0000
  21   3  13     878     750                                                         898   -0.32    0.02  1.0000
  21  -3 -13       0    1354                                                       -1127   -0.36    0.05  1.0000
  23   3  -1     379     830                                                         142    7.01   -0.13  1.0000
  23   3  -1    1578    1306                                                        1035    7.01   -0.13  1.0000
  23   3   1      57     753                                                       -1046    7.00   -0.02  1.0000
  23  -3  -2    2125    1629                                                        1923   -2.09   -0.17  1.0000
  23   3   2     850     909                                                         726   -2.05   -0.04  1.0000
  23   3  -2    1284     886                                                        1130    2.05    0.03  1.0000
  23   3  -2    2757    1857                                                        2529    2.05    0.03  1.0000
  23   3   3     328     894                                                         409    1.96   -0.20  1.0000
  23   3  -3       5    1479                                                       -1157    1.97   -0.18  1.0000
  23  -3  -3    3036    1831                                                        3286    2.06    0.36  1.0000
  23  -3  -3    4887    2063                                                        5203    2.06    0.36  1.0000
  23  -3  -4    3180    2078                                                        3126    0.45   -0.30  1.0000
  23  -3  -4       0    1193                                                        -599    0.45   -0.30  1.0000
  23   3   4     325     747                                                         306    0.51    0.49  1.0000
  23   3  -4    1216    1307                                                        1180   -0.50   -0.43  1.0000
  23   3  -5       2     951                                                          -8   -1.30   -0.14  1.0000
  23  -3  -5       2     715                                                        -121   -1.21   -0.15  1.0000
  23  -3  -5       2    1569                                                        -544   -1.21   -0.15  1.0000
  23   3   5     577     694                                                         647   -1.30   -0.11  1.0000
  23   3   6    1963    1074                                                        1748   -2.32    0.34  1.0000
  23  -3  -6       7    1373                                                        -327   -2.39   -0.08  1.0000
  23   3  -7    6473    2097                                                        4968   -9.25   -0.09  1.0000
  23   3   7    5203    1446                                                        3864   -9.25   -0.05  1.0000
  23   3   8     517     788                                                         908   -6.86   -0.25  1.0000
  23  -3  -8    3835    2106                                                        4795   -6.79    0.03  1.0000
  23   3  -8    2168    1893                                                        2911    6.85    0.24  1.0000
  23   3   9      78     647                                                         237   -6.09    0.01  1.0000
  23  -3  -9    1283    1327                                                        1800   -6.13    0.14  1.0000
  23   3  -9      49     820                                                         183   -6.08    0.01  1.0000
  23   3  10     177    1055                                                          70    4.59    0.13  1.0000
  23   3 -10      25    1269                                                        -782   -4.59   -0.11  1.0000
  23  -3 -10      23    1507                                                       -2033    4.48    0.11  1.0000
  23  -3  11    4790    1599                                                        4177   -4.25    0.02  1.0000
  23   3 -11    4082    1189                                                        3526   -4.19    0.13  1.0000
  23  -3 -11    2430     966                                                        1998   -4.27   -0.03  1.0000
  23   3 -12     945    1009                                                        1105   -2.32   -0.06  1.0000
  23  -3 -12    1202     823                                                        1380    2.30    0.05  1.0000
  23  -3  12     352     537                                                         452   -2.31   -0.06  1.0000
  25   3   1     251     847                                                         557    7.18   -0.37  1.0000
  25   3  -1     202    1044                                                         483    7.18   -0.48  1.0000
  25   3  -1    1007    1036                                                        1560    7.18   -0.48  1.0000
  25  -3  -1    2177    2138                                                        2965    7.22    0.38  1.0000
  25  -3  -2      13    1386                                                        -730   -3.35   -0.29  1.0000
  25   3  -2      13     931                                                        -886    3.33   -0.08  1.0000
  25   3  -2      13    1199                                                        -299    3.33   -0.08  1.0000
  25   3   2     334     905                                                         478   -3.33    0.08  1.0000
  25  -3  -3     663    1245                                                         602    1.14    0.19  1.0000
  25   3  -3    2271    1432                                                        2161    1.08    0.00  1.0000
  25  -3  -3    2019    1803                                                        1911    1.14    0.19  1.0000
  25   3   3       1     654                                                        -277    1.08   -0.01  1.0000
  25  -3  -4     499     931                                                         446   -1.13   -0.30  1.0000
  25  -3  -4    1338    1422                                                        1251   -1.13   -0.30  1.0000
  25   3  -4    2575    1528                                                        2454    1.12   -0.36  1.0000
  25   3   4     306     748                                                         266   -1.11    0.44  1.0000
  25   3  -5    2014    1496                                                        1830   -1.95    0.09  1.0000
  25   3   5     953     799                                                         828   -1.95    0.13  1.0000
  25   3  -6    3388    1832                                                        2847    4.52   -0.35  1.0000
  25   3   6     398     590                                                         228   -4.52    0.31  1.0000
  25   3   7    1190    1078                                                        1758   -6.89   -0.09  1.0000
  25   3  -7    2759    1639                                                        3595   -6.89   -0.12  1.0000
  25   3  -8     747    1106                                                        1181    6.52    0.17  1.0000
  25  -3  -8    1642    1435                                                        2259   -6.50    0.02  1.0000
  25   3   8     686    1216                                                        1104   -6.52   -0.19  1.0000
  25  -3  -9    6475    1942                                                        6003   -2.77    0.15  1.0000
  25   3  -9    9475    2350                                                        8904   -2.76   -0.08  1.0000
  25   3   9    5638    1456                                                        5200   -2.76   -0.08  1.0000
  25   3 -10     471     722                                                         788   -5.91   -0.12  1.0000
  25   3  10     977     850                                                        1416    5.91    0.13  1.0000
  25   3 -11    7682    2020                                                        8357   -3.50    0.10  1.0000
  25  -3 -11    5775    1718                                                        6366   -3.52   -0.10  1.0000
  27  -3  -1     345     968                                                         568    4.88    0.56  1.0000
  27   3   1    1718     957                                                        2178    4.84   -0.55  1.0000
  27   3  -1     140     905                                                         291    4.84   -0.66  1.0000
  27  -3  -1     710    1220                                                        1019    4.88    0.56  1.0000
  27  -3   1     128    1120                                                         274    4.87    0.49  1.0000
  27   3   1      28    1631                                                        -751    4.84   -0.55  1.0000
  27  -3  -2      31    1260                                                        -577   -5.15   -0.30  1.0000
  27  -3  -2    2658    1839                                                        3262   -5.15   -0.30  1.0000
  27   3  -2     978    1303                                                        1356    5.15   -0.14  1.0000
  27   3   2      31    1131                                                        -489   -5.15    0.15  1.0000
  27   3   2    1493    1366                                                        1953   -5.15    0.15  1.0000
  27  -3  -3     781     713                                                         704    1.32    0.08  1.0000
  27   3  -3    2855    1577                                                        2708    1.30    0.09  1.0000
  27   3   3    1925    1006                                                        1805    1.29    0.11  1.0000
  27  -3  -3    1508    1218                                                        1400    1.32    0.08  1.0000
  27   3  -4    2346    1633                                                        2516    1.60   -0.23  1.0000
  27  -3  -4     763     898                                                         861   -1.58   -0.25  1.0000
  27   3   4    1099     932                                                        1216   -1.59    0.30  1.0000
  27   3   5    1916    1218                                                        1899   -0.21    0.26  1.0000
  27  -3  -5       0    1002                                                        -463   -0.24   -0.36  1.0000
  27   3  -6    1631    2231                                                        2031    4.34   -0.26  1.0000
  27   3   6      22     949                                                        -693   -4.34    0.24  1.0000
  27  -3  -6    3473    1923                                                        4048   -4.35   -0.01  1.0000
  27   3  -7    1306    1175                                                        1669   -4.38   -0.07  1.0000
  27  -3  -7    3527    1818                                                        4113   -4.40    0.03  1.0000
  27   3   7     643     697                                                         904   -4.38   -0.06  1.0000
  27   3   8    2040     911                                                        1536   -5.54   -0.08  1.0000
  27   3  -8      36     876                                                        -129    5.54    0.07  1.0000
  27  -3  -8     422     793                                                         212   -5.56    0.00  1.0000
  27   3  -9    2627    1433                                                        2758   -1.17   -0.06  1.0000
  27  -3  -9     903    1018                                                         978   -1.14    0.11  1.0000
  27   3   9    2213    1138                                                        2333   -1.17   -0.07  1.0000
  29  -3  -1     594    1165                                                         578    0.54    0.58  1.0000
  29  -3   1     545    2449                                                         528    0.53    0.52  1.0000
  29   3  -1    1444    1188                                                        1424    0.53   -0.64  1.0000
  29   3   1      89    1069                                                          82    0.53   -0.54  1.0000
  29  -3  -1    1171     878                                                        1149    0.54    0.58  1.0000
  29  -3  -2      41     920                                                        -264   -5.94   -0.20  1.0000
  29   3   2      41    1445                                                       -2295   -5.96    0.16  1.0000
  29   3  -2    1108    1389                                                        1577    5.96   -0.16  1.0000
  29  -3   2    1519    1337                                                        2060    5.95    0.20  1.0000
  29  -3  -2     301     650                                                         565   -5.94   -0.20  1.0000
  29   3  -3    2355    1453                                                        2551    1.84    0.11  1.0000
  29  -3   3    3214    1481                                                        3444    1.85    0.03  1.0000
  29  -3  -3    2967    1635                                                        3188    1.85    0.04  1.0000
  29   3   3    2763    1438                                                        2975    1.84    0.14  1.0000
  29   3   4     779     843                                                         711   -1.16    0.15  1.0000
  29  -3  -4       2    1043                                                       -1008   -1.16   -0.19  1.0000
  29   3  -4     890    1152                                                         817    1.16   -0.09  1.0000
  29   3   4    2637    1358                                                        2511   -1.16    0.15  1.0000
  29   3   5    5164    1510                                                        4871    1.92    0.23  1.0000
  29   3  -5    7372    2022                                                        7021    1.92    0.20  1.0000
  29  -3  -5   10918    2501                                                       10500    1.88   -0.33  1.0000
  29   3  -6     165     818                                                         256    2.94   -0.17  1.0000
  29  -3  -6     174     832                                                         268   -2.95    0.02  1.0000
  31  -3   1     492     719                                                         644   -2.96    0.43  1.0000
  31  -3  -1    2385    1263                                                        2706   -2.95    0.48  1.0000
   0   4   0  606939    8102                                                      467703   88.30   -0.09  1.0000
   0   4  -1  152121    3390                                                      103698   63.09    0.19  1.0000
   0   4   1  160647    4293                                                      110759  -63.09   -0.18  1.0000
   0   4   2   17994    1984                                                       19968   -6.65   -0.01  1.0000
   0   4   3  185462    7439                                                      243300  -58.08   -0.15  1.0000
   0   4  -3  182255    4124                                                      239630   58.09    0.16  1.0000
   0   4   4    8819    1105                                                        3802  -29.92    0.03  1.0000
   0   4   5   33651    2725                                                       24482  -25.03    0.21  1.0000
   0   4   6    8361    1605                                                        6759    8.56   -0.04  1.0000
   0   4   7  119954    7206                                                      133176  -17.25    0.30  1.0000
   0   4   8    9206    1950                                                        8324   -4.37    0.04  1.0000
   0   4   9   12261    2555                                                       14291    8.18    0.01  1.0000
   0  -4 -10   25750    3637                                                       28415   -7.51    0.19  1.0000
   0  -4 -11    3341    1290                                                        2822    4.34    0.14  1.0000
   0   4 -12   17365    3066                                                       17243   -0.43    0.15  1.0000
   0  -4 -12   19810    2839                                                       19681   -0.43   -0.16  1.0000
   0  -4 -13   59815    5637                                                       59798   -0.03   -0.05  1.0000
   0  -4 -13   55367    5121                                                       55350   -0.03   -0.05  1.0000
   0   4 -13   61543    5857                                                       61521    0.04   -0.03  1.0000
   0   4 -14    2561    1533                                                        2203    3.43    0.75  1.0000
   0  -4 -14    1202    1360                                                         960    3.44   -0.88  1.0000
   0  -4 -14    2792    1345                                                        2417    3.44   -0.88  1.0000
   0  -4 -15   20415    3526                                                       20420   -0.02   -0.05  1.0000
   0  -4 -15   21961    3440                                                       21966   -0.02   -0.05  1.0000
   0   4 -15   19715    3647                                                       19719    0.01   -0.02  1.0000
   0   4 -16     662    1175                                                        1073    6.52    0.17  1.0000
   0  -4 -16    2617    1718                                                        3386    6.52   -0.21  1.0000
   0  -4 -16    1677    1533                                                        2302    6.52   -0.21  1.0000
   0  -4 -17   22339    3433                                                       23358    3.13    0.12  1.0000
   0   4 -17   22612    3895                                                       23638   -3.13    0.12  1.0000
   0  -4 -17   25556    3943                                                       26646    3.13    0.12  1.0000
   0   4 -18    1416    2828                                                        1027    5.18   -0.15  1.0000
   2   4   0   10811    2378                                                       36732   81.35   -0.15  1.0000
   2   4  -1   38884    3276                                                       69389   61.45    0.17  1.0000
   2   4   1   33733    3347                                                       62447  -61.45   -0.15  1.0000
   2   4   2   14613    1642                                                       12111  -10.05    0.07  1.0000
  -2   4  -2   13093     956                                                       10731  -10.05   -0.04  1.0000
   2   4  -2   14451    1282                                                       11963  -10.05    0.03  1.0000
   2   4   3   44781    2327                                                       23212  -54.98   -0.14  1.0000
   2   4  -3   46654    1604                                                       24566   54.98    0.14  1.0000
  -2   4   4   10966    2279                                                       19209  -31.43   -0.02  1.0000
   2   4  -4   12026    1308                                                       20595  -31.40    0.07  1.0000
   2   4   4   10555    2230                                                       18657  -31.41    0.12  1.0000
   2   4   5   53650    4424                                                       64605  -20.92    0.17  1.0000
  -2   4   5   57360    4637                                                       68716  -21.00    0.18  1.0000
   2   4   6    1727     604                                                        1008    9.10   -0.06  1.0000
  -2   4   6    1776     572                                                        1045    9.11   -0.08  1.0000
  -2   4   7  154568    7552                                                      141799  -15.39    0.23  1.0000
   2   4   7  156966    7417                                                      144116  -15.37    0.21  1.0000
  -2   4   8    4144    1397                                                        4388   -1.73    0.02  1.0000
   2   4   8    4477    1407                                                        4731   -1.74    0.02  1.0000
  -2   4   9   35470    4130                                                       32644    7.11    0.03  1.0000
   2   4   9   35956    3900                                                       33113    7.10    0.04  1.0000
   2  -4 -10   24281    3250                                                       22014   -6.91    0.16  1.0000
   2   4 -10   27716    3137                                                       25295   -6.90   -0.08  1.0000
  -2  -4 -10   23646    3096                                                       21411   -6.91    0.12  1.0000
   2  -4 -11   37504    4025                                                       39127    3.85    0.00  1.0000
   2   4  11   33457    3559                                                       35007    3.89   -0.10  1.0000
  -2  -4 -11   33196    4240                                                       34740    3.89    0.10  1.0000
   2  -4 -11   41028    4875                                                       42725    3.85    0.00  1.0000
   2   4 -11   40879    4341                                                       42591   -3.89    0.11  1.0000
  -2  -4 -11   36252    3832                                                       37865    3.89    0.10  1.0000
  -2  -4 -12    7438    1908                                                        7754   -1.68   -0.17  1.0000
   2   4  12    9119    2041                                                        9469   -1.68    0.17  1.0000
   2   4 -12    6889    1964                                                        7194   -1.68    0.16  1.0000
   2  -4 -12    8032    1974                                                        8355   -1.65   -0.19  1.0000
   2   4 -13   74988    6665                                                       74948   -0.07    0.02  1.0000
   2   4  13   84534    6132                                                       84487    0.07    0.00  1.0000
  -2  -4 -13   70119    5750                                                       70076    0.07    0.00  1.0000
   2  -4 -13   70522    5798                                                       70495    0.05   -0.09  1.0000
   2  -4 -13   79910    6481                                                       79881    0.05   -0.09  1.0000
   2  -4 -14    1553    1274                                                        1405    2.91   -0.82  1.0000
  -2  -4 -14      11     742                                                        -209    2.93   -0.80  1.0000
  -2   4 -14     770     902                                                         655    2.90    0.72  1.0000
   2   4 -14     670     906                                                         555    2.91    0.65  1.0000
   2  -4 -14      11    1081                                                        -763    2.91   -0.82  1.0000
   2   4 -15   31772    4503                                                       31751    0.05    0.01  1.0000
   2  -4 -15   26852    3802                                                       26842   -0.03    0.00  1.0000
  -2  -4 -15   27841    3800                                                       27821   -0.06   -0.03  1.0000
   2  -4 -15   32974    4360                                                       32963   -0.03    0.00  1.0000
  -2   4 -15   33871    4635                                                       33860    0.03    0.02  1.0000
  -2  -4 -15   33604    4475                                                       33582   -0.06   -0.03  1.0000
   2   4 -16      50     868                                                        -468    6.54    0.17  1.0000
   2  -4 -16    3648    1277                                                        2848    6.53   -0.15  1.0000
   2  -4 -16    3148    1458                                                        2408    6.53   -0.15  1.0000
  -2   4 -16    2200    1309                                                        1589    6.53    0.11  1.0000
  -2  -4 -16    3136    1253                                                        2396    6.55   -0.20  1.0000
  -2  -4 -16    4969    1650                                                        4024    6.55   -0.20  1.0000
  -2  -4 -17   26003    3765                                                       24904    3.19    0.09  1.0000
  -2   4 -17   22261    3698                                                       21246   -3.19    0.10  1.0000
   2  -4 -17   21853    3223                                                       20847    3.19    0.10  1.0000
   2   4 -17   23931    3675                                                       22876   -3.20    0.09  1.0000
  -2   4 -18    2810    1483                                                        3384    4.79   -0.13  1.0000
   4   4   0  122595    5955                                                      173028   61.08   -0.21  1.0000
   4   4  -1  214475    5458                                                      162055   56.18    0.12  1.0000
   4   4   1  213911    6050                                                      161560  -56.19   -0.09  1.0000
   4   4   2    9687    1941                                                       14012  -18.51    0.15  1.0000
   4   4  -2   11021    1630                                                       15608  -18.51    0.09  1.0000
   4   4   3  165751    7391                                                      208471  -45.89   -0.10  1.0000
   4   4  -3  166792    5647                                                      209633   45.88    0.10  1.0000
   4   4  -4   39388    1939                                                       26506  -33.08    0.15  1.0000
   4   4   4   37342    2729                                                       24832  -33.09    0.21  1.0000
   4   4   5  181276    7374                                                      171992  -10.25    0.09  1.0000
   4   4  -5  177608    4892                                                      168426   10.24   -0.08  1.0000
   4   4   6    9099    2044                                                       11367   10.42   -0.11  1.0000
  -4   4   7  319083   11900                                                      332343  -10.78    0.11  1.0000
   4   4   7  337717   11628                                                      351296  -10.73    0.04  1.0000
  -4   4   8    6878    1897                                                        7565    3.75   -0.02  1.0000
   4   4   8    5815    1654                                                        6447    3.75   -0.04  1.0000
   4   4   8    7381    1934                                                        8091    3.75   -0.04  1.0000
  -4   4   9  111679    7787                                                      114684    4.14    0.08  1.0000
   4  -4  -9  114050    7206                                                      117086    4.14   -0.08  1.0000
  -4  -4 -10    8031    1903                                                        9008   -4.91    0.01  1.0000
   4  -4 -10   10700    2569                                                       11824   -4.91    0.05  1.0000
   4   4 -10   10662    2248                                                       11780   -4.90    0.00  1.0000
   4   4  10   11322    2055                                                       12477   -4.91   -0.01  1.0000
  -4   4  10   10396    2654                                                       11504   -4.91   -0.05  1.0000
  -4  -4 -10   10375    1977                                                       11481   -4.91    0.01  1.0000
   4   4  11  111405    6505                                                      109489    2.67    0.05  1.0000
  -4  -4 -11  117420    6805                                                      115453    2.67   -0.05  1.0000
   4  -4 -11  116743    8266                                                      114819    2.62   -0.18  1.0000
   4  -4 -11  115715    7082                                                      113799    2.62   -0.18  1.0000
   4   4 -11  123402    7613                                                      121381   -2.68   -0.03  1.0000
  -4  -4 -12      14     743                                                        -172   -3.42   -0.18  1.0000
   4  -4 -12    2251    1100                                                        1919   -3.37   -0.21  1.0000
   4   4 -12    2777    1426                                                        2402   -3.42    0.19  1.0000
   4   4  12    2509    1078                                                        2154   -3.42    0.18  1.0000
   4  -4 -13   76112    5998                                                       76326    0.36   -0.10  1.0000
   4   4 -13   84453    6993                                                       84688   -0.37    0.05  1.0000
   4  -4 -13   91762    6955                                                       91996    0.36   -0.10  1.0000
   4   4  13   82661    6331                                                       82894    0.38   -0.02  1.0000
  -4  -4 -13   82166    6291                                                       82399    0.38    0.02  1.0000
   4  -4 -14    1158    1137                                                        1293    1.76   -0.62  1.0000
  -4  -4 -14      59     748                                                          92    1.79   -0.60  1.0000
   4  -4 -14     912     588                                                        1032    1.76   -0.62  1.0000
   4   4 -14    1000    1230                                                        1125    1.77    0.47  1.0000
   4   4  14     954     708                                                        1078    1.79    0.60  1.0000
   4   4  15   15863    2888                                                       15925   -0.23   -0.05  1.0000
   4   4 -15   15881    3312                                                       15943    0.23    0.07  1.0000
  -4  -4 -15   17082    3031                                                       17146   -0.23    0.05  1.0000
   4  -4 -15   13454    2651                                                       13499   -0.18    0.06  1.0000
   4  -4 -15   12012    2719                                                       12055   -0.18    0.06  1.0000
  -4   4 -15   18679    3473                                                       18732    0.18    0.05  1.0000
   4  -4 -16    7138    2238                                                        8250    5.89   -0.07  1.0000
   4  -4 -16    7446    2297                                                        8581    5.89   -0.07  1.0000
  -4  -4 -16    8983    2389                                                       10233    5.92   -0.14  1.0000
   4   4 -16    5900    2183                                                        6919    5.91    0.11  1.0000
  -4  -4 -16    6993    2136                                                        8100    5.92   -0.14  1.0000
  -4   4 -16    7996    2551                                                        9172    5.89    0.02  1.0000
   4  -4 -17   14613    2804                                                       15424    3.07    0.01  1.0000
  -4  -4 -17   19189    3514                                                       20119    3.08    0.04  1.0000
  -4   4 -17   18328    3398                                                       19235   -3.07    0.02  1.0000
  -4   4 -18    3394    1447                                                        2942    3.73   -0.08  1.0000
  -4  -4 -18    2329     884                                                        1960    3.70    0.09  1.0000
   6   4   0    1687    1256                                                        5549   31.01   -0.27  1.0000
   6   4   1  550193   12697                                                      628361  -47.26   -0.10  1.0000
   6   4  -1  569120   12078                                                      648561   47.25    0.12  1.0000
   6   4   2   65494    3768                                                       51003  -27.91    0.16  1.0000
   6   4  -2   65599    3316                                                       51096  -27.91    0.09  1.0000
   6   4   3  369857   10008                                                      329014  -32.07   -0.15  1.0000
   6   4  -3  376528    8286                                                      335320   32.06    0.16  1.0000
   6   4  -4  125375    5502                                                      149629  -30.37    0.19  1.0000
   6   4   4  132677    7013                                                      157597  -30.37    0.28  1.0000
   6   4   5  236541    8902                                                      233111    3.28    0.04  1.0000
   6   4  -5  225108    6800                                                      221758   -3.29   -0.03  1.0000
   6   4   6   40622    4305                                                       45814   11.59   -0.12  1.0000
   6   4   7  333074   11497                                                      326369   -5.42   -0.02  1.0000
  -6   4   8   39763    4391                                                       36554    7.62   -0.05  1.0000
   6   4   8   47340    4292                                                       43832    7.62   -0.12  1.0000
  -6   4   9  125463    8450                                                      125417    0.06    0.08  1.0000
   6  -4  -9  124426    7705                                                      124380    0.06   -0.08  1.0000
   6   4 -10    1262     647                                                        1166   -1.28    0.05  1.0000
  -6  -4 -10    1108     778                                                        1017   -1.29   -0.05  1.0000
   6  -4 -10    1333    1006                                                        1233   -1.29   -0.05  1.0000
   6   4  10    1716    1047                                                        1603   -1.29    0.05  1.0000
  -6   4  10     512     971                                                         451   -1.29    0.05  1.0000
   6  -4 -10     505     397                                                         444   -1.29   -0.05  1.0000
   6  -4 -10    1757     938                                                        1642   -1.29   -0.05  1.0000
   6   4  11   83082    5859                                                       83748    1.07    0.13  1.0000
   6  -4 -11   89431    6337                                                       90101    1.04   -0.24  1.0000
   6   4 -11   80505    6353                                                       81166   -1.08   -0.10  1.0000
  -6  -4 -11   83395    5877                                                       84062    1.07   -0.13  1.0000
   6   4 -12    2631    1413                                                        2891   -2.30    0.20  1.0000
   6  -4 -12    1600    1004                                                        1800   -2.25   -0.20  1.0000
  -6  -4 -12    1491    1022                                                        1688   -2.30   -0.19  1.0000
   6   4  12    2226    1205                                                        2466   -2.30    0.19  1.0000
  -6  -4 -13   55731    5246                                                       55337    0.78    0.04  1.0000
   6   4  13   58439    5305                                                       58035    0.78   -0.04  1.0000
   6   4 -13   56997    5924                                                       56596   -0.78    0.08  1.0000
   6  -4 -13   58600    5675                                                       58188    0.79   -0.09  1.0000
  -6  -4 -14    1857     978                                                        1938    0.85   -0.37  1.0000
   6  -4 -14     426     628                                                         463    0.82   -0.36  1.0000
   6   4  14    1483    1084                                                        1555    0.85    0.37  1.0000
   6  -4 -14    1328     604                                                        1394    0.82   -0.36  1.0000
   6   4 -14    2345    1526                                                        2433    0.83    0.28  1.0000
   6  -4 -15    3121    1508                                                        3055   -0.55    0.04  1.0000
  -6  -4 -15    6025    1971                                                        5924   -0.61    0.07  1.0000
   6   4 -15    3533    1894                                                        3455    0.61    0.10  1.0000
   6   4  15    4353    1671                                                        4267   -0.61   -0.07  1.0000
   6  -4 -16    8113    2034                                                        7413    3.69    0.02  1.0000
   6   4  16    7843    2050                                                        7149    3.72    0.06  1.0000
  -6   4 -16    6902    2092                                                        6257    3.69   -0.06  1.0000
  -6  -4 -16    4606    1596                                                        4078    3.72   -0.06  1.0000
   6  -4 -17   12973    2364                                                       12402    2.35   -0.08  1.0000
  -6   4 -17   14073    2738                                                       13478   -2.35   -0.07  1.0000
  -6  -4 -17   14021    2756                                                       13426    2.36    0.01  1.0000
  -6   4 -18    1753    1098                                                        1966    2.30   -0.01  1.0000
   6  -4 -18    3655    1306                                                        3961    2.30    0.02  1.0000
  -6  -4 -18    1138    1224                                                        1309    2.27    0.02  1.0000
   8   4   0   23847    2669                                                       23958   -0.33   -0.33  1.0000
   8   4   1   80539    4310                                                       59998  -36.04   -0.14  1.0000
   8   4  -1   82139    4139                                                       61383   36.04    0.15  1.0000
   8   4   2  134046    7124                                                      162475  -34.29    0.09  1.0000
   8   4  -2  127413    6406                                                      155163  -34.29    0.02  1.0000
   8   4   3   94422    5960                                                      105738  -16.60   -0.28  1.0000
   8   4  -3   90967    5200                                                      102072   16.59    0.28  1.0000
   8   4  -4   63857    3730                                                       51815  -23.26    0.21  1.0000
   8   4   4   64419    4444                                                       52320  -23.26    0.33  1.0000
   8   4  -5  102759    5655                                                      113916  -15.73    0.01  1.0000
   8   4   5  109216    6833                                                      120710   15.73    0.00  1.0000
   8   4   6   69900    5103                                                       63633   11.25   -0.05  1.0000
   8   4   7  121636    7222                                                      122376   -0.98    0.05  1.0000
   8  -4  -8   22576    3382                                                       25301    8.17    0.06  1.0000
  -8   4   9   46246    5329                                                       44356   -4.12    0.05  1.0000
   8  -4  -9   46764    4785                                                       44863   -4.12   -0.05  1.0000
   8   4   9   45151    3831                                                       43289   -4.11    0.06  1.0000
   8   4  -9   41543    4196                                                       39759    4.11   -0.08  1.0000
  -8  -4 -10    3994    1128                                                        3536    3.46   -0.04  1.0000
   8   4  10    5503    1372                                                        4963    3.46    0.04  1.0000
   8  -4 -10    3482    1394                                                        3054    3.48   -0.08  1.0000
  -8   4  10    2506    1572                                                        2145    3.48    0.08  1.0000
   8   4 -10    3025    1188                                                        2628    3.47    0.03  1.0000
   8  -4 -10    3861    1568                                                        3409    3.48   -0.08  1.0000
   8   4 -10    2981    1192                                                        2587    3.47    0.03  1.0000
  -8  -4 -11   46366    4382                                                       46722   -0.77   -0.05  1.0000
   8  -4 -11   50270    5021                                                       50647   -0.78   -0.14  1.0000
   8   4  11   49500    4587                                                       49868   -0.77    0.05  1.0000
   8   4 -11   41625    4786                                                       41959    0.76   -0.03  1.0000
  -8  -4 -12    1635     743                                                        1473    1.91   -0.16  1.0000
   8   4  12    2661    1394                                                        2453    1.91    0.16  1.0000
   8   4 -12      85     627                                                          51    1.91    0.18  1.0000
  -8  -4 -13   30491    3969                                                       30829    0.90    0.04  1.0000
   8   4  13   29913    3992                                                       30248    0.90   -0.04  1.0000
   8  -4 -14       0    1101                                                       -1006    0.42   -0.14  1.0000
   8   4  14       0     659                                                        -109    0.46    0.18  1.0000
   8  -4 -15   18244    3105                                                       18534   -0.99   -0.04  1.0000
   8   4  15   22044    3491                                                       22380   -1.04   -0.02  1.0000
   8  -4 -16    3962    1468                                                        4029    0.49    0.07  1.0000
   8  -4  16    2368    1213                                                        2420    0.49    0.08  1.0000
   8   4  16    3779    1633                                                        3847    0.51    0.00  1.0000
  -8  -4 -17   14744    2893                                                       15078    1.27   -0.01  1.0000
  -8   4 -17   15407    3020                                                       15752   -1.28   -0.09  1.0000
   8   4  17   19372    3142                                                       19754    1.27    0.01  1.0000
  -8   4 -18    3385    1400                                                        3282    0.83    0.04  1.0000
  10   4   0   40253    3268                                                       31028  -22.72   -0.38  1.0000
  10   4  -1   25296    3426                                                       34657   25.16    0.07  1.0000
  10   4   1   24472    3458                                                       33691  -25.16   -0.06  1.0000
  10   4  -2      69     901                                                        2204  -35.84   -0.07  1.0000
  10   4   2      81     958                                                        2267  -35.84   -0.01  1.0000
  10   4   3   21776    2875                                                       20651   -3.58   -0.28  1.0000
  10   4  -3   23821    2765                                                       22646    3.58    0.28  1.0000
  10   4  -4     772     937                                                        2092  -16.66    0.22  1.0000
  10   4   4     270     628                                                        1181  -16.66    0.34  1.0000
  10   4  -5   11100    1564                                                        6246  -24.43    0.09  1.0000
  10   4   5   10895    1610                                                        6091   24.43   -0.08  1.0000
  10   4   6      84     546                                                        -214    8.53    0.06  1.0000
  10  -4  -6     517     511                                                         183    8.54   -0.01  1.0000
  10  -4  -7   46933    4515                                                       47936    2.14   -0.14  1.0000
  10   4   7   49941    4903                                                       50970    2.13    0.09  1.0000
  10   4   8     766     886                                                        1257    7.21   -0.20  1.0000
  10  -4  -8      60     889                                                        -745    7.20    0.05  1.0000
 -10  -4  -9   23931    2997                                                       26502   -7.51   -0.01  1.0000
  10   4  -9   35798    4000                                                       38928    7.51   -0.01  1.0000
  10   4   9   29807    3505                                                       32669   -7.51    0.01  1.0000
  10  -4  -9   31864    4389                                                       34811   -7.49   -0.05  1.0000
  10  -4  -9   32392    3888                                                       35363   -7.49   -0.05  1.0000
  10   4  10    2782    1298                                                        3744    7.84    0.01  1.0000
 -10  -4 -10    1108     975                                                        1742    7.84   -0.01  1.0000
  10   4 -10    3637    1640                                                        4727    7.83    0.00  1.0000
  10  -4 -10    3125    1665                                                        4143    7.86   -0.05  1.0000
  10   4  11   26125    3444                                                       25180   -2.74   -0.05  1.0000
  10   4 -11   23269    3428                                                       22378    2.74    0.06  1.0000
 -10  -4 -11   22349    3068                                                       21476   -2.74    0.05  1.0000
  10  -4 -11   28039    3825                                                       27057   -2.74   -0.03  1.0000
  10   4  12    1366    1243                                                        1872    5.85    0.13  1.0000
  10  -4 -12    3312    2011                                                        4079    5.86   -0.09  1.0000
  10   4  13   21124    3499                                                       21018    0.34   -0.03  1.0000
  10   4  14       0     800                                                        -545    0.32    0.05  1.0000
  10   4  15   29178    4036                                                       28714   -1.27    0.05  1.0000
  10   4  16    3755    1624                                                        4013   -1.92   -0.02  1.0000
  10  -4  16    3550    1459                                                        3801   -1.92    0.08  1.0000
 -10   4 -17   23492    3599                                                       23287   -0.62   -0.03  1.0000
  10  -4  17   16256    2569                                                       16086   -0.62    0.03  1.0000
 -10  -4 -17   17987    3078                                                       17818    0.59   -0.02  1.0000
  12   4   0   11628    2863                                                       19948  -30.99   -0.41  1.0000
  12   4  -1   63726    4680                                                       54909   16.80   -0.18  1.0000
  12   4   1   60579    4702                                                       51993  -16.80    0.18  1.0000
  12   4  -2   12472    1571                                                        5784  -33.05   -0.15  1.0000
  12   4   2   15013    1917                                                        7552  -33.05   -0.11  1.0000
  12   4   3   41479    4192                                                       39657    4.20   -0.05  1.0000
  12   4  -3   41613    4025                                                       39787   -4.20    0.06  1.0000
  12  -4  -4     655     286                                                         103  -14.34   -0.25  1.0000
  12   4  -4     470     508                                                          38  -14.41    0.22  1.0000
  12   4   4     599     416                                                          80  -14.41    0.32  1.0000
  12   4   5   14048    3345                                                       22211   28.31   -0.24  1.0000
  12  -4  -5   15078    2856                                                       23492   28.28    0.17  1.0000
  12   4  -5   14612    3170                                                       22915  -28.29    0.25  1.0000
  12  -4  -6    3627    1415                                                        4163    3.99   -0.09  1.0000
  12   4   6    3238    1484                                                        3742    3.96    0.14  1.0000
  12  -4  -7   47544    4550                                                       45712    3.94   -0.06  1.0000
  12   4   7   55909    4118                                                       53936    3.91   -0.03  1.0000
  12   4   7   48488    4932                                                       46652    3.91   -0.03  1.0000
  12   4   8    2492    1176                                                        3245    6.53   -0.17  1.0000
  12  -4  -8    1392    1232                                                        1966    6.52    0.03  1.0000
  12   4  -8     836     888                                                        1292    6.53   -0.14  1.0000
  12  -4  -8    3222    1364                                                        4069    6.52    0.03  1.0000
  12   4   8    1358     847                                                        1926    6.53   -0.17  1.0000
  12   4  -9   34881    3816                                                       31147    9.54    0.05  1.0000
  12   4   9   31329    3363                                                       27795   -9.54   -0.02  1.0000
  12  -4  -9   30522    3589                                                       27050   -9.50   -0.13  1.0000
  12  -4  -9   29279    3992                                                       25881   -9.50   -0.13  1.0000
  12   4  10      17     898                                                         218    9.91    0.02  1.0000
  12   4 -10     321     997                                                         817    9.91    0.00  1.0000
  12  -4 -10    1311    1218                                                        2199    9.92   -0.03  1.0000
  12   4  11    9019    2342                                                        9940   -4.39   -0.04  1.0000
  12   4 -11    9487    2359                                                       10432    4.39    0.05  1.0000
  12  -4 -11    8613    2424                                                        9514   -4.39   -0.02  1.0000
  12   4  12    2942    1595                                                        3769    6.63    0.09  1.0000
  12   4 -12    4018    1895                                                        4975    6.63    0.10  1.0000
  12  -4 -12    4325    2255                                                        5315    6.62   -0.03  1.0000
  12   4  13   25952    3760                                                       25673   -0.81    0.02  1.0000
  12   4  14      17     992                                                          16    0.08   -0.03  1.0000
  12   4  15   13784    2787                                                       14092   -1.21    0.06  1.0000
  12  -4  16    5419    1716                                                        5023   -2.54    0.04  1.0000
  12   4  16    4304    1512                                                        3949   -2.56    0.01  1.0000
 -12   4 -17   27407    3677                                                       27659   -0.71    0.04  1.0000
  12  -4  17   22328    3014                                                       22556   -0.71   -0.04  1.0000
  14   4   0   17462    3612                                                       26365  -28.04   -0.41  1.0000
  14   4  -1  162274    9100                                                      172223   11.29   -0.44  1.0000
  14   4   1  169790    9345                                                      179959  -11.28    0.42  1.0000
  14   4  -2   13799    2043                                                        7714  -27.50   -0.21  1.0000
  14   4   2   15088    2117                                                        8686  -27.50   -0.18  1.0000
  14   4  -3  137546    8460                                                      143046   -6.81   -0.21  1.0000
  14   4   3  139310    8531                                                      144845    6.81    0.23  1.0000
  14   4   4   31449    4463                                                       37457  -15.03    0.25  1.0000
  14   4  -4   33102    4514                                                       39257  -15.03    0.18  1.0000
  14   4  -5  146199    8122                                                      124512  -27.37    0.42  1.0000
  14   4   5  151226    8349                                                      129144   27.38   -0.41  1.0000
  14   4   6   26608    2934                                                       26403   -0.58    0.17  1.0000
  14   4   6   24553    2887                                                       24356   -0.58    0.17  1.0000
  14   4   6   22533    3560                                                       22344   -0.58    0.17  1.0000
  14  -4  -7   98221    6877                                                      101061    4.17    0.03  1.0000
  14   4   7  103834    6204                                                      106740    4.15   -0.21  1.0000
  14   4   7  104682    6023                                                      107600    4.15   -0.21  1.0000
  14   4  -7  110499    7102                                                      113504   -4.16    0.21  1.0000
  14   4   8   15029    2347                                                       13611    5.50   -0.09  1.0000
  14   4   8   16563    2465                                                       15072    5.50   -0.09  1.0000
  14   4  -8   18698    2970                                                       17113    5.50   -0.08  1.0000
  14  -4  -8   17303    2848                                                       15778    5.50    0.00  1.0000
  14   4   9   19521    3203                                                       22616   -9.90   -0.02  1.0000
  14   4  -9   21991    3580                                                       25268    9.89    0.05  1.0000
  14  -4  -9   17371    3303                                                       20290   -9.87   -0.26  1.0000
  14   4   9   20133    2974                                                       23275   -9.90   -0.02  1.0000
  14   4  10    8044    2286                                                        9816    8.71    0.07  1.0000
  14   4 -10    9117    2500                                                       10998    8.71    0.05  1.0000
  14  -4 -10    7388    2176                                                        9085    8.69   -0.05  1.0000
  14   4  11   18915    3156                                                       17474   -4.96    0.04  1.0000
  14   4 -11   20048    3349                                                       18563    4.96   -0.02  1.0000
  14  -4 -11   20010    3429                                                       18532   -4.94   -0.08  1.0000
  14   4  12    8275    2152                                                        7340    4.91    0.06  1.0000
  14   4 -12    6179    1995                                                        5375    4.91    0.06  1.0000
  14  -4 -12    9176    2524                                                        8196    4.88    0.01  1.0000
  14   4  13   25658    3785                                                       26347   -1.98    0.07  1.0000
  14   4  14       0    1257                                                          -7   -0.06   -0.08  1.0000
  14  -4  15   12960    2429                                                       12676    1.16   -0.06  1.0000
  14   4  15   16964    2937                                                       16650   -1.12    0.02  1.0000
  14   4  16     532    1053                                                         647   -2.19    0.05  1.0000
  14  -4  16     779     730                                                         915   -2.16   -0.01  1.0000
  16   4   0    9635    1926                                                        5776  -20.56   -0.40  1.0000
  16   4   1  234003   11408                                                      226291   -7.46    0.46  1.0000
  16   4  -1  230073   11403                                                      222421    7.46   -0.47  1.0000
  16   4  -2   41956    5483                                                       51565  -20.64   -0.25  1.0000
  16   4   2   39927    5450                                                       49312  -20.64   -0.22  1.0000
  16   4   3  200945    8048                                                      194910    6.29    0.28  1.0000
  16   4   3  210666    8179                                                      204485    6.29    0.28  1.0000
  16   4   3  203500   10730                                                      197426    6.29    0.28  1.0000
  16   4  -3  202493   10820                                                      196435   -6.29   -0.27  1.0000
  16  -4  -4   26882    3068                                                       22049  -14.35   -0.18  1.0000
  16   4   4   24422    2662                                                       19816  -14.39    0.16  1.0000
  16   4   4   25752    2756                                                       21016  -14.39    0.16  1.0000
  16   4   4   27313    3733                                                       22428  -14.39    0.16  1.0000
  16  -4  -4   23409    2940                                                       18915  -14.35   -0.18  1.0000
  16  -4   4   25141    2641                                                       20474  -14.35   -0.21  1.0000
  16   4  -4   22742    3421                                                       18306  -14.39    0.10  1.0000
  16   4   5  186945    8797                                                      208469   22.46   -0.48  1.0000
  16   4   5  195036    8681                                                      217009   22.46   -0.48  1.0000
  16  -4   5  190458    8516                                                      212183  -22.47   -0.38  1.0000
  16  -4  -5  180370    9042                                                      201529   22.47    0.37  1.0000
  16  -4  -5  166507    9484                                                      186860   22.47    0.37  1.0000
  16   4   5  196423   11543                                                      218472   22.46   -0.48  1.0000
  16   4  -5  203470   10057                                                      225891  -22.46    0.49  1.0000
  16   4  -6   43602    4703                                                       45112   -3.33    0.13  1.0000
  16   4   6   39608    3988                                                       41046   -3.32    0.17  1.0000
  16  -4  -6   34560    4230                                                       35887   -3.28   -0.13  1.0000
  16  -4   6   34376    3587                                                       35702   -3.29   -0.15  1.0000
  16   4   6   39023    3835                                                       40450   -3.32    0.17  1.0000
  16  -4  -6   30232    3634                                                       31474   -3.28   -0.13  1.0000
  16   4   7  151120    7491                                                      148739    2.85   -0.22  1.0000
  16  -4  -7  122396    7999                                                      120251    2.86    0.03  1.0000
  16  -4  -7  104795    6672                                                      102811    2.86    0.03  1.0000
  16   4  -7  142699    8450                                                      140375   -2.87    0.22  1.0000
  16   4   7  125648    7093                                                      123478    2.85   -0.22  1.0000
  16   4   8   15861    2656                                                       16627    2.79    0.00  1.0000
  16   4   8   20216    3088                                                       21080    2.79    0.00  1.0000
  16   4  -8   18775    3269                                                       19608    2.79    0.01  1.0000
  16  -4  -8   16512    3153                                                       17299    2.81   -0.01  1.0000
  16   4   9   34167    3571                                                       30855   -8.52   -0.01  1.0000
  16   4   9   32725    3757                                                       29486   -8.52   -0.01  1.0000
  16   4  -9   41293    4594                                                       37646    8.52    0.04  1.0000
  16  -4  -9   30284    3882                                                       27170   -8.53   -0.32  1.0000
  16   4  10   27203    3507                                                       25445    5.03    0.11  1.0000
  16   4 -10   25520    3698                                                       23817    5.03    0.09  1.0000
  16  -4 -10   22364    3528                                                       20788    4.98   -0.09  1.0000
  16   4  11   34492    4560                                                       36136   -4.06    0.03  1.0000
  16   4 -11   41645    4943                                                       43449    4.06   -0.02  1.0000
  16  -4 -11   36398    4726                                                       38070   -4.02   -0.11  1.0000
  16   4  12    2389    1283                                                        2766    3.45    0.05  1.0000
  16   4 -12    6086    2106                                                        6679    3.45    0.03  1.0000
  16  -4 -12    2624    1484                                                        3012    3.39    0.03  1.0000
  16  -4 -13   23958    3722                                                       23066   -2.70    0.09  1.0000
  16   4  13   25526    3693                                                       24599   -2.72    0.08  1.0000
  16   4  14       0     800                                                       -1233    0.27   -0.09  1.0000
  16  -4  15   10190    2308                                                       10474    1.30   -0.07  1.0000
  16   4  15   12740    2597                                                       13040   -1.23   -0.01  1.0000
  16  -4  16    1010    1023                                                        1157   -2.08   -0.05  1.0000
  16   4  16       5     818                                                        -180   -2.10    0.07  1.0000
  18   4   0    2940     951                                                        1621  -12.96   -0.37  1.0000
  18   4   0    3082     834                                                        1727  -12.96   -0.37  1.0000
  18   4  -1   76947    5269                                                       79635    4.46   -0.24  1.0000
  18   4   1   75305    5390                                                       77961   -4.45    0.25  1.0000
  18   4   1   86328    5784                                                       89170   -4.45    0.25  1.0000
  18   4  -2    6501    1280                                                        4352  -13.60   -0.24  1.0000
  18   4   2    7291    1578                                                        5003  -13.60   -0.23  1.0000
  18   4   3   71209    5504                                                       73755    4.39    0.05  1.0000
  18   4  -3   77451    6335                                                       80105   -4.39   -0.05  1.0000
  18  -4  -3   73263    6344                                                       75851    4.40    0.03  1.0000
  18  -4  -4    5306    2119                                                        7205  -11.17   -0.17  1.0000
  18   4   4    6845    1946                                                        8988  -11.20    0.06  1.0000
  18   4  -4    8596    2552                                                       10981  -11.20    0.02  1.0000
  18  -4   4    5434    1922                                                        7356  -11.18   -0.18  1.0000
  18  -4  -4    4201    1633                                                        5907  -11.17   -0.17  1.0000
  18  -4  -5   34356    4002                                                       28544   15.22    0.23  1.0000
  18  -4  -5   39464    3997                                                       33215   15.22    0.23  1.0000
  18  -4   5   45477    3940                                                       38750  -15.22   -0.24  1.0000
  18   4  -5   42331    4372                                                       35865  -15.18    0.43  1.0000
  18   4   5   45769    3993                                                       39035   15.18   -0.43  1.0000
  18  -4  -6     864     973                                                         638   -3.84   -0.09  1.0000
  18   4   6     918     906                                                         683   -3.87    0.13  1.0000
  18   4  -6    1696     934                                                        1370   -3.87    0.09  1.0000
  18  -4  -6    2033     984                                                        1677   -3.84   -0.09  1.0000
  18   4  -7   67512    6142                                                       68012   -0.89    0.04  1.0000
  18  -4  -7   56071    5859                                                       56525    0.89   -0.06  1.0000
  18   4   7   60117    5265                                                       60582    0.88   -0.05  1.0000
  18   4   8    4485    1597                                                        4593   -0.74    0.06  1.0000
  18   4   8    3801    1386                                                        3900   -0.74    0.06  1.0000
  18   4  -8    4494    1663                                                        4602   -0.74    0.07  1.0000
  18  -4  -8     461     983                                                         494   -0.70    0.02  1.0000
  18   4   9   46016    4925                                                       48679   -5.68    0.00  1.0000
  18   4  -9   46606    5516                                                       49285    5.68    0.04  1.0000
  18  -4  -9   39878    5136                                                       42364   -5.69   -0.26  1.0000
  18   4   9   44050    4617                                                       46657   -5.68    0.00  1.0000
  18   4  10   13856    2782                                                       14078    0.87    0.12  1.0000
  18   4 -10   16715    3119                                                       16960    0.88    0.11  1.0000
  18  -4 -10   10584    2669                                                       10768    0.83   -0.12  1.0000
  18   4  10   13789    2533                                                       14011    0.87    0.12  1.0000
  18   4  11   32049    3982                                                       31198   -2.22   -0.11  1.0000
  18   4 -11   30316    4195                                                       29490    2.22    0.11  1.0000
  18  -4 -11   21500    3494                                                       20820   -2.17   -0.09  1.0000
  18   4  12    3207    1283                                                        2804    3.41    0.07  1.0000
  18   4 -12      13     849                                                         -11    3.40    0.04  1.0000
  18  -4 -12      13    1202                                                        -603    3.33    0.03  1.0000
  18   4  13   31236    4282                                                       32386   -2.99    0.04  1.0000
  18  -4 -13   28188    4024                                                       29277   -2.98    0.09  1.0000
  18   4  14       1     955                                                        -463    1.03   -0.04  1.0000
  18  -4  14    1025    1007                                                        1096    1.01    0.10  1.0000
  18   4  15    7357    1775                                                        7094   -1.44    0.00  1.0000
  18  -4  15    5795    1746                                                        5550    1.51   -0.03  1.0000
  20   4   0      44     678                                                        -655   -6.13   -0.35  1.0000
  20   4   1    3060    1336                                                        2765   -2.54   -0.04  1.0000
  20   4  -1    2255    1133                                                        2002    2.55    0.05  1.0000
  20   4  -2    1174    1072                                                        1789   -7.45   -0.18  1.0000
  20   4   2    1368    1227                                                        2027   -7.45   -0.20  1.0000
  20   4  -2      50     711                                                         229   -7.45   -0.18  1.0000
  20  -4  -3    6513    2209                                                        6250    1.53    0.23  1.0000
  20   4   3    8355    1948                                                        8059    1.52   -0.23  1.0000
  20   4  -3    8530    2184                                                        8230   -1.52    0.21  1.0000
  20   4   4   10581    2196                                                        8875   -8.03    0.00  1.0000
  20  -4  -4    5639    2027                                                        4418   -8.00   -0.16  1.0000
  20   4  -4    7231    2043                                                        5833   -8.04   -0.02  1.0000
  20  -4  -4    6704    2027                                                        5366   -8.00   -0.16  1.0000
  20   4  -5   13196    3061                                                       15204   -7.82    0.30  1.0000
  20  -4  -5   10071    2452                                                       11848    7.88    0.06  1.0000
  20  -4  -5    7729    2607                                                        9295    7.88    0.06  1.0000
  20   4   5   10922    2571                                                       12754    7.82   -0.33  1.0000
  20   4   6    4284    1609                                                        3843   -3.21    0.06  1.0000
  20  -4  -6    2740    1386                                                        2390   -3.20   -0.02  1.0000
  20   4  -6    3641    1681                                                        3235   -3.22    0.04  1.0000
  20  -4  -6    2649    1267                                                        2305   -3.20   -0.02  1.0000
  20   4   7   18072    2971                                                       18167   -0.33    0.12  1.0000
  20   4  -7   20466    3561                                                       20564    0.32   -0.13  1.0000
  20  -4  -7   17184    3582                                                       17269   -0.30   -0.10  1.0000
  20   4  -8    1902    1492                                                        2144   -2.49    0.06  1.0000
  20  -4  -8     131     936                                                         198   -2.43    0.08  1.0000
  20   4   8    3208    2150                                                        3520   -2.50    0.07  1.0000
  20   4   9   17788    2972                                                       17160   -2.20   -0.02  1.0000
  20   4   9   20244    3006                                                       19574   -2.20   -0.02  1.0000
  20   4  -9   25492    3891                                                       24738    2.21    0.05  1.0000
  20  -4  -9   19136    3322                                                       18485   -2.20   -0.14  1.0000
  20   4  10    3297    1266                                                        3555   -2.04    0.09  1.0000
  20   4  10    4092    1602                                                        4379   -2.04    0.09  1.0000
  20   4 -10    4845    1987                                                        5156   -2.04    0.09  1.0000
  20  -4 -10    2767    1435                                                        3007   -2.08   -0.13  1.0000
  20   4  11   12754    2542                                                       12865   -0.45   -0.24  1.0000
  20   4 -11   19154    3319                                                       19288    0.45    0.23  1.0000
  20  -4 -11   14165    2886                                                       14269   -0.40   -0.06  1.0000
  20   4  12     251     691                                                         379    3.37    0.10  1.0000
  20   4 -12     158     865                                                         263    3.37    0.09  1.0000
  20  -4 -12      47     974                                                         108    3.29    0.00  1.0000
  20   4  13   19140    3055                                                       18265   -2.97    0.00  1.0000
  20  -4 -13   15265    2660                                                       14481   -2.98    0.06  1.0000
  20  -4  13   18077    2814                                                       17223    2.98   -0.08  1.0000
  20  -4  14     960     554                                                         859    1.55    0.10  1.0000
  20   4  14    1563     986                                                        1430    1.59    0.02  1.0000
  22   4   0    1681     537                                                        1722   -0.44   -0.35  1.0000
  22   4  -1     267     784                                                         353    2.27    0.18  1.0000
  22   4  -1    1846    1206                                                        2063    2.27    0.18  1.0000
  22   4   1    1285     951                                                        1466   -2.27   -0.19  1.0000
  22  -4  -2    3362    1802                                                        2992   -3.04    0.21  1.0000
  22   4  -2    1260     778                                                        1029   -3.17   -0.10  1.0000
  22   4   2    2297    1176                                                        1981   -3.17   -0.14  1.0000
  22  -4  -3    4859    1798                                                        4543   -2.14    0.28  1.0000
  22  -4  -3    9689    2696                                                        9241   -2.14    0.28  1.0000
  22   4   3    6324    1780                                                        5962   -2.14   -0.29  1.0000
  22   4  -3    6494    1813                                                        6127    2.14    0.27  1.0000
  22  -4  -4    7374    2417                                                        8765   -7.19   -0.15  1.0000
  22  -4  -4    8234    2544                                                        9701   -7.19   -0.15  1.0000
  22   4  -4   10775    2760                                                       12453   -7.23   -0.01  1.0000
  22   4   4    8816    2303                                                       10339   -7.23   -0.03  1.0000
  22  -4  -5   11396    2815                                                       10817    2.55   -0.03  1.0000
  22  -4  -5   11877    2517                                                       11286    2.55   -0.03  1.0000
  22   4   5   11091    2340                                                       10540    2.46   -0.23  1.0000
  22   4  -5   12843    2988                                                       12248   -2.47    0.21  1.0000
  22  -4  -6     691     852                                                         558   -2.48    0.04  1.0000
  22   4   6      56     877                                                          23   -2.48   -0.02  1.0000
  22   4  -6    3622    1956                                                        3307   -2.48   -0.03  1.0000
  22  -4  -6    1022     868                                                         858   -2.48    0.04  1.0000
  22   4   7   11269    2450                                                       11252   -0.07    0.11  1.0000
  22   4  -7   12760    3100                                                       12743    0.07   -0.13  1.0000
  22  -4  -7   17277    3315                                                       17266   -0.04   -0.05  1.0000
  22   4  -8    2088    1547                                                        2223   -1.35    0.02  1.0000
  22   4   8     328     703                                                         383   -1.35    0.05  1.0000
  22   4  -9   12057    2687                                                       11912   -0.62    0.08  1.0000
  22  -4  -9   12709    2833                                                       12557    0.63   -0.06  1.0000
  22   4   9   12131    2303                                                       11984    0.62   -0.05  1.0000
  22   4  10    2575    1178                                                        2220   -3.37    0.07  1.0000
  22   4 -10     429     866                                                         292   -3.36    0.07  1.0000
  22  -4 -10     228     998                                                         131   -3.39   -0.11  1.0000
  22  -4  11   17121    2864                                                       17313   -0.68    0.10  1.0000
  22   4 -11   19134    3227                                                       19326   -0.64    0.25  1.0000
  22  -4 -11   16028    2968                                                       16216    0.69   -0.06  1.0000
  22   4  12       4    1112                                                       -1091    1.85    0.13  1.0000
  22   4 -12    1642     946                                                        1484    1.85    0.14  1.0000
  22  -4 -12       4     927                                                         -23    1.77   -0.03  1.0000
  22  -4  12     996    1202                                                         878    1.78   -0.01  1.0000
  24   4   0      52     925                                                          98    2.51   -0.35  1.0000
  24   4   0    2124    1436                                                        2381    2.51   -0.35  1.0000
  24   4  -1   36257    4156                                                       35003    3.08    0.13  1.0000
  24   4   1   34451    4174                                                       33228   -3.08   -0.15  1.0000
  24   4  -1   38933    4773                                                       37633    3.08    0.13  1.0000
  24  -4  -1   44400    5370                                                       42993   -3.12    0.01  1.0000
  24   4   2    3875    1528                                                        4017   -1.05   -0.08  1.0000
  24  -4  -2    3954    1909                                                        4080   -0.93    0.14  1.0000
  24  -4  -2    4544    2090                                                        4680   -0.93    0.14  1.0000
  24  -4  -3   35572    4586                                                       37788   -5.37    0.20  1.0000
  24   4   3   33216    4260                                                       35363   -5.38   -0.13  1.0000
  24  -4  -3   36719    5107                                                       38969   -5.37    0.20  1.0000
  24   4  -3   38451    5111                                                       40756    5.37    0.12  1.0000
  24   4   4    2112    1400                                                        1413   -7.76   -0.03  1.0000
  24  -4  -4     893     898                                                         465   -7.73   -0.12  1.0000
  24   4  -4      70     929                                                        -882   -7.76    0.01  1.0000
  24  -4  -4     158     954                                                          18   -7.73   -0.12  1.0000
  24  -4  -5   15188    2894                                                       15208    0.08   -0.01  1.0000
  24  -4  -5   21656    3775                                                       21680    0.08   -0.01  1.0000
  24   4  -5   23114    4006                                                       23110    0.01    0.16  1.0000
  24   4   5   19646    3296                                                       19642   -0.01   -0.16  1.0000
  24  -4  -6    6174    2036                                                        6513   -1.97    0.05  1.0000
  24   4  -6    7936    2542                                                        8321   -1.98   -0.07  1.0000
  24   4   6    7013    2031                                                        7375   -1.98   -0.07  1.0000
  24   4  -7   27006    4129                                                       26697   -0.88    0.03  1.0000
  24  -4  -7   26421    4111                                                       26105    0.90    0.03  1.0000
  24   4   7   22286    3293                                                       22005    0.87   -0.05  1.0000
  24   4   8    3992    1636                                                        4116    0.91    0.04  1.0000
  24   4  -8    7087    2529                                                        7252    0.91   -0.01  1.0000
  24  -4  -8    4082    1868                                                        4219    0.99    0.10  1.0000
  24   4  -9   30376    4007                                                       31045   -1.77    0.10  1.0000
  24  -4  -9   26175    3979                                                       26796    1.77   -0.05  1.0000
  24   4   9   25479    3439                                                       26092    1.77   -0.08  1.0000
  24   4  10     645     989                                                         866   -3.73    0.06  1.0000
  24   4 -10    2129    1238                                                        2516   -3.73    0.07  1.0000
  24  -4 -10      16    1116                                                        -650   -3.77   -0.08  1.0000
  24   4 -11   21884    3076                                                       21508   -1.18    0.17  1.0000
  24  -4 -11   20869    3096                                                       20488    1.23   -0.05  1.0000
  26  -4   0   20066    3668                                                       19524    1.79    0.20  1.0000
  26   4   0   16357    3174                                                       15861    1.82   -0.36  1.0000
  26   4   0   12337    2578                                                       11906    1.82   -0.36  1.0000
  26   4  -1   74233    6071                                                       76273    3.45    0.02  1.0000
  26  -4  -1   88247    7015                                                       90495   -3.49   -0.03  1.0000
  26   4  -1   96959    7612                                                       99289    3.45    0.02  1.0000
  26  -4  -1   96980    8006                                                       99336   -3.49   -0.03  1.0000
  26   4   1   88551    7303                                                       90782   -3.46   -0.05  1.0000
  26   4   1   78256    6311                                                       80354   -3.46   -0.05  1.0000
  26  -4  -2   10967    2681                                                       10901   -0.29    0.07  1.0000
  26   4   2    5347    1740                                                        5287   -0.38   -0.06  1.0000
  26   4  -2    6149    2157                                                        6084   -0.38   -0.05  1.0000
  26  -4  -2    4193    1981                                                        4152   -0.29    0.07  1.0000
  26   4   3   64326    5736                                                       60859   -6.43    0.06  1.0000
  26  -4  -3   65222    5861                                                       61739   -6.41    0.09  1.0000
  26   4  -3   80686    6796                                                       76802    6.42   -0.06  1.0000
  26  -4  -3   73376    6744                                                       69678   -6.41    0.09  1.0000
  26   4  -4     721    1117                                                        1182   -6.98    0.00  1.0000
  26  -4  -4      56    1525                                                       -1122   -6.95   -0.10  1.0000
  26  -4  -4     850    1138                                                        1343   -6.95   -0.10  1.0000
  26   4   4    1115    1092                                                        1675   -6.99   -0.04  1.0000
  26   4  -5   60493    6008                                                       60622    0.24    0.10  1.0000
  26  -4  -5   55902    5867                                                       55991   -0.17    0.02  1.0000
  26   4   5   52525    5099                                                       52644   -0.24   -0.08  1.0000
  26   4   6    5721    1703                                                        5499   -1.38   -0.07  1.0000
  26   4  -6    6155    2166                                                        5924   -1.38   -0.06  1.0000
  26  -4  -6    8478    2416                                                        8209   -1.36    0.01  1.0000
  26   4  -7   38552    4597                                                       39068   -1.21    0.16  1.0000
  26  -4  -7   37117    4738                                                       37631    1.23    0.06  1.0000
  26   4   7   29960    3891                                                       30415    1.21   -0.18  1.0000
  26   4  -8    1689    1302                                                        1532    1.82    0.01  1.0000
  26  -4  -8     512     927                                                         424    1.89    0.03  1.0000
  26   4   8    3335    1331                                                        3112    1.82    0.05  1.0000
  26   4  -9   39559    4145                                                       39036   -1.22    0.13  1.0000
  26  -4  -9   36679    4264                                                       36175    1.23   -0.06  1.0000
  26   4   9   33126    3598                                                       32649    1.22   -0.12  1.0000
  26  -4 -10      67     881                                                          18   -3.67   -0.02  1.0000
  28  -4   0   17126    3185                                                       16919   -0.74    0.14  1.0000
  28  -4   0   17978    3049                                                       17766   -0.74    0.14  1.0000
  28   4   0   17838    2921                                                       17639   -0.69   -0.33  1.0000
  28   4   0   17457    3233                                                       17260   -0.69   -0.33  1.0000
  28  -4  -1   29896    3892                                                       28996   -2.43   -0.02  1.0000
  28  -4   1   31202    4231                                                       30285    2.43    0.02  1.0000
  28   4  -1   34813    4327                                                       33849    2.41    0.00  1.0000
  28   4   1   28948    3621                                                       28067   -2.42    0.00  1.0000
  28  -4  -1   33895    4576                                                       32936   -2.43   -0.02  1.0000
  28   4   1   31535    3980                                                       30615   -2.42    0.00  1.0000
  28  -4  -2    6800    1872                                                        6801    0.00    0.02  1.0000
  28   4  -2    8869    2167                                                        8879   -0.05   -0.09  1.0000
  28  -4   2    8466    2367                                                        8466    0.00    0.03  1.0000
  28   4   2    6329    1890                                                        6337   -0.05   -0.08  1.0000
  28  -4  -2   10427    2526                                                       10428    0.00    0.02  1.0000
  28   4   2    7136    1948                                                        7144   -0.05   -0.08  1.0000
  28   4   3   31202    4244                                                       33068   -4.83    0.09  1.0000
  28  -4  -3   24406    3604                                                       26053   -4.81    0.03  1.0000
  28   4   3   27758    3940                                                       29520   -4.83    0.09  1.0000
  28   4  -3   40779    4662                                                       42904    4.82   -0.11  1.0000
  28  -4  -3   36415    4690                                                       38420   -4.81    0.03  1.0000
  28  -4  -4    5442    1529                                                        4796   -4.19   -0.07  1.0000
  28  -4  -4    8060    2181                                                        7269   -4.19   -0.07  1.0000
  28   4   4    5921    1870                                                        5241   -4.22   -0.05  1.0000
  28   4  -4   10579    2279                                                        9665   -4.22   -0.03  1.0000
  28   4   4    7089    1796                                                        6343   -4.22   -0.05  1.0000
  28   4  -5   37038    4300                                                       37219   -0.44    0.02  1.0000
  28  -4  -5   35188    4438                                                       35375    0.46   -0.01  1.0000
  28   4   5   31990    3785                                                       32161    0.44    0.00  1.0000
  28   4  -6    2257    1314                                                        2306   -0.48   -0.03  1.0000
  28  -4  -6    5493    1805                                                        5568   -0.47   -0.06  1.0000
  28   4   6    1385    1084                                                        1423   -0.48   -0.03  1.0000
  28   4  -7   18638    2858                                                       18463   -0.59    0.16  1.0000
  28  -4  -7   23080    3330                                                       22880    0.61    0.02  1.0000
  28   4   7   19418    2808                                                       19240    0.59   -0.17  1.0000
  30  -4   0       5    1057                                                       -1253   -2.08    0.10  1.0000
  30   4   0       5     678                                                        -918   -2.03   -0.26  1.0000
  30  -4   0       5    1158                                                        -496   -2.08    0.10  1.0000
  30  -4  -1    4366    1837                                                        4445   -0.56    0.05  1.0000
  30  -4   1    4630    1699                                                        4712    0.56   -0.01  1.0000
  30  -4   1    4099    1373                                                        4176    0.56   -0.01  1.0000
  30   4   1    5540    1669                                                        5632   -0.57   -0.02  1.0000
  30   4  -1    7208    1914                                                        7312    0.57    0.02  1.0000
  30  -4  -1    2681    1100                                                        2743   -0.56    0.05  1.0000
  30  -4  -2    1798    1103                                                        1845    0.51    0.01  1.0000
  30   4  -2    2508    1346                                                        2563    0.51   -0.11  1.0000
  30  -4  -2    2810    1262                                                        2869    0.51    0.01  1.0000
  30   4   2    1543    1000                                                        1587    0.52   -0.09  1.0000
  30  -4   2    4714    1425                                                        4790    0.51    0.02  1.0000
  30  -4   2    5380    1819                                                        5461    0.51    0.02  1.0000
  30  -4  -3    2227    1052                                                        2022   -2.07    0.01  1.0000
  30  -4   3    1340     639                                                        1182    2.07    0.01  1.0000
  30   4  -3    3491    1297                                                        3230    2.09   -0.03  1.0000
  30  -4   3    4081    1757                                                        3801    2.07    0.01  1.0000
  30  -4   4    5765    1779                                                        5985   -1.33   -0.01  1.0000
  30  -4  -4    8011    2092                                                        8269   -1.33   -0.03  1.0000
   1   5  -1    4028     922                                                        5706  -11.20   -0.08  1.0000
   1   5   1    4514    1210                                                        6280  -11.19   -0.13  1.0000
  -1   5  -1    4358     969                                                        6095  -11.19   -0.08  1.0000
  -1   5   1    4183    1114                                                        5886  -11.18   -0.11  1.0000
   1   5  -2    3342    1643                                                       16109   64.12    0.41  1.0000
   1   5   2    4154    2110                                                       17838  -64.12   -0.41  1.0000
  -1   5   2    3253    1917                                                       15913  -64.12   -0.41  1.0000
  -1   5  -2    3504    1330                                                       16462   64.12    0.42  1.0000
   1   5  -3    2108     865                                                        5482  -26.10    0.05  1.0000
   1   5   3    2257    1238                                                        5719  -26.08    0.05  1.0000
  -1   5   3    2398    1233                                                        5944  -26.09   -0.03  1.0000
   1   5   4    2723    1559                                                        6966  -29.02   -0.10  1.0000
  -1   5   4    2132    1406                                                        6002  -29.04   -0.05  1.0000
   1   5  -4    2526     749                                                        6647   29.01    0.10  1.0000
   1   5   5   14447    2032                                                       11712   11.11    0.26  1.0000
  -1   5   5   13586    1951                                                       10939   11.11    0.20  1.0000
  -1   5   6    4337     899                                                        1201   29.13    0.51  1.0000
   1   5   6    4191     607                                                        1124   29.14    0.51  1.0000
   1   5   7    4317    1697                                                        6008   10.95    0.12  1.0000
  -1   5   7    5344    1806                                                        7209   10.95    0.11  1.0000
   1   5   8    5074    1393                                                        3183   13.74    0.33  1.0000
  -1   5   8    5448    1490                                                        3479   13.76    0.29  1.0000
   1   5   9    7056    1797                                                        5857    6.93   -0.12  1.0000
  -1   5   9    7182    1868                                                        5971    6.93   -0.10  1.0000
   1   5 -10   12549    2279                                                       11622    3.91    0.10  1.0000
   1   5  10   10820    2359                                                        9960   -3.92   -0.12  1.0000
  -1   5  10   11447    2570                                                       10561   -3.92   -0.13  1.0000
   1   5  10    8295    1718                                                        7544   -3.92   -0.12  1.0000
  -1  -5 -11    2180     804                                                        1508   -7.29    0.14  1.0000
   1  -5 -11    1927     796                                                        1298   -7.30    0.07  1.0000
   1   5 -11    4012    1399                                                        3078   -7.29   -0.13  1.0000
   1   5  11    2887    1073                                                        2104   -7.29   -0.14  1.0000
   1   5 -12   11175    2474                                                       11855    2.94    0.21  1.0000
   1   5  12   15415    2743                                                       16214   -2.95   -0.20  1.0000
  -1  -5 -12   10948    2221                                                       11623   -2.95    0.20  1.0000
  -1  -5 -13    5006    1623                                                        5544   -3.44    0.01  1.0000
   1   5 -13    5368    2058                                                        5923   -3.43   -0.05  1.0000
  -1   5 -13    5429    1953                                                        5987   -3.43   -0.05  1.0000
   1  -5 -13    4358    1681                                                        4861   -3.43    0.00  1.0000
   1   5 -14   10804    2545                                                       10037    3.49   -0.01  1.0000
   1  -5 -14    8471    1740                                                        7795   -3.48   -0.03  1.0000
  -1   5 -14   12324    2889                                                       11507    3.47   -0.02  1.0000
  -1  -5 -14   10019    2243                                                        9279   -3.49   -0.06  1.0000
   1   5 -15    4881    2099                                                        5576    4.46    0.10  1.0000
  -1  -5 -15    1696    1048                                                        2115    4.46   -0.15  1.0000
   1  -5 -15    1845    1245                                                        2281    4.46   -0.11  1.0000
  -1   5 -15    2847    1547                                                        3383    4.46    0.05  1.0000
  -1   5 -16    1305    1337                                                        1677    4.48    0.08  1.0000
   1   5 -16      24     999                                                         -71    4.50    0.07  1.0000
   1  -5 -16    1043    1008                                                        1377   -4.47   -0.04  1.0000
  -1  -5 -16    2043    1280                                                        2505   -4.50   -0.06  1.0000
   1  -5 -17    2697    1621                                                        2619    0.70    0.20  1.0000
   1   5 -17       1    1044                                                         -41    0.71   -0.11  1.0000
  -1  -5 -17    4076    1972                                                        3978    0.72    0.21  1.0000
  -1   5 -17    1540    1025                                                        1481    0.70   -0.17  1.0000
   1   5 -18    1624    1112                                                        1488    1.60   -0.04  1.0000
  -1   5 -18     701     899                                                         613    1.60   -0.01  1.0000
   3   5  -1    4069     796                                                        2689  -11.07   -0.06  1.0000
   3   5   1    5510    1061                                                        3881  -11.07   -0.11  1.0000
  -3   5  -2     962    1051                                                        8659   57.55    0.25  1.0000
   3   5   2    1283    1640                                                        9580  -57.57   -0.25  1.0000
   3   5  -2     838    1262                                                        8280   57.57    0.25  1.0000
   3   5   3    1819    1230                                                        4524  -22.83    0.08  1.0000
  -3   5  -3    1594     599                                                        4168  -22.85   -0.08  1.0000
   3   5  -3    2104     916                                                        4968  -22.84    0.07  1.0000
   3   5   4    1832     580                                                         274  -24.36   -0.10  1.0000
  -3   5   4    3371     635                                                        1009  -24.39    0.04  1.0000
   3   5  -4    3045     405                                                         837   24.35    0.10  1.0000
   3   5   5   10019    2071                                                       12539   11.03    0.18  1.0000
  -3   5   5   11326    2300                                                       13994   11.01    0.06  1.0000
   3   5   6    5643    1143                                                        2048   27.71    0.39  1.0000
  -3   5   6    6948    1199                                                        2865   27.67    0.37  1.0000
   3   5   7   18306    2549                                                       15087   11.57    0.09  1.0000
  -3   5   7   20756    2836                                                       17321   11.56    0.08  1.0000
   3   5   8   16093    3007                                                       18750    9.35    0.25  1.0000
  -3   5   8   16334    3154                                                       19017    9.37    0.15  1.0000
   3   5   9    9248    2386                                                       10989    8.03   -0.04  1.0000
  -3   5   9    9889    2674                                                       11690    8.05    0.00  1.0000
   3   5  10   29881    3410                                                       32713   -7.43   -0.03  1.0000
  -3   5  10   23621    4094                                                       26150   -7.44   -0.05  1.0000
   3   5 -10   27811    3701                                                       30544    7.42    0.01  1.0000
   3   5  11   27192    3492                                                       29693   -6.88   -0.15  1.0000
  -3  -5 -11   28297    3598                                                       30847   -6.88    0.15  1.0000
  -3  -5 -11   20112    3394                                                       22270   -6.88    0.15  1.0000
   3  -5 -11   27789    4293                                                       30316   -6.88    0.00  1.0000
   3   5 -11   31470    3991                                                       34153   -6.87   -0.15  1.0000
  -3  -5 -12   31355    3723                                                       29811   -4.10    0.18  1.0000
   3   5  12   32894    3724                                                       31312   -4.10   -0.18  1.0000
   3   5 -12   33728    4188                                                       32128    4.09    0.20  1.0000
   3   5 -13   26151    3820                                                       25082   -3.10   -0.09  1.0000
   3   5  13   27420    3612                                                       26323   -3.10   -0.10  1.0000
  -3  -5 -13   27302    3574                                                       26207   -3.10    0.10  1.0000
   3   5 -14   22286    3905                                                       23162    2.70    0.04  1.0000
   3  -5 -14   18672    3286                                                       19463   -2.66    0.03  1.0000
[truncated: 636,223 more chars]
