# Supplementary material for: Integration of bio-inspired lanthanide-transition metal cluster and P-doped carbon nitride for efficient photocatalytic overall water splitting
Source: Natl Sci Rev. 2020 Sep 14;8(9):nwaa234. doi: 10.1093/nsr/nwaa234 (PMC8433082; doi:10.1093/nsr/nwaa234)
Supplement: nwaa234_Supplemental_Files [file nwaa234_supplemental_files.zip › EuCo3.cif]

 
data_EuCo3
 
_audit_creation_method            SHELXL-2013
_chemical_name_systematic
;
 ?
;
_chemical_name_common             ?
_chemical_melting_point           ?
_chemical_formula_moiety          ?
_chemical_formula_sum
 'C26 H56 Co3 Eu N7 O27' 
_chemical_formula_weight          1227.52

loop_
 _atom_type_symbol
 _atom_type_description
 _atom_type_scat_dispersion_real
 _atom_type_scat_dispersion_imag
 _atom_type_scat_source
 'C'  'C'   0.0033   0.0016
 'International Tables Vol C Tables 4.2.6.8 and 6.1.1.4'
 'H'  'H'   0.0000   0.0000
 'International Tables Vol C Tables 4.2.6.8 and 6.1.1.4'
 'N'  'N'   0.0061   0.0033
 'International Tables Vol C Tables 4.2.6.8 and 6.1.1.4'
 'O'  'O'   0.0106   0.0060
 'International Tables Vol C Tables 4.2.6.8 and 6.1.1.4'
 'Co'  'Co'   0.3494   0.9721
 'International Tables Vol C Tables 4.2.6.8 and 6.1.1.4'
 'Eu'  'Eu'  -0.1578   3.6682
 'International Tables Vol C Tables 4.2.6.8 and 6.1.1.4'
 
_space_group_crystal_system       monoclinic
_space_group_IT_number            14
_space_group_name_H-M_alt         'P 21/n'
_space_group_name_Hall            '-P 2yn'
 
_shelx_space_group_comment
;
The symmetry employed for this shelxl refinement is uniquely defined
by the following loop, which should always be used as a source of
symmetry information in preference to the above space-group names.
They are only intended as comments.
;
 
loop_
 _space_group_symop_operation_xyz
 'x, y, z'
 '-x+1/2, y+1/2, -z+1/2'
 '-x, -y, -z'
 'x-1/2, -y-1/2, z-1/2'
 
_cell_length_a                    10.0691(3)
_cell_length_b                    25.5194(10)
_cell_length_c                    16.5217(4)
_cell_angle_alpha                 90
_cell_angle_beta                  90.817(3)
_cell_angle_gamma                 90
_cell_volume                      4244.9(2)
_cell_formula_units_Z             4
_cell_measurement_temperature     100(2)
_cell_measurement_reflns_used     3532 
_cell_measurement_theta_min       3.2630 
_cell_measurement_theta_max       26.1110 
 
_exptl_crystal_description        sheet 
_exptl_crystal_colour             lightgreen 
_exptl_crystal_density_meas       ?
_exptl_crystal_density_method     ?              
_exptl_crystal_density_diffrn     1.921          
_exptl_crystal_F_000              2484
_exptl_transmission_factor_min    ?                                             
_exptl_transmission_factor_max    ?                                             
_exptl_crystal_size_max           0.160
_exptl_crystal_size_mid           0.160
_exptl_crystal_size_min           0.080
_exptl_absorpt_coefficient_mu     2.712
_shelx_estimated_absorpt_T_min    0.671
_shelx_estimated_absorpt_T_max    0.812
_exptl_absorpt_correction_type    'multi-scan' 
_exptl_absorpt_correction_T_min   0.86555 
_exptl_absorpt_correction_T_max   1.0000 
_exptl_absorpt_process_details    ? 
 
_exptl_special_details
;
 ?
;
 
_diffrn_ambient_temperature       100(2)
_diffrn_radiation_wavelength      0.71073
_diffrn_radiation_type            MoK\a
_diffrn_source                    'Enhance (Mo) X-ray Source'                       
_diffrn_measurement_device_type   'Xcalibur, Sapphire3, Gemini ultra' 
_diffrn_measurement_method        '\w scans' 
_diffrn_detector_area_resol_mean  16.1903 
_diffrn_reflns_number             16602
_diffrn_reflns_av_unetI/netI      0.1139
_diffrn_reflns_av_R_equivalents   0.0624
_diffrn_reflns_limit_h_min        -11
_diffrn_reflns_limit_h_max        10
_diffrn_reflns_limit_k_min        -30
_diffrn_reflns_limit_k_max        19
_diffrn_reflns_limit_l_min        -19
_diffrn_reflns_limit_l_max        19
_diffrn_reflns_theta_min          2.938
_diffrn_reflns_theta_max          24.999
_diffrn_reflns_theta_full         25.242
_diffrn_measured_fraction_theta_max   0.998
_diffrn_measured_fraction_theta_full  0.970
_diffrn_reflns_Laue_measured_fraction_max    0.998
_diffrn_reflns_Laue_measured_fraction_full   0.970
_diffrn_reflns_point_group_measured_fraction_max   0.998
_diffrn_reflns_point_group_measured_fraction_full  0.970
_reflns_number_total              7445
_reflns_number_gt                 5227
_reflns_threshold_expression      'I > 2\s(I)'
_reflns_Friedel_coverage          0.000
_reflns_Friedel_fraction_max      .
_reflns_Friedel_fraction_full     .
 
_reflns_special_details
;
 Reflections were merged by SHELXL according to the crystal
 class for the calculation of statistics and refinement.
 
 _reflns_Friedel_fraction is defined as the number of unique
 Friedel pairs measured divided by the number that would be
 possible theoretically, ignoring centric projections and
 systematic absences.
;
 
_computing_data_collection        'CrysAlisPro, Agilent Technologies'
_computing_cell_refinement        'CrysAlisPro, Agilent Technologies'
_computing_data_reduction         'CrysAlisPro, Agilent Technologies'
_computing_structure_solution     ?
_computing_structure_refinement   'SHELXL-2013 (Sheldrick, 2013)'
_computing_molecular_graphics     ?
_computing_publication_material   ?
 
_refine_special_details
;
 ?
;
_refine_ls_structure_factor_coef  Fsqd
_refine_ls_matrix_type            full
_refine_ls_weighting_scheme       calc
_refine_ls_weighting_details
;
 w=1/[\s^2^(Fo^2^)+(0.0309P)^2^]
 where P=(Fo^2^+2Fc^2^)/3
;
_atom_sites_solution_primary      ?
_atom_sites_solution_secondary    ?
_atom_sites_solution_hydrogens    geom
_refine_ls_hydrogen_treatment     constr
_refine_ls_extinction_method      none
_refine_ls_extinction_coef        .
_refine_ls_number_reflns          7445
_refine_ls_number_parameters      601
_refine_ls_number_restraints      54
_refine_ls_R_factor_all           0.0976
_refine_ls_R_factor_gt            0.0621
_refine_ls_wR_factor_ref          0.1259
_refine_ls_wR_factor_gt           0.1117
_refine_ls_goodness_of_fit_ref    1.081
_refine_ls_restrained_S_all       1.085
_refine_ls_shift/su_max           0.054
_refine_ls_shift/su_mean          0.000
 
loop_
 _atom_site_label
 _atom_site_type_symbol
 _atom_site_fract_x
 _atom_site_fract_y
 _atom_site_fract_z
 _atom_site_U_iso_or_equiv
 _atom_site_adp_type
 _atom_site_occupancy
 _atom_site_site_symmetry_order  
 _atom_site_calc_flag
 _atom_site_refinement_flags_posn
 _atom_site_refinement_flags_adp
 _atom_site_refinement_flags_occupancy
 _atom_site_disorder_assembly
 _atom_site_disorder_group
Eu1 Eu 0.13509(4) 0.25187(2) 0.41201(2) 0.01869(13) Uani 1 1 d . . . . .
Co1 Co 0.06585(10) 0.14515(5) 0.29473(6) 0.0193(3) Uani 1 1 d . . . . .
Co2 Co -0.00553(11) 0.34829(5) 0.29998(6) 0.0243(3) Uani 1 1 d . . . . .
Co3 Co -0.03353(10) 0.24483(5) 0.22303(6) 0.0188(3) Uani 1 1 d . . . . .
O1 O 0.2161(5) 0.1847(2) 0.3214(3) 0.0198(13) Uani 1 1 d . . . . .
O1W O 0.4466(7) 0.3488(3) 0.5371(4) 0.077(3) Uani 1 1 d . U . . .
O2W O 0.2349(16) 0.5122(4) 0.1503(7) 0.207(7) Uani 1 1 d . U . . .
O2 O 0.4531(6) 0.0734(3) 0.2003(4) 0.0442(18) Uani 1 1 d . . . . .
H2D H 0.5127 0.0600 0.1719 0.066 Uiso 1 1 calc R U . . .
O3 O 0.0603(5) 0.1782(2) 0.1919(3) 0.0199(13) Uani 1 1 d . . . . .
O4 O -0.0342(5) 0.2025(2) 0.3357(3) 0.0186(13) Uani 1 1 d . . . . .
O5 O -0.2469(6) 0.0773(3) 0.4073(4) 0.058(2) Uani 1 1 d . . . . .
H5C H -0.3003 0.0590 0.4338 0.087 Uiso 1 1 calc R U . . .
O6 O -0.2098(5) 0.2030(2) 0.1882(3) 0.0260(14) Uani 1 1 d . . . . .
O7 O -0.3772(7) 0.4093(3) 0.4419(5) 0.069(2) Uani 1 1 d . . . . .
H7C H -0.4540 0.4197 0.4530 0.103 Uiso 1 1 calc R U . . .
O8 O -0.1371(5) 0.3096(2) 0.2438(3) 0.0269(15) Uani 1 1 d . . . . .
O9 O -0.0483(5) 0.3116(2) 0.3945(3) 0.0232(14) Uani 1 1 d . . . . .
O10 O 0.3323(6) 0.4167(3) 0.1916(4) 0.0484(19) Uani 1 1 d . . . . .
H10C H 0.3946 0.4347 0.1727 0.073 Uiso 1 1 calc R U . . .
O11 O 0.0127(5) 0.2803(2) 0.1112(3) 0.0256(14) Uani 1 1 d . . . . .
O12 O 0.1167(5) 0.2930(2) 0.2789(3) 0.0174(13) Uani 1 1 d . . . . .
O13 O 0.1216(5) 0.1692(2) 0.4833(3) 0.0279(15) Uani 1 1 d . . . . .
O14 O 0.0824(5) 0.1049(2) 0.3929(3) 0.0235(14) Uani 1 1 d . . . . .
O15 O 0.1125(6) 0.3952(2) 0.3559(3) 0.0312(15) Uani 1 1 d . . . . .
O16 O 0.2228(6) 0.3395(2) 0.4393(3) 0.0305(15) Uani 1 1 d . . . . .
O20 O 0.1338(5) 0.2697(2) 0.5623(3) 0.0293(15) Uani 1 1 d . . . . .
O21 O -0.0621(6) 0.2411(2) 0.5285(3) 0.0359(17) Uani 1 1 d . . . . .
O22 O -0.0062(6) 0.2473(3) 0.6554(3) 0.0445(19) Uani 1 1 d . . . . .
O23 O 0.3858(6) 0.2682(2) 0.3616(3) 0.0340(16) Uani 1 1 d . . . . .
O24 O 0.3596(5) 0.2329(3) 0.4783(3) 0.0332(16) Uani 1 1 d . . . . .
O25 O 0.5552(6) 0.2380(3) 0.4263(4) 0.052(2) Uani 1 1 d . . . . .
O27 O 0.6228(14) 0.0044(5) 0.1216(7) 0.040(4) Uani 0.5 1 d . U P . .
O28 O 0.4842(19) 0.0278(7) 0.0299(11) 0.073(6) Uani 0.5 1 d . U P . .
O29 O 0.5847(19) -0.0381(8) 0.0167(11) 0.083(6) Uani 0.5 1 d . U P . .
O30 O -0.1173(12) 0.5096(5) -0.0014(7) 0.086(4) Uani 0.75 1 d . U P . .
O31 O 0.0241(16) 0.5367(6) 0.0520(9) 0.127(6) Uani 0.75 1 d . U P . .
C1 C 0.1171(8) 0.0613(4) 0.1759(5) 0.033(2) Uani 1 1 d . . . . .
H1A H 0.1806 0.0331 0.1621 0.039 Uiso 1 1 calc R U . . .
H1B H 0.1002 0.0821 0.1263 0.039 Uiso 1 1 calc R U . . .
C2 C -0.0117(9) 0.0365(4) 0.2018(6) 0.040(3) Uani 1 1 d . . . . .
H2A H 0.0031 0.0188 0.2545 0.048 Uiso 1 1 calc R U . . .
H2B H -0.0374 0.0093 0.1617 0.048 Uiso 1 1 calc R U . . .
C3 C -0.1253(9) 0.0748(4) 0.2100(5) 0.039(3) Uani 1 1 d . . . . .
H3A H -0.1318 0.0970 0.1609 0.047 Uiso 1 1 calc R U . . .
H3B H -0.2099 0.0554 0.2153 0.047 Uiso 1 1 calc R U . . .
C4 C 0.2755(8) 0.1364(3) 0.2054(5) 0.021(2) Uani 1 1 d . . . . .
C5 C 0.3274(8) 0.1646(4) 0.2809(5) 0.027(2) Uani 1 1 d . . . . .
H5A H 0.3769 0.1400 0.3164 0.033 Uiso 1 1 calc R U . . .
H5B H 0.3878 0.1935 0.2656 0.033 Uiso 1 1 calc R U . . .
C6 C 0.3830(8) 0.1120(4) 0.1538(5) 0.031(2) Uani 1 1 d . . . . .
H6A H 0.3424 0.0955 0.1052 0.037 Uiso 1 1 calc R U . . .
H6B H 0.4454 0.1395 0.1358 0.037 Uiso 1 1 calc R U . . .
C7 C 0.1893(7) 0.1746(4) 0.1567(5) 0.027(2) Uani 1 1 d . . . . .
H7A H 0.2316 0.2096 0.1565 0.032 Uiso 1 1 calc R U . . .
H7B H 0.1808 0.1624 0.1000 0.032 Uiso 1 1 calc R U . . .
C8 C -0.2158(7) 0.1424(3) 0.3067(5) 0.024(2) Uani 1 1 d . . . . .
C9 C -0.1579(7) 0.1832(3) 0.3655(5) 0.022(2) Uani 1 1 d . . . . .
H9A H -0.2211 0.2127 0.3712 0.027 Uiso 1 1 calc R U . . .
H9B H -0.1438 0.1672 0.4194 0.027 Uiso 1 1 calc R U . . .
C10 C -0.3201(8) 0.1104(4) 0.3515(5) 0.037(3) Uani 1 1 d . . . . .
H10A H -0.3810 0.1338 0.3811 0.044 Uiso 1 1 calc R U . . .
H10B H -0.3729 0.0889 0.3130 0.044 Uiso 1 1 calc R U . . .
C11 C -0.2901(8) 0.1685(4) 0.2354(5) 0.037(3) Uani 1 1 d . . . . .
H11A H -0.3266 0.1407 0.1995 0.044 Uiso 1 1 calc R U . . .
H11B H -0.3660 0.1886 0.2568 0.044 Uiso 1 1 calc R U . . .
C12 C -0.2137(9) 0.4251(4) 0.2511(6) 0.047(3) Uani 1 1 d . . . . .
H12A H -0.2702 0.4534 0.2729 0.056 Uiso 1 1 calc R U . . .
H12B H -0.2712 0.4017 0.2182 0.056 Uiso 1 1 calc R U . . .
C13 C -0.1087(11) 0.4492(4) 0.1968(6) 0.054(3) Uani 1 1 d . . . . .
H13A H -0.0451 0.4694 0.2308 0.065 Uiso 1 1 calc R U . . .
H13B H -0.1524 0.4740 0.1588 0.065 Uiso 1 1 calc R U . . .
C14 C -0.0321(9) 0.4083(4) 0.1482(5) 0.043(3) Uani 1 1 d . . . . .
H14A H -0.0946 0.3821 0.1251 0.051 Uiso 1 1 calc R U . . .
H14B H 0.0145 0.4255 0.1031 0.051 Uiso 1 1 calc R U . . .
C15 C -0.2485(8) 0.3534(4) 0.3522(5) 0.031(2) Uani 1 1 d . . . . .
C16 C -0.3837(9) 0.3748(4) 0.3763(6) 0.051(3) Uani 1 1 d . . . . .
H16A H -0.4242 0.3931 0.3293 0.061 Uiso 1 1 calc R U . . .
H16B H -0.4423 0.3450 0.3902 0.061 Uiso 1 1 calc R U . . .
C17 C -0.2605(8) 0.3133(4) 0.2857(5) 0.035(2) Uani 1 1 d . . . . .
H17A H -0.2835 0.2788 0.3089 0.042 Uiso 1 1 calc R U . . .
H17B H -0.3322 0.3236 0.2473 0.042 Uiso 1 1 calc R U . . .
C18 C -0.1711(8) 0.3305(4) 0.4236(5) 0.039(3) Uani 1 1 d . . . . .
H18A H -0.1555 0.3578 0.4653 0.047 Uiso 1 1 calc R U . . .
H18B H -0.2219 0.3016 0.4483 0.047 Uiso 1 1 calc R U . . .
C19 C 0.1699(8) 0.3480(3) 0.1648(5) 0.023(2) Uani 1 1 d . . . . .
C20 C 0.2850(9) 0.3817(4) 0.1319(5) 0.035(2) Uani 1 1 d . . . . .
H20A H 0.3583 0.3585 0.1147 0.042 Uiso 1 1 calc R U . . .
H20B H 0.2534 0.4016 0.0840 0.042 Uiso 1 1 calc R U . . .
C21 C 0.1169(8) 0.3168(4) 0.0917(5) 0.029(2) Uani 1 1 d . . . . .
H21A H 0.0828 0.3417 0.0504 0.034 Uiso 1 1 calc R U . . .
H21B H 0.1913 0.2972 0.0675 0.034 Uiso 1 1 calc R U . . .
C22 C 0.2236(7) 0.3134(3) 0.2318(4) 0.021(2) Uani 1 1 d . . . . .
H22A H 0.2744 0.2841 0.2082 0.025 Uiso 1 1 calc R U . . .
H22B H 0.2845 0.3339 0.2670 0.025 Uiso 1 1 calc R U . . .
C23 C 0.1118(9) 0.0814(4) 0.5299(5) 0.041(3) Uani 1 1 d . . . . .
H23A H 0.1269 0.0985 0.5823 0.061 Uiso 1 1 calc R U . . .
H23B H 0.1849 0.0571 0.5193 0.061 Uiso 1 1 calc R U . . .
H23C H 0.0278 0.0620 0.5310 0.061 Uiso 1 1 calc R U . . .
C24 C 0.1053(8) 0.1222(4) 0.4641(5) 0.029(2) Uani 1 1 d . . . . .
C25 C 0.2691(10) 0.4309(4) 0.4460(6) 0.057(3) Uani 1 1 d . . . . .
H25A H 0.3309 0.4192 0.4887 0.086 Uiso 1 1 calc R U . . .
H25B H 0.2059 0.4559 0.4687 0.086 Uiso 1 1 calc R U . . .
H25C H 0.3189 0.4479 0.4027 0.086 Uiso 1 1 calc R U . . .
C26 C 0.1949(9) 0.3845(4) 0.4123(5) 0.032(2) Uani 1 1 d . . . . .
N1 N 0.1797(6) 0.0959(3) 0.2385(4) 0.0238(17) Uani 1 1 d . . . . .
H1C H 0.2275 0.0737 0.2793 0.029 Uiso 1 1 calc R U . . .
N2 N -0.1030(6) 0.1082(3) 0.2819(4) 0.0243(17) Uani 1 1 d . . . . .
H2C H -0.0986 0.0819 0.3268 0.029 Uiso 1 1 calc R U . . .
N3 N -0.1534(7) 0.3942(3) 0.3213(4) 0.036(2) Uani 1 1 d . . . . .
H3C H -0.1288 0.4187 0.3662 0.043 Uiso 1 1 calc R U . . .
N4 N 0.0652(7) 0.3820(3) 0.2023(4) 0.0258(17) Uani 1 1 d . . . . .
H4A H 0.1179 0.4119 0.2249 0.031 Uiso 1 1 calc R U . . .
N5 N 0.4382(7) 0.2465(3) 0.4214(4) 0.0297(18) Uani 1 1 d . . . . .
N6 N 0.0191(7) 0.2514(3) 0.5825(4) 0.0252(17) Uani 1 1 d . . . . .
N8 N 0.0000 0.5000 0.0000 0.099(6) Uani 1 2 d S U P . .
N7 N 0.5731(18) -0.0003(7) 0.0738(12) 0.047(5) Uani 0.5 1 d . U P . .
 
loop_
 _atom_site_aniso_label
 _atom_site_aniso_U_11
 _atom_site_aniso_U_22
 _atom_site_aniso_U_33
 _atom_site_aniso_U_23
 _atom_site_aniso_U_13
 _atom_site_aniso_U_12
Eu1 0.0186(2) 0.0225(3) 0.0150(2) -0.0004(2) 0.00094(15) -0.0015(2)
Co1 0.0200(6) 0.0201(7) 0.0178(6) 0.0004(5) -0.0003(4) -0.0022(5)
Co2 0.0290(7) 0.0226(7) 0.0213(6) 0.0028(6) 0.0059(5) 0.0041(6)
Co3 0.0166(6) 0.0223(7) 0.0175(6) 0.0024(5) 0.0016(4) 0.0015(5)
O1 0.013(3) 0.028(4) 0.018(3) -0.003(3) -0.002(2) -0.001(3)
O1W 0.069(5) 0.096(7) 0.066(5) 0.002(5) -0.004(4) -0.009(5)
O2W 0.389(18) 0.033(6) 0.194(12) -0.009(7) -0.193(13) -0.019(9)
O2 0.036(4) 0.044(5) 0.054(4) -0.003(4) -0.004(3) 0.018(3)
O3 0.015(3) 0.026(4) 0.019(3) 0.003(3) 0.001(2) 0.001(3)
O4 0.014(3) 0.026(4) 0.016(3) 0.002(3) -0.002(2) -0.006(3)
O5 0.049(4) 0.071(6) 0.053(4) 0.040(4) -0.007(4) -0.020(4)
O6 0.017(3) 0.035(4) 0.026(3) 0.004(3) 0.001(2) -0.007(3)
O7 0.057(5) 0.063(6) 0.088(6) -0.010(5) 0.030(4) 0.034(4)
O8 0.019(3) 0.037(4) 0.025(3) 0.005(3) 0.004(2) 0.008(3)
O9 0.020(3) 0.021(4) 0.029(3) 0.003(3) 0.007(2) 0.007(3)
O10 0.048(4) 0.054(5) 0.043(4) 0.004(4) 0.000(3) -0.030(4)
O11 0.031(3) 0.027(4) 0.018(3) 0.004(3) 0.004(2) -0.006(3)
O12 0.019(3) 0.021(3) 0.011(3) -0.002(2) 0.002(2) -0.008(3)
O13 0.034(4) 0.023(4) 0.027(3) 0.000(3) 0.001(3) -0.007(3)
O14 0.024(3) 0.026(4) 0.021(3) -0.001(3) -0.002(2) -0.002(3)
O15 0.045(4) 0.026(4) 0.022(3) 0.000(3) 0.005(3) 0.000(3)
O16 0.040(4) 0.022(4) 0.029(3) -0.003(3) -0.003(3) -0.007(3)
O20 0.024(3) 0.042(4) 0.022(3) -0.009(3) 0.005(2) -0.020(3)
O21 0.027(3) 0.051(5) 0.029(3) -0.003(3) -0.009(3) -0.001(3)
O22 0.034(4) 0.082(6) 0.018(3) 0.003(4) 0.010(3) -0.002(4)
O23 0.036(4) 0.043(4) 0.022(3) 0.004(3) -0.004(3) -0.006(3)
O24 0.019(3) 0.056(5) 0.024(3) 0.004(3) 0.004(3) -0.007(3)
O25 0.019(4) 0.085(6) 0.051(4) 0.032(4) 0.011(3) 0.017(4)
O27 0.082(10) 0.025(8) 0.013(6) -0.004(6) -0.034(7) 0.003(7)
O28 0.077(11) 0.078(13) 0.063(11) 0.002(9) 0.011(9) -0.007(10)
O29 0.107(13) 0.071(12) 0.074(11) 0.011(11) 0.034(10) 0.000(11)
O30 0.087(8) 0.077(9) 0.096(8) 0.013(7) 0.042(7) 0.018(8)
O31 0.138(12) 0.123(13) 0.119(11) 0.018(10) 0.022(10) 0.019(11)
C1 0.036(6) 0.026(6) 0.035(5) -0.011(5) -0.002(4) -0.004(5)
C2 0.047(6) 0.026(6) 0.045(6) -0.014(5) -0.007(5) -0.016(5)
C3 0.034(6) 0.052(7) 0.031(5) -0.007(5) -0.012(4) -0.018(5)
C4 0.017(4) 0.020(5) 0.026(5) -0.009(4) -0.002(3) 0.005(4)
C5 0.018(5) 0.039(6) 0.026(5) -0.006(4) 0.008(4) 0.003(4)
C6 0.028(5) 0.034(6) 0.031(5) -0.012(5) -0.001(4) 0.008(5)
C7 0.020(5) 0.041(6) 0.021(4) -0.002(4) 0.008(4) -0.001(4)
C8 0.013(4) 0.031(6) 0.027(5) 0.005(4) -0.007(3) -0.009(4)
C9 0.020(5) 0.025(5) 0.022(4) 0.006(4) 0.006(3) 0.002(4)
C10 0.025(5) 0.045(7) 0.041(6) 0.011(5) -0.001(4) -0.009(5)
C11 0.014(5) 0.058(7) 0.038(5) 0.007(5) -0.005(4) -0.007(5)
C12 0.044(6) 0.050(7) 0.048(6) 0.019(6) 0.006(5) 0.027(6)
C13 0.071(8) 0.041(7) 0.051(7) 0.020(6) 0.010(6) 0.031(6)
C14 0.050(6) 0.043(7) 0.034(5) 0.019(5) 0.004(5) 0.025(6)
C15 0.024(5) 0.038(6) 0.029(5) 0.009(5) 0.003(4) 0.016(5)
C16 0.043(6) 0.049(8) 0.060(7) 0.005(6) 0.026(5) 0.024(6)
C17 0.025(5) 0.046(7) 0.034(5) 0.009(5) 0.006(4) 0.016(5)
C18 0.029(5) 0.050(7) 0.038(6) -0.002(5) 0.009(4) 0.012(5)
C19 0.023(5) 0.024(5) 0.021(4) 0.002(4) 0.007(3) -0.003(4)
C20 0.038(6) 0.038(6) 0.028(5) 0.006(5) 0.010(4) -0.014(5)
C21 0.025(5) 0.037(6) 0.024(5) 0.000(4) 0.003(4) -0.003(5)
C22 0.017(4) 0.028(5) 0.019(4) 0.009(4) 0.004(3) -0.001(4)
C23 0.050(6) 0.043(7) 0.029(5) 0.016(5) 0.000(5) 0.007(5)
C24 0.021(5) 0.041(7) 0.026(5) 0.008(5) 0.004(4) -0.001(5)
C25 0.052(7) 0.039(7) 0.080(8) -0.008(6) -0.007(6) -0.014(6)
C26 0.040(6) 0.034(7) 0.024(5) -0.010(5) 0.016(4) -0.012(5)
N1 0.029(4) 0.017(4) 0.026(4) -0.002(3) -0.006(3) 0.001(3)
N2 0.025(4) 0.023(4) 0.025(4) 0.001(3) -0.002(3) -0.007(3)
N3 0.043(5) 0.030(5) 0.036(4) 0.002(4) 0.005(4) 0.016(4)
N4 0.031(4) 0.022(4) 0.024(4) 0.005(3) 0.001(3) -0.002(4)
N5 0.030(5) 0.033(5) 0.026(4) -0.003(4) 0.004(3) 0.008(4)
N6 0.023(4) 0.029(5) 0.024(4) -0.003(4) 0.002(3) -0.003(4)
N8 0.120(14) 0.092(14) 0.084(12) 0.064(11) 0.017(12) 0.001(13)
N7 0.050(8) 0.019(8) 0.071(9) -0.001(8) 0.012(7) 0.015(7)
 
_geom_special_details
;
 All esds (except the esd in the dihedral angle between two l.s. planes)
 are estimated using the full covariance matrix.  The cell esds are taken
 into account individually in the estimation of esds in distances, angles
 and torsion angles; correlations between esds in cell parameters are only
 used when they are defined by crystal symmetry.  An approximate (isotropic)
 treatment of cell esds is used for estimating esds involving l.s. planes.
;
 
loop_
 _geom_bond_atom_site_label_1
 _geom_bond_atom_site_label_2
 _geom_bond_distance
 _geom_bond_site_symmetry_2
 _geom_bond_publ_flag
Eu1 O9 2.409(5) . ?
Eu1 O13 2.421(6) . ?
Eu1 O1 2.425(5) . ?
Eu1 O12 2.442(5) . ?
Eu1 O16 2.444(6) . ?
Eu1 O4 2.454(5) . ?
Eu1 O20 2.525(5) . ?
Eu1 O24 2.544(5) . ?
Eu1 O23 2.702(6) . ?
Eu1 O21 2.798(6) . ?
Eu1 N5 3.056(7) . ?
Eu1 N6 3.065(7) . ?
Co1 O1 1.866(5) . ?
Co1 O3 1.897(5) . ?
Co1 O4 1.905(5) . ?
Co1 O14 1.925(5) . ?
Co1 N1 1.946(7) . ?
Co1 N2 1.953(6) . ?
Co1 Co3 2.9734(16) . ?
Co2 O9 1.876(5) . ?
Co2 O8 1.885(5) . ?
Co2 O12 1.907(5) . ?
Co2 O15 1.916(6) . ?
Co2 N3 1.931(7) . ?
Co2 N4 1.971(7) . ?
Co2 Co3 2.9422(17) . ?
Co3 O8 1.988(6) . ?
Co3 O3 2.016(5) . ?
Co3 O11 2.115(5) . ?
Co3 O6 2.143(5) . ?
Co3 O12 2.148(5) . ?
Co3 O4 2.153(5) . ?
O1 C5 1.409(9) . ?
O2 C6 1.429(9) . ?
O3 C7 1.433(9) . ?
O4 C9 1.432(9) . ?
O5 C10 1.445(10) . ?
O6 C11 1.434(10) . ?
O7 C16 1.399(11) . ?
O8 C17 1.434(9) . ?
O9 C18 1.418(9) . ?
O10 C20 1.410(10) . ?
O11 C21 1.443(9) . ?
O12 C22 1.435(8) . ?
O13 C24 1.251(10) . ?
O14 C24 1.274(9) . ?
O15 C26 1.268(10) . ?
O16 C26 1.262(11) . ?
O20 N6 1.294(8) . ?
O21 N6 1.230(7) . ?
O22 N6 1.238(8) . ?
O23 N5 1.243(8) . ?
O24 N5 1.285(9) . ?
O25 N5 1.200(8) . ?
O27 N7 0.936(18) . ?
O28 O29 1.062(18) 3_655 ?
O28 N7 1.35(2) . ?
O28 O28 1.76(3) 3_655 ?
O29 O28 1.062(18) 3_655 ?
O29 N7 1.36(2) . ?
O30 N8 1.207(12) . ?
O30 O31 1.732(19) 3_565 ?
O30 O31 1.801(17) . ?
O31 N8 1.291(16) . ?
O31 O30 1.732(19) 3_565 ?
C1 N1 1.493(9) . ?
C1 C2 1.510(12) . ?
C2 C3 1.512(12) . ?
C3 N2 1.477(10) . ?
C4 N1 1.520(10) . ?
C4 C6 1.520(11) . ?
C4 C5 1.527(10) . ?
C4 C7 1.528(10) . ?
C8 N2 1.494(10) . ?
C8 C10 1.530(11) . ?
C8 C9 1.534(11) . ?
C8 C11 1.538(10) . ?
C12 N3 1.522(10) . ?
C12 C13 1.525(13) . ?
C13 C14 1.533(13) . ?
C14 N4 1.477(9) . ?
C15 C17 1.506(12) . ?
C15 N3 1.508(11) . ?
C15 C18 1.520(11) . ?
C15 C16 1.524(12) . ?
C19 N4 1.505(10) . ?
C19 C22 1.508(10) . ?
C19 C21 1.536(10) . ?
C19 C20 1.547(11) . ?
C23 C24 1.507(11) . ?
C25 C26 1.504(12) . ?
N8 O30 1.207(12) 3_565 ?
N8 O31 1.291(16) 3_565 ?
 
loop_
 _geom_angle_atom_site_label_1
 _geom_angle_atom_site_label_2
 _geom_angle_atom_site_label_3
 _geom_angle
 _geom_angle_site_symmetry_1
 _geom_angle_site_symmetry_3
 _geom_angle_publ_flag
O9 Eu1 O13 124.18(19) . . ?
O9 Eu1 O1 129.61(16) . . ?
O13 Eu1 O1 72.89(19) . . ?
O9 Eu1 O12 64.62(17) . . ?
O13 Eu1 O12 144.01(18) . . ?
O1 Eu1 O12 76.73(17) . . ?
O9 Eu1 O16 73.59(19) . . ?
O13 Eu1 O16 136.91(18) . . ?
O1 Eu1 O16 129.55(19) . . ?
O12 Eu1 O16 78.15(17) . . ?
O9 Eu1 O4 74.81(18) . . ?
O13 Eu1 O4 76.05(17) . . ?
O1 Eu1 O4 63.70(16) . . ?
O12 Eu1 O4 73.46(16) . . ?
O16 Eu1 O4 144.23(18) . . ?
O9 Eu1 O20 89.40(18) . . ?
O13 Eu1 O20 71.17(19) . . ?
O1 Eu1 O20 137.80(18) . . ?
O12 Eu1 O20 143.79(19) . . ?
O16 Eu1 O20 70.19(19) . . ?
O4 Eu1 O20 125.77(17) . . ?
O9 Eu1 O24 147.89(19) . . ?
O13 Eu1 O24 71.37(19) . . ?
O1 Eu1 O24 80.00(17) . . ?
O12 Eu1 O24 121.66(17) . . ?
O16 Eu1 O24 77.2(2) . . ?
O4 Eu1 O24 136.86(19) . . ?
O20 Eu1 O24 68.16(18) . . ?
O9 Eu1 O23 125.69(18) . . ?
O13 Eu1 O23 110.09(19) . . ?
O1 Eu1 O23 66.07(17) . . ?
O12 Eu1 O23 73.44(16) . . ?
O16 Eu1 O23 65.10(19) . . ?
O4 Eu1 O23 124.44(17) . . ?
O20 Eu1 O23 107.08(17) . . ?
O24 Eu1 O23 48.22(17) . . ?
O9 Eu1 O21 66.06(17) . . ?
O13 Eu1 O21 62.28(19) . . ?
O1 Eu1 O21 127.12(18) . . ?
O12 Eu1 O21 128.02(16) . . ?
O16 Eu1 O21 102.78(19) . . ?
O4 Eu1 O21 78.96(16) . . ?
O20 Eu1 O21 47.75(16) . . ?
O24 Eu1 O21 108.69(17) . . ?
O23 Eu1 O21 154.50(16) . . ?
O9 Eu1 N5 142.9(2) . . ?
O13 Eu1 N5 89.95(19) . . ?
O1 Eu1 N5 69.82(17) . . ?
O12 Eu1 N5 97.33(18) . . ?
O16 Eu1 N5 70.9(2) . . ?
O4 Eu1 N5 133.51(18) . . ?
O20 Eu1 N5 88.71(18) . . ?
O24 Eu1 N5 24.39(17) . . ?
O23 Eu1 N5 23.93(16) . . ?
O21 Eu1 N5 132.74(17) . . ?
O9 Eu1 N6 79.12(18) . . ?
O13 Eu1 N6 61.6(2) . . ?
O1 Eu1 N6 134.46(19) . . ?
O12 Eu1 N6 143.55(18) . . ?
O16 Eu1 N6 88.62(19) . . ?
O4 Eu1 N6 101.49(17) . . ?
O20 Eu1 N6 24.40(16) . . ?
O24 Eu1 N6 87.24(18) . . ?
O23 Eu1 N6 130.86(17) . . ?
O21 Eu1 N6 23.67(15) . . ?
N5 Eu1 N6 110.28(18) . . ?
O1 Co1 O3 89.1(2) . . ?
O1 Co1 O4 86.1(2) . . ?
O3 Co1 O4 88.2(2) . . ?
O1 Co1 O14 91.6(2) . . ?
O3 Co1 O14 173.2(2) . . ?
O4 Co1 O14 98.6(2) . . ?
O1 Co1 N1 88.9(2) . . ?
O3 Co1 N1 82.5(2) . . ?
O4 Co1 N1 169.5(3) . . ?
O14 Co1 N1 90.8(3) . . ?
O1 Co1 N2 171.2(3) . . ?
O3 Co1 N2 95.9(2) . . ?
O4 Co1 N2 86.9(3) . . ?
O14 Co1 N2 84.2(2) . . ?
N1 Co1 N2 98.9(3) . . ?
O1 Co1 Co3 84.20(17) . . ?
O3 Co1 Co3 42.05(16) . . ?
O4 Co1 Co3 46.24(15) . . ?
O14 Co1 Co3 144.73(17) . . ?
N1 Co1 Co3 124.0(2) . . ?
N2 Co1 Co3 94.7(2) . . ?
O1 Co1 Eu1 43.54(16) . . ?
O3 Co1 Eu1 99.05(16) . . ?
O4 Co1 Eu1 44.74(14) . . ?
O14 Co1 Eu1 86.11(16) . . ?
N1 Co1 Eu1 132.09(19) . . ?
N2 Co1 Eu1 128.2(2) . . ?
Co3 Co1 Eu1 66.92(3) . . ?
O9 Co2 O8 88.9(2) . . ?
O9 Co2 O12 86.5(2) . . ?
O8 Co2 O12 88.5(2) . . ?
O9 Co2 O15 93.3(2) . . ?
O8 Co2 O15 172.5(2) . . ?
O12 Co2 O15 98.8(2) . . ?
O9 Co2 N3 88.0(3) . . ?
O8 Co2 N3 82.4(3) . . ?
O12 Co2 N3 169.5(3) . . ?
O15 Co2 N3 90.4(3) . . ?
O9 Co2 N4 171.6(3) . . ?
O8 Co2 N4 94.8(3) . . ?
O12 Co2 N4 86.0(3) . . ?
O15 Co2 N4 83.9(3) . . ?
N3 Co2 N4 100.0(3) . . ?
O9 Co2 Co3 83.69(17) . . ?
O8 Co2 Co3 41.88(17) . . ?
O12 Co2 Co3 46.83(14) . . ?
O15 Co2 Co3 145.54(18) . . ?
N3 Co2 Co3 123.6(2) . . ?
N4 Co2 Co3 94.1(2) . . ?
O9 Co2 Eu1 43.92(16) . . ?
O8 Co2 Eu1 100.06(17) . . ?
O12 Co2 Eu1 45.16(14) . . ?
O15 Co2 Eu1 86.48(17) . . ?
N3 Co2 Eu1 131.3(2) . . ?
N4 Co2 Eu1 127.8(2) . . ?
Co3 Co2 Eu1 67.66(3) . . ?
O8 Co3 O3 174.3(2) . . ?
O8 Co3 O11 85.3(2) . . ?
O3 Co3 O11 91.6(2) . . ?
O8 Co3 O6 91.6(2) . . ?
O3 Co3 O6 84.3(2) . . ?
O11 Co3 O6 99.8(2) . . ?
O8 Co3 O12 79.4(2) . . ?
O3 Co3 O12 105.3(2) . . ?
O11 Co3 O12 88.2(2) . . ?
O6 Co3 O12 167.5(2) . . ?
O8 Co3 O4 105.1(2) . . ?
O3 Co3 O4 78.7(2) . . ?
O11 Co3 O4 166.8(2) . . ?
O6 Co3 O4 88.24(19) . . ?
O12 Co3 O4 85.81(18) . . ?
O8 Co3 Co2 39.26(15) . . ?
O3 Co3 Co2 145.58(14) . . ?
O11 Co3 Co2 88.42(16) . . ?
O6 Co3 Co2 129.60(16) . . ?
O12 Co3 Co2 40.34(14) . . ?
O4 Co3 Co2 94.50(14) . . ?
O8 Co3 Co1 144.82(16) . . ?
O3 Co3 Co1 39.08(14) . . ?
O11 Co3 Co1 129.58(16) . . ?
O6 Co3 Co1 87.32(15) . . ?
O12 Co3 Co1 95.04(14) . . ?
O4 Co3 Co1 39.73(14) . . ?
Co2 Co3 Co1 124.46(4) . . ?
O8 Co3 Eu1 92.94(14) . . ?
O3 Co3 Eu1 92.72(13) . . ?
O11 Co3 Eu1 129.83(14) . . ?
O6 Co3 Eu1 130.37(14) . . ?
O12 Co3 Eu1 42.72(13) . . ?
O4 Co3 Eu1 43.08(13) . . ?
Co2 Co3 Eu1 62.04(3) . . ?
Co1 Co3 Eu1 62.43(3) . . ?
C5 O1 Co1 109.8(5) . . ?
C5 O1 Eu1 145.8(5) . . ?
Co1 O1 Eu1 104.4(2) . . ?
C7 O3 Co1 108.6(4) . . ?
C7 O3 Co3 126.0(5) . . ?
Co1 O3 Co3 98.9(2) . . ?
C9 O4 Co1 109.0(5) . . ?
C9 O4 Co3 118.8(4) . . ?
Co1 O4 Co3 94.0(2) . . ?
C9 O4 Eu1 126.9(4) . . ?
Co1 O4 Eu1 102.1(2) . . ?
Co3 O4 Eu1 100.1(2) . . ?
C11 O6 Co3 129.1(4) . . ?
C17 O8 Co2 109.7(5) . . ?
C17 O8 Co3 126.7(6) . . ?
Co2 O8 Co3 98.9(2) . . ?
C18 O9 Co2 108.9(5) . . ?
C18 O9 Eu1 147.7(5) . . ?
Co2 O9 Eu1 103.4(2) . . ?
C21 O11 Co3 129.9(4) . . ?
C22 O12 Co2 108.8(5) . . ?
C22 O12 Co3 120.2(4) . . ?
Co2 O12 Co3 92.8(2) . . ?
C22 O12 Eu1 126.7(4) . . ?
Co2 O12 Eu1 101.2(2) . . ?
Co3 O12 Eu1 100.6(2) . . ?
C24 O13 Eu1 136.1(5) . . ?
C24 O14 Co1 127.3(6) . . ?
C26 O15 Co2 127.9(6) . . ?
C26 O16 Eu1 133.6(5) . . ?
N6 O20 Eu1 101.9(4) . . ?
N6 O21 Eu1 90.4(4) . . ?
N5 O23 Eu1 94.2(5) . . ?
N5 O24 Eu1 100.8(4) . . ?
O29 O28 N7 160(2) 3_655 . ?
O29 O28 O28 85.0(18) 3_655 3_655 ?
N7 O28 O28 75.5(16) . 3_655 ?
O28 O29 N7 105(2) 3_655 . ?
N8 O30 O31 48.1(7) . 3_565 ?
N8 O30 O31 45.7(7) . . ?
O31 O30 O31 93.8(10) 3_565 . ?
N8 O31 O30 44.1(7) . 3_565 ?
N8 O31 O30 42.0(6) . . ?
O30 O31 O30 86.2(10) 3_565 . ?
N1 C1 C2 114.0(7) . . ?
C1 C2 C3 114.1(8) . . ?
N2 C3 C2 109.7(6) . . ?
N1 C4 C6 112.6(7) . . ?
N1 C4 C5 103.8(6) . . ?
C6 C4 C5 114.4(6) . . ?
N1 C4 C7 105.3(6) . . ?
C6 C4 C7 111.7(7) . . ?
C5 C4 C7 108.2(7) . . ?
O1 C5 C4 107.2(6) . . ?
O2 C6 C4 109.3(7) . . ?
O3 C7 C4 109.8(6) . . ?
N2 C8 C10 110.5(7) . . ?
N2 C8 C9 106.6(6) . . ?
C10 C8 C9 108.3(7) . . ?
N2 C8 C11 114.0(7) . . ?
C10 C8 C11 105.8(6) . . ?
C9 C8 C11 111.5(7) . . ?
O4 C9 C8 109.9(6) . . ?
O5 C10 C8 105.9(7) . . ?
O6 C11 C8 114.2(6) . . ?
N3 C12 C13 112.7(7) . . ?
C12 C13 C14 113.0(9) . . ?
N4 C14 C13 109.1(7) . . ?
C17 C15 N3 105.4(7) . . ?
C17 C15 C18 109.9(7) . . ?
N3 C15 C18 102.0(7) . . ?
C17 C15 C16 111.8(8) . . ?
N3 C15 C16 114.5(8) . . ?
C18 C15 C16 112.6(8) . . ?
O7 C16 C15 113.3(8) . . ?
O8 C17 C15 109.6(7) . . ?
O9 C18 C15 107.9(7) . . ?
N4 C19 C22 106.3(6) . . ?
N4 C19 C21 112.6(6) . . ?
C22 C19 C21 113.0(7) . . ?
N4 C19 C20 110.9(7) . . ?
C22 C19 C20 108.7(6) . . ?
C21 C19 C20 105.4(7) . . ?
O10 C20 C19 110.7(7) . . ?
O11 C21 C19 113.9(6) . . ?
O12 C22 C19 110.3(6) . . ?
O13 C24 O14 126.0(8) . . ?
O13 C24 C23 118.4(8) . . ?
O14 C24 C23 115.6(9) . . ?
O16 C26 O15 126.6(8) . . ?
O16 C26 C25 118.6(8) . . ?
O15 C26 C25 114.7(9) . . ?
C1 N1 C4 114.6(6) . . ?
C1 N1 Co1 117.9(5) . . ?
C4 N1 Co1 96.6(5) . . ?
C3 N2 C8 116.7(6) . . ?
C3 N2 Co1 119.2(5) . . ?
C8 N2 Co1 110.6(5) . . ?
C15 N3 C12 111.6(7) . . ?
C15 N3 Co2 98.0(5) . . ?
C12 N3 Co2 118.4(6) . . ?
C14 N4 C19 118.4(6) . . ?
C14 N4 Co2 116.7(5) . . ?
C19 N4 Co2 110.4(5) . . ?
O25 N5 O23 122.7(7) . . ?
O25 N5 O24 121.0(7) . . ?
O23 N5 O24 116.3(7) . . ?
O25 N5 Eu1 172.0(6) . . ?
O23 N5 Eu1 61.8(4) . . ?
O24 N5 Eu1 54.8(4) . . ?
O21 N6 O22 123.0(7) . . ?
O21 N6 O20 118.4(6) . . ?
O22 N6 O20 118.5(6) . . ?
O21 N6 Eu1 65.9(4) . . ?
O22 N6 Eu1 168.5(5) . . ?
O20 N6 Eu1 53.7(3) . . ?
O30 N8 O30 180.0 3_565 . ?
O30 N8 O31 87.8(9) 3_565 . ?
O30 N8 O31 92.2(9) . . ?
O30 N8 O31 92.2(9) 3_565 3_565 ?
O30 N8 O31 87.8(9) . 3_565 ?
O31 N8 O31 180.0(10) . 3_565 ?
O27 N7 O28 137(2) . . ?
O27 N7 O29 129(2) . . ?
O28 N7 O29 93.8(17) . . ?
 
_refine_diff_density_max    1.061
_refine_diff_density_min   -1.223
_refine_diff_density_rms    0.146

_shelxl_version_number 2013-2

_shelx_res_file
;
TITL p in P2(1)/n
CELL 0.71073  10.0691  25.5194  16.5217  90.000  90.817  90.000
ZERR    4.00   0.0003   0.0010   0.0004   0.000   0.003   0.000
LATT  1
SYMM 0.5-X, 0.5+Y, 0.5-Z
SFAC C H N O CO EU
UNIT 104 224 28 108 12 4
omit -3 50
L.S. 4
BOND
FMAP 2
PLAN 5
temp -173
size 0.16 0.16 0.08
isor 0.01 n7
isor 0.02 o1w o2w n8 o27 o28 o29 o30 o31
acta
WGHT    0.030900
FVAR       0.08449
EU1   6    0.135095    0.251866    0.412013    11.00000    0.01856    0.02255 =
         0.01498   -0.00040    0.00094   -0.00152
CO1   5    0.065854    0.145152    0.294726    11.00000    0.01996    0.02005 =
         0.01776    0.00035   -0.00030   -0.00222
CO2   5   -0.005532    0.348285    0.299985    11.00000    0.02902    0.02265 =
         0.02130    0.00283    0.00586    0.00410
CO3   5   -0.033533    0.244826    0.223027    11.00000    0.01660    0.02231 =
         0.01755    0.00241    0.00156    0.00154
O1    4    0.216142    0.184681    0.321440    11.00000    0.01281    0.02829 =
         0.01815   -0.00260   -0.00174   -0.00129
O1W   4    0.446616    0.348786    0.537113    11.00000    0.06852    0.09648 =
         0.06582    0.00230   -0.00408   -0.00892
O2W   4    0.234906    0.512158    0.150330    11.00000    0.38935    0.03346 =
         0.19378   -0.00868   -0.19285   -0.01886
O2    4    0.453076    0.073434    0.200272    11.00000    0.03550    0.04354 =
         0.05351   -0.00294   -0.00364    0.01771
AFIX  83
H2D   2    0.512654    0.059954    0.171924    11.00000   -1.50000
AFIX   0
O3    4    0.060314    0.178197    0.191867    11.00000    0.01475    0.02583 =
         0.01905    0.00318    0.00124    0.00107
O4    4   -0.034165    0.202454    0.335690    11.00000    0.01376    0.02581 =
         0.01605    0.00165   -0.00237   -0.00584
O5    4   -0.246914    0.077286    0.407342    11.00000    0.04897    0.07124 =
         0.05335    0.03970   -0.00679   -0.01978
AFIX  83
H5C   2   -0.300311    0.058958    0.433798    11.00000   -1.50000
AFIX   0
O6    4   -0.209784    0.202951    0.188157    11.00000    0.01744    0.03475 =
         0.02594    0.00389    0.00084   -0.00725
O7    4   -0.377176    0.409340    0.441930    11.00000    0.05679    0.06296 =
         0.08778   -0.00962    0.02974    0.03441
AFIX  83
H7C   2   -0.454028    0.419670    0.452971    11.00000   -1.50000
AFIX   0
O8    4   -0.137055    0.309647    0.243844    11.00000    0.01864    0.03685 =
         0.02516    0.00506    0.00398    0.00812
O9    4   -0.048279    0.311599    0.394498    11.00000    0.01971    0.02088 =
         0.02932    0.00294    0.00750    0.00662
O10   4    0.332316    0.416741    0.191604    11.00000    0.04843    0.05385 =
         0.04286    0.00436   -0.00026   -0.02980
AFIX  83
H10C  2    0.394570    0.434699    0.172743    11.00000   -1.50000
AFIX   0
O11   4    0.012651    0.280294    0.111222    11.00000    0.03149    0.02739 =
         0.01809    0.00363    0.00428   -0.00604
O12   4    0.116716    0.293049    0.278913    11.00000    0.01928    0.02134 =
         0.01149   -0.00222    0.00199   -0.00753
O13   4    0.121624    0.169213    0.483299    11.00000    0.03390    0.02314 =
         0.02682    0.00039    0.00115   -0.00733
O14   4    0.082431    0.104940    0.392936    11.00000    0.02365    0.02557 =
         0.02108   -0.00088   -0.00151   -0.00220
O15   4    0.112474    0.395216    0.355947    11.00000    0.04544    0.02648 =
         0.02172    0.00009    0.00479   -0.00027
O16   4    0.222844    0.339494    0.439261    11.00000    0.04004    0.02240 =
         0.02895   -0.00286   -0.00299   -0.00684
O20   4    0.133790    0.269677    0.562336    11.00000    0.02350    0.04239 =
         0.02219   -0.00907    0.00510   -0.02025
O21   4   -0.062126    0.241123    0.528461    11.00000    0.02693    0.05092 =
         0.02945   -0.00252   -0.00868   -0.00118
O22   4   -0.006189    0.247269    0.655358    11.00000    0.03423    0.08172 =
         0.01783    0.00311    0.01043   -0.00219
O23   4    0.385780    0.268170    0.361555    11.00000    0.03641    0.04348 =
         0.02212    0.00419   -0.00407   -0.00591
O24   4    0.359565    0.232912    0.478259    11.00000    0.01943    0.05600 =
         0.02431    0.00446    0.00358   -0.00737
O25   4    0.555221    0.237968    0.426323    11.00000    0.01936    0.08478 =
         0.05128    0.03236    0.01065    0.01699
O27   4    0.622813    0.004406    0.121606    10.50000    0.08189    0.02509 =
         0.01280   -0.00362   -0.03359    0.00323
O28   4    0.484233    0.027809    0.029927    10.50000    0.07740    0.07768 =
         0.06319    0.00156    0.01106   -0.00693
O29   4    0.584687   -0.038106    0.016694    10.50000    0.10668    0.07086 =
         0.07350    0.01051    0.03423    0.00041
O30   4   -0.117348    0.509645   -0.001352    10.75000    0.08724    0.07706 =
         0.09557    0.01342    0.04192    0.01767
O31   4    0.024074    0.536653    0.052003    10.75000    0.13846    0.12325 =
         0.11934    0.01797    0.02232    0.01869
C1    1    0.117116    0.061272    0.175903    11.00000    0.03606    0.02641 =
         0.03503   -0.01075   -0.00224   -0.00380
AFIX  23
H1A   2    0.180579    0.033133    0.162108    11.00000   -1.20000
H1B   2    0.100213    0.082120    0.126284    11.00000   -1.20000
AFIX   0
C2    1   -0.011692    0.036496    0.201789    11.00000    0.04739    0.02648 =
         0.04550   -0.01352   -0.00738   -0.01573
AFIX  23
H2A   2    0.003098    0.018789    0.254466    11.00000   -1.20000
H2B   2   -0.037395    0.009349    0.161729    11.00000   -1.20000
AFIX   0
C3    1   -0.125336    0.074796    0.209962    11.00000    0.03448    0.05165 =
         0.03097   -0.00746   -0.01215   -0.01841
AFIX  23
H3A   2   -0.131846    0.096960    0.160886    11.00000   -1.20000
H3B   2   -0.209886    0.055390    0.215342    11.00000   -1.20000
AFIX   0
C4    1    0.275550    0.136353    0.205402    11.00000    0.01721    0.02001 =
         0.02640   -0.00863   -0.00235    0.00462
C5    1    0.327372    0.164633    0.280901    11.00000    0.01777    0.03898 =
         0.02552   -0.00649    0.00772    0.00255
AFIX  23
H5A   2    0.376921    0.139971    0.316371    11.00000   -1.20000
H5B   2    0.387752    0.193482    0.265580    11.00000   -1.20000
AFIX   0
C6    1    0.383039    0.112006    0.153776    11.00000    0.02809    0.03432 =
         0.03074   -0.01187   -0.00122    0.00803
AFIX  23
H6A   2    0.342374    0.095541    0.105155    11.00000   -1.20000
H6B   2    0.445426    0.139478    0.135755    11.00000   -1.20000
AFIX   0
C7    1    0.189284    0.174613    0.156741    11.00000    0.01998    0.04085 =
         0.02058   -0.00206    0.00772   -0.00125
AFIX  23
H7A   2    0.231644    0.209621    0.156501    11.00000   -1.20000
H7B   2    0.180814    0.162378    0.100039    11.00000   -1.20000
AFIX   0
C8    1   -0.215811    0.142390    0.306672    11.00000    0.01285    0.03069 =
         0.02749    0.00504   -0.00653   -0.00898
C9    1   -0.157867    0.183236    0.365457    11.00000    0.02015    0.02509 =
         0.02214    0.00563    0.00557    0.00156
AFIX  23
H9A   2   -0.221099    0.212663    0.371218    11.00000   -1.20000
H9B   2   -0.143760    0.167155    0.419428    11.00000   -1.20000
AFIX   0
C10   1   -0.320071    0.110374    0.351521    11.00000    0.02493    0.04501 =
         0.04085    0.01095   -0.00118   -0.00870
AFIX  23
H10A  2   -0.380961    0.133775    0.381112    11.00000   -1.20000
H10B  2   -0.372944    0.088868    0.312996    11.00000   -1.20000
AFIX   0
C11   1   -0.290145    0.168481    0.235381    11.00000    0.01405    0.05809 =
         0.03791    0.00698   -0.00519   -0.00734
AFIX  23
H11A  2   -0.326607    0.140743    0.199550    11.00000   -1.20000
H11B  2   -0.366034    0.188597    0.256777    11.00000   -1.20000
AFIX   0
C12   1   -0.213678    0.425148    0.251096    11.00000    0.04374    0.04967 =
         0.04785    0.01925    0.00618    0.02727
AFIX  23
H12A  2   -0.270203    0.453429    0.272876    11.00000   -1.20000
H12B  2   -0.271166    0.401654    0.218249    11.00000   -1.20000
AFIX   0
C13   1   -0.108716    0.449240    0.196837    11.00000    0.07103    0.04109 =
         0.05140    0.01951    0.01032    0.03060
AFIX  23
H13A  2   -0.045094    0.469433    0.230775    11.00000   -1.20000
H13B  2   -0.152402    0.474010    0.158800    11.00000   -1.20000
AFIX   0
C14   1   -0.032077    0.408269    0.148218    11.00000    0.05007    0.04314 =
         0.03449    0.01874    0.00401    0.02545
AFIX  23
H14A  2   -0.094583    0.382139    0.125077    11.00000   -1.20000
H14B  2    0.014547    0.425491    0.103064    11.00000   -1.20000
AFIX   0
C15   1   -0.248483    0.353402    0.352236    11.00000    0.02448    0.03840 =
         0.02940    0.00890    0.00338    0.01630
C16   1   -0.383664    0.374760    0.376281    11.00000    0.04326    0.04912 =
         0.05986    0.00465    0.02623    0.02383
AFIX  23
H16A  2   -0.424175    0.393110    0.329263    11.00000   -1.20000
H16B  2   -0.442259    0.345045    0.390225    11.00000   -1.20000
AFIX   0
C17   1   -0.260507    0.313308    0.285678    11.00000    0.02470    0.04555 =
         0.03413    0.00876    0.00588    0.01614
AFIX  23
H17A  2   -0.283467    0.278781    0.308945    11.00000   -1.20000
H17B  2   -0.332242    0.323602    0.247282    11.00000   -1.20000
AFIX   0
C18   1   -0.171121    0.330522    0.423585    11.00000    0.02945    0.04961 =
         0.03782   -0.00224    0.00878    0.01181
AFIX  23
H18A  2   -0.155458    0.357795    0.465253    11.00000   -1.20000
H18B  2   -0.221944    0.301570    0.448275    11.00000   -1.20000
AFIX   0
C19   1    0.169948    0.347976    0.164797    11.00000    0.02282    0.02443 =
         0.02080    0.00207    0.00719   -0.00329
C20   1    0.284990    0.381668    0.131897    11.00000    0.03831    0.03810 =
         0.02817    0.00646    0.00970   -0.01395
AFIX  23
H20A  2    0.358262    0.358511    0.114715    11.00000   -1.20000
H20B  2    0.253443    0.401649    0.083995    11.00000   -1.20000
AFIX   0
C21   1    0.116866    0.316764    0.091708    11.00000    0.02472    0.03711 =
         0.02384   -0.00049    0.00307   -0.00348
AFIX  23
H21A  2    0.082773    0.341669    0.050434    11.00000   -1.20000
H21B  2    0.191329    0.297176    0.067534    11.00000   -1.20000
AFIX   0
C22   1    0.223552    0.313435    0.231767    11.00000    0.01709    0.02792 =
         0.01869    0.00918    0.00374   -0.00098
AFIX  23
H22A  2    0.274432    0.284097    0.208216    11.00000   -1.20000
H22B  2    0.284513    0.333939    0.267047    11.00000   -1.20000
AFIX   0
C23   1    0.111795    0.081379    0.529943    11.00000    0.04973    0.04319 =
         0.02941    0.01639   -0.00008    0.00692
AFIX  33
H23A  2    0.126884    0.098535    0.582339    11.00000   -1.50000
H23B  2    0.184872    0.057077    0.519336    11.00000   -1.50000
H23C  2    0.027848    0.061974    0.530971    11.00000   -1.50000
AFIX   0
C24   1    0.105310    0.122203    0.464105    11.00000    0.02070    0.04103 =
         0.02617    0.00829    0.00443   -0.00066
C25   1    0.269112    0.430914    0.446046    11.00000    0.05179    0.03926 =
         0.08022   -0.00843   -0.00669   -0.01437
AFIX  33
H25A  2    0.330941    0.419192    0.488666    11.00000   -1.50000
H25B  2    0.205910    0.455943    0.468744    11.00000   -1.50000
H25C  2    0.318862    0.447860    0.402728    11.00000   -1.50000
AFIX   0
C26   1    0.194864    0.384482    0.412282    11.00000    0.04003    0.03413 =
         0.02361   -0.01047    0.01551   -0.01241
N1    3    0.179708    0.095899    0.238478    11.00000    0.02851    0.01668 =
         0.02607   -0.00152   -0.00578    0.00150
AFIX  13
H1C   2    0.227550    0.073658    0.279309    11.00000   -1.20000
AFIX   0
N2    3   -0.102981    0.108173    0.281946    11.00000    0.02493    0.02258 =
         0.02545    0.00075   -0.00156   -0.00746
AFIX  13
H2C   2   -0.098608    0.081900    0.326812    11.00000   -1.20000
AFIX   0
N3    3   -0.153426    0.394170    0.321285    11.00000    0.04338    0.02966 =
         0.03558    0.00221    0.00543    0.01586
AFIX  13
H3C   2   -0.128849    0.418721    0.366232    11.00000   -1.20000
AFIX   0
N4    3    0.065217    0.381955    0.202252    11.00000    0.03112    0.02172 =
         0.02446    0.00532    0.00139   -0.00227
AFIX  13
H4A   2    0.117941    0.411897    0.224898    11.00000   -1.20000
AFIX   0
N5    3    0.438162    0.246503    0.421378    11.00000    0.03012    0.03297 =
         0.02602   -0.00303    0.00405    0.00759
N6    3    0.019055    0.251390    0.582533    11.00000    0.02317    0.02853 =
         0.02384   -0.00271    0.00224   -0.00260
N8    3    0.000000    0.500000    0.000000    10.50000    0.12038    0.09227 =
         0.08350    0.06415    0.01650    0.00071
N7    3    0.573142   -0.000271    0.073811    10.50000    0.05022    0.01908 =
         0.07072   -0.00114    0.01219    0.01520

HKLF 4

REM  p in P2(1)/n
REM R1 =  0.0621 for    5227 Fo > 4sig(Fo)  and  0.0976 for all    7445 data
REM    601 parameters refined using     54 restraints

END

WGHT      0.0180      0.0000

REM Highest difference peak  1.061,  deepest hole -1.223,  1-sigma level  0.146
Q1    1   0.2219  0.2486  0.4287  11.00000  0.05    1.06
Q2    1   0.5256 -0.0106  0.1205  11.00000  0.05    0.97
Q3    1   0.2880  0.5109  0.1347  11.00000  0.05    0.96
Q4    1   0.5595 -0.0013  0.0375  11.00000  0.05    0.95
Q5    1   0.1744  0.5017  0.1833  11.00000  0.05    0.94
;
_shelx_res_checksum   88238

_shelx_hkl_file
;
   0   0  -3   -1.08    0.77
   0   0  -3   -0.65    0.38
   0   0  -4   11.22    2.18
   0   0  -4   11.02    1.91
   0   0  -5    1.34    1.46
   0   0  -5    0.29    0.60
   0   0   5    0.95    0.92
   0   0  -6  195.55   10.19
   0   0  -6  189.09   10.84
   0   0   6  203.39   10.50
   0   0  -7    0.96    0.69
   0   0  -7    1.41    1.43
   0   0  -8  314.69   15.13
   0   0  -8  302.94   15.89
   0   0  -9    0.44    0.91
   0   0  -9   -0.46    0.81
   0   0 -10  468.28   20.70
   0   0 -10  446.91   21.77
   0   0 -11    2.21    2.14
   0   0 -11    0.72    1.71
   0   0 -12    3.58    2.83
   0   0 -12    4.23    3.05
   0   0 -13    1.91    2.45
   0   0 -13   -0.08    0.73
   0   0 -14   75.37    9.98
   0   0 -15    0.83    1.36
   0   0  16  144.08   13.70
   0   0 -16  153.67   15.62
   0   0  17    0.53    1.30
   0   0 -17    3.11    2.21
   0   0 -18   85.51   12.35
   0   0 -19    0.45    1.32
   0   0 -20    3.83    3.35
   0  -1  -3    9.67    1.67
   0   1  -3    6.07    1.30
   0  -1  -3    6.78    1.49
   0   1  -3    5.74    1.28
   0   1  -4  313.67   10.87
   0  -1  -4  322.72   10.85
   0   1  -4  331.21   10.80
   0  -1  -4  319.17   11.81
   0  -1  -5    1.36    1.32
   0   1  -5    1.72    1.50
   0  -1   5    1.62    0.60
   0   1   5    3.28    1.18
   0   1  -5    2.21    1.14
   0  -1   5    2.71    1.42
   0  -1  -5    2.83    1.78
   0   1   6    4.91    1.71
   0  -1   6    4.35    1.86
   0  -1  -6    2.93    1.41
   0  -1  -6    1.81    0.93
   0   1  -6    4.04    1.94
   0   1  -6    2.67    1.10
   0  -1   6    4.23    1.92
   0  -1  -7   15.07    3.19
   0  -1  -7   12.18    3.13
   0   1  -7   11.71    2.93
   0   1  -7   13.70    2.96
   0   1  -8  232.76   13.65
   0  -1  -8  245.33   13.39
   0   1  -8  242.46   13.14
   0  -1  -8  231.58   14.05
   0   1  -9   18.48    4.08
   0   1  -9   18.54    4.27
   0  -1  -9   19.96    4.26
   0  -1  -9   17.81    3.82
   0  -1 -10  165.68   12.40
   0   1 -10  177.86   12.77
   0  -1 -10  146.47   12.74
   0   1 -10  157.51   12.81
   0  -1 -11    2.60    1.93
   0  -1 -11    3.71    2.59
   0   1 -11    1.83    0.73
   0   1 -11    0.86    1.54
   0  -1 -12   85.45    9.92
   0  -1 -12   91.01   11.07
   0   1 -12   86.00   10.51
   0   1 -12   92.08   10.29
   0   1 -13    0.93    1.75
   0  -1 -13    1.62    2.25
   0  -1 -13    1.19    1.18
   0  -1  13    1.00    1.46
   0  -1 -14   13.82    4.25
   0  -1 -14   16.56    5.32
   0  -1  14   17.89    4.50
   0   1 -14   16.26    4.93
   0  -1 -15    4.09    2.73
   0  -1  15    0.87    1.26
   0   1 -15    0.43    1.69
   0  -1  16  176.38   14.87
   0   1 -16  153.12   15.68
   0  -1 -16  149.39   15.33
   0  -1 -17    1.04    2.66
   0   1 -17    2.97    3.18
   0   1  17    1.67    1.79
   0  -1 -18   47.06    9.35
   0   1 -18   53.28   10.10
   0  -1 -19    2.14    2.47
   0  -1 -20   26.79    7.43
   0  -2   2   16.79    1.57
   0  -2  -3  140.61    6.57
   0  -2   3  139.28    5.38
   0   2  -3  138.51    5.90
   0  -2  -3  139.73    7.20
   0  -2   4   70.17    4.46
   0  -2   4   68.73    4.90
   0   2  -4   70.59    5.04
   0  -2  -4   72.21    5.36
   0  -2  -4   68.03    5.75
   0   2  -4   64.16    4.74
   0  -2   5    0.70    0.48
   0   2  -5    1.03    1.00
   0   2  -5    2.10    1.28
   0  -2   5    2.79    1.67
   0  -2  -5    1.85    1.58
   0  -2   5    1.29    1.06
   0  -2  -5    0.99    1.44
   0   2   5   -0.98    1.35
   0  -2  -6  608.85   20.43
   0   2  -6  625.43   18.41
   0  -2   6  633.86   16.56
   0  -2  -6  624.93   18.90
   0  -2   6  639.71   18.99
   0   2  -6  616.37   18.44
   0  -2   6  672.49   19.03
   0   2  -7   32.37    4.55
   0  -2   7   36.20    4.41
   0   2  -7   30.37    4.56
   0  -2  -7   32.38    5.16
   0  -2  -7   31.03    4.39
   0   2  -8   53.20    6.42
   0  -2   8   51.10    5.48
   0  -2  -8   47.29    5.89
   0   2  -8   47.12    6.11
   0  -2  -8   50.19    6.94
   0   2  -9    2.21    1.27
   0   2  -9    2.48    2.06
   0  -2   9    5.77    2.26
   0  -2  -9    2.14    1.25
   0  -2  -9    2.17    1.62
   0   2 -10  119.06   10.76
   0  -2  10  124.88    9.63
   0  -2 -10  117.32   11.48
   0   2 -10  124.82   10.61
   0  -2 -10  123.88   10.91
   0  -2 -11   23.43    5.10
   0   2 -11   23.14    4.91
   0  -2 -11   22.15    5.23
   0  -2  11   21.52    4.26
   0   2 -11   21.95    4.88
   0  -2 -12  108.44   12.30
   0  -2 -12  100.91   10.84
   0   2 -12   95.11   10.39
   0  -2  12  105.76    9.82
   0  -2  13    1.14    1.47
   0  -2 -13    0.04    1.70
   0   2 -13    1.73    1.94
   0  -2 -13    1.84    1.77
   0  -2 -14   37.35    7.19
   0   2 -14   37.87    7.26
   0  -2  14   28.05    5.57
   0  -2 -14   34.95    7.51
   0  -2 -15    4.90    2.74
   0  -2  15    4.33    2.62
   0  -2 -15    3.63    2.42
   0   2 -15    3.81    2.77
   0   2 -16  142.30   14.92
   0  -2  16  149.13   13.57
   0  -2 -16  134.38   14.59
   0  -2 -17    8.33    3.83
   0  -2 -18   26.06    6.91
   0  -2 -19    2.48    3.03
   0  -2 -20    4.04    2.86
   0  -2 -21   -0.12    1.57
   0  -3  -2   64.83    3.20
   0  -3  -2   68.10    4.54
   0  -3   3    1.14    0.54
   0  -3   3    2.01    0.62
   0  -3  -3    1.81    0.67
   0  -3  -3    3.37    1.37
   0  -3  -4   71.94    5.95
   0   3  -4   78.04    4.81
   0  -3   4   76.46    4.71
   0  -3   4   78.88    5.04
   0  -3   4   79.10    5.37
   0  -3  -4   77.02    5.72
   0  -3  -5    0.21    0.59
   0  -3  -5   -0.03    0.61
   0  -3   5    2.18    0.98
   0  -3   5   -0.04    0.71
   0  -3   5    1.84    1.27
   0   3   6   61.37    5.94
   0  -3  -6   61.67    6.57
   0  -3   6   61.38    5.70
   0  -3   6   57.97    4.97
   0  -3  -6   63.83    6.23
   0  -3   6   65.43    6.04
   0   3  -6   60.93    5.58
   0  -3  -7   12.10    3.02
   0  -3  -7   13.79    3.07
   0   3  -7   10.77    2.69
   0   3  -7   15.21    3.20
   0  -3   7   12.69    2.58
   0  -3   8   44.18    5.09
   0  -3  -8   46.22    5.92
   0  -3  -8   49.56    6.73
   0   3  -8   42.86    5.75
   0   3  -9    9.03    2.61
   0  -3  -9    5.12    2.46
   0  -3  -9    7.42    2.70
   0  -3   9    9.34    2.72
   0   3 -10  165.47   12.29
   0  -3 -10  180.29   13.11
   0  -3 -10  183.55   14.83
   0  -3  10  185.42   11.62
   0  -3 -11    2.59    2.52
   0   3 -11    0.13    1.31
   0  -3  11    1.39    1.19
   0  -3 -11    2.50    1.86
   0  -3 -12   57.18    8.17
   0  -3  12   56.94    7.14
   0  -3 -12   57.82    9.13
   0   3 -12   65.10    8.67
   0  -3 -13    0.46    1.78
   0  -3  13    0.23    1.69
   0   3 -13    1.09    1.34
   0  -3 -13    0.69    0.92
   0  -3 -14   82.25   10.62
   0  -3  14   84.10    9.38
   0  -3 -14   82.21   11.85
   0   3 -14   90.17   10.85
   0  -3  15    5.86    2.57
   0  -3 -15    1.17    1.54
   0  -3 -15    5.67    3.91
   0  -3 -16   42.98    9.25
   0  -3  16   48.52    7.80
   0  -3 -16   44.25    8.57
   0  -3 -17   -0.46    0.75
   0  -3 -18    2.42    2.52
   0  -3 -19    2.54    2.86
   0  -3 -20   59.87   11.36
   0  -3 -21    5.76    3.79
   0  -4   0   11.76    1.54
   0  -4  -1    4.53    1.59
   0  -4  -2  803.96   16.81
   0  -4  -2  821.44   11.29
   0  -4  -2  876.30   17.40
   0  -4  -3    5.59    1.14
   0  -4   3    4.53    1.01
   0  -4  -3    6.90    1.84
   0  -4  -3    3.53    1.32
   0  -4   4   46.64    3.76
   0  -4  -4   46.18    5.16
   0   4   4   51.62    4.17
   0  -4   4   50.97    3.91
   0  -4  -4   52.35    4.88
   0   4  -4   48.20    3.88
   0   4  -5   17.05    2.61
   0  -4   5   16.15    2.58
   0   4   5   19.79    2.91
   0  -4  -5   16.91    3.21
   0  -4  -5   17.99    2.85
   0  -4   5   17.50    2.80
   0  -4   5   13.51    2.11
   0  -4  -6  557.76   18.50
   0   4   6  565.06   17.56
   0  -4   6  578.36   17.27
   0  -4   6  550.82   15.42
   0  -4  -6  550.89   20.61
   0  -4   7  200.25   10.00
   0  -4  -7  211.86   12.24
   0  -4  -7  195.55   13.19
   0  -4  -8   27.14    4.53
   0  -4   8   31.92    4.32
   0  -4  -8   23.07    4.81
   0  -4   9    8.32    2.27
   0  -4  -9    7.78    2.80
   0  -4  -9   10.96    3.22
   0  -4 -10    7.70    3.35
   0  -4 -10    6.40    2.42
   0  -4  10    5.18    1.96
   0  -4  11    0.27    1.02
   0  -4 -11    0.68    1.06
   0  -4 -11    0.82    1.21
   0  -4  12  346.19   17.44
   0  -4 -12  326.46   21.82
   0  -4 -12  322.62   19.52
   0  -4  13    0.08    1.22
   0  -4 -13   -1.37    1.51
   0  -4 -13    0.51    2.13
   0  -4 -14    4.02    2.75
   0  -4 -14    4.24    3.14
   0  -4  14    6.12    2.82
   0  -4  15    0.23    1.30
   0  -4 -15    3.36    3.87
   0  -4 -15    0.62    1.43
   0  -4 -16   98.52   12.58
   0  -4 -16   97.68   13.94
   0  -4 -17    4.91    3.06
   0  -4 -18   -1.33    1.12
   0  -4 -19    1.78    1.37
   0  -4 -20   31.22    8.11
   0  -4 -21    2.12    2.60
   0  -5   0    1.80    1.03
   0  -5  -1    0.54    1.02
   0  -5   1    0.77    0.61
   0  -5  -2    7.82    1.99
   0  -5  -2    7.86    2.06
   0  -5  -2    9.04    1.23
   0  -5  -3   26.40    2.47
   0  -5  -3   27.59    3.60
   0  -5  -3   28.82    3.80
   0   5   4 1481.75   21.87
   0  -5  -4 1478.49   27.81
   0   5  -4 1493.64   22.47
   0  -5   4 1494.97   20.88
   0  -5  -4 1418.16   29.14
   0  -5   5    0.42    0.76
   0  -5   5    3.43    1.94
   0   5   5    2.10    1.29
   0  -5  -5    1.55    1.41
   0  -5  -5    1.24    1.19
   0  -5   5   -0.52    1.13
   0   5  -5    0.29    0.54
   0   5  -6  666.39   17.07
   0  -5  -6  618.46   20.35
   0   5   6  660.35   18.58
   0  -5   6  616.26   16.43
   0  -5   6  668.38   18.11
   0  -5  -6  612.89   22.32
   0  -5  -7   98.66    9.61
   0  -5  -7   99.86    8.68
   0  -5   7  105.03    8.03
   0  -5   7   96.54    6.98
   0  -5  -8   -0.27    1.15
   0  -5  -8   -0.62    0.61
   0  -5   8    0.30    0.67
   0  -5   9   20.31    3.61
   0  -5  -9   20.29    4.98
   0  -5  -9   19.48    4.34
   0  -5 -10  243.74   15.76
   0  -5  10  238.41   13.07
   0  -5 -10  237.11   17.24
   0  -5 -11   -0.01    1.07
   0  -5 -11    0.97    1.58
   0  -5  11    1.58    1.10
   0  -5  12    8.90    2.90
   0  -5 -12    9.18    4.11
   0  -5 -12    8.26    3.62
   0  -5  13    7.11    2.37
   0  -5 -13    9.88    3.87
   0  -5 -13    8.17    3.89
   0  -5 -14  221.64   19.80
   0  -5  14  207.14   14.50
   0  -5 -14  213.05   17.66
   0  -5 -15    4.95    2.91
   0  -5  15    4.16    2.35
   0  -5 -15    7.95    4.42
   0  -5 -16    4.79    3.55
   0  -5 -16    5.14    4.48
   0  -5 -17    6.20    3.46
   0  -5 -17    7.89    4.85
   0  -5 -18    6.05    3.53
   0  -5 -19    5.03    3.66
   0  -5 -20   82.61   13.38
   0  -5 -21    0.11    1.59
   0   6   0  433.01   10.68
   0  -6  -1    3.77    1.33
   0  -6   1    3.87    0.83
   0  -6  -2  201.38   10.23
   0  -6  -3   32.35    4.31
   0  -6  -3   25.55    2.52
   0  -6  -3   27.13    3.81
   0  -6  -4  184.55   10.87
   0  -6  -4  195.24   10.56
   0  -6   4  198.44    7.32
   0   6  -4  203.35    8.81
   0  -6  -4  185.93    7.89
   0   6   4  194.19    7.69
   0   6  -5  108.84    6.70
   0  -6   5  101.42    6.16
   0   6   5  104.80    6.49
   0  -6  -5  107.65    8.36
   0  -6  -5  102.16    8.73
   0  -6   6  595.67   16.71
   0   6  -6  595.46   16.62
   0  -6   6  588.41   16.53
   0  -6  -6  582.69   22.28
   0  -6  -6  580.70   20.41
   0   6   6  595.61   17.44
   0  -6   7  107.23    7.47
   0  -6   7  119.58    8.29
   0  -6  -7  100.40    9.79
   0  -6  -7  110.96    9.30
   0  -6  -8    1.09    1.35
   0  -6   8   -0.57    0.94
   0  -6  -8    0.11    1.33
   0  -6   9    3.71    1.61
   0  -6  -9    1.54    1.93
   0  -6  -9    1.78    1.47
   0  -6 -10    5.91    2.20
   0  -6  10    3.09    1.60
   0  -6 -10    6.87    2.91
   0  -6 -11   15.00    4.13
   0  -6  11   16.15    3.53
   0  -6 -11   16.40    5.04
   0  -6  12  221.24   13.81
   0  -6 -12  193.72   15.49
   0  -6 -12  212.23   18.13
   0  -6 -13    0.69    0.89
   0  -6 -13    1.60    2.08
   0  -6  13    0.37    0.77
   0  -6  14    5.64    2.17
   0  -6 -14    5.88    2.77
   0  -6 -14    7.63    4.35
   0  -6  15    5.32    2.50
   0  -6 -15    5.03    3.28
   0  -6 -15    2.03    1.64
   0  -6 -16  123.85   14.54
   0  -6 -16  121.90   16.10
   0  -6 -17   12.07    5.37
   0  -6 -17   12.99    6.05
   0  -6 -18   12.86    5.18
   0  -6 -19    2.65    2.47
   0  -6 -20   17.59    7.01
   0  -6 -21    0.55    1.92
   0   7   0    0.68    0.62
   0  -7   1    5.64    1.00
   0  -7  -1    7.40    2.75
   0   7   1    6.82    1.67
   0  -7   2  150.46    5.26
   0  -7  -2  154.54    9.60
   0  -7  -3   14.29    3.04
   0  -7  -3   13.10    1.77
   0  -7  -3   11.82    2.74
   0   7  -4  349.16   12.36
   0  -7  -4  340.95   15.23
   0  -7  -4  346.97   15.02
   0  -7  -4  336.45   10.36
   0   7  -5   93.49    6.48
   0  -7   5   87.97    5.62
   0   7   5   94.90    6.08
   0  -7  -5  103.08    8.47
   0  -7  -5   95.68    8.71
   0  -7  -6  137.11   10.24
   0  -7  -6  125.17   10.48
   0   7   6  137.44    8.21
   0  -7   6  140.05    7.91
   0   7  -6  138.43    8.30
   0  -7  -7   26.27    4.58
   0   7  -7   27.56    3.89
   0  -7   7   30.02    4.15
   0  -7  -7   28.27    5.49
   0  -7   8   64.07    6.26
   0  -7  -8   72.63    8.06
   0  -7  -8   60.83    8.33
   0  -7  -9   16.80    4.02
   0  -7  -9   16.99    4.75
   0  -7   9   15.04    3.12
   0  -7 -10  203.34   16.65
   0  -7 -10  221.83   15.44
   0  -7  10  221.26   12.73
   0  -7  11    3.73    1.61
   0  -7 -11    6.35    3.31
   0  -7 -11    5.90    2.76
   0  -7  12   59.16    7.16
   0  -7 -12   63.04   10.01
   0  -7 -12   54.70    8.32
   0  -7 -13    3.60    2.17
   0  -7  13    3.90    1.89
   0  -7 -13    7.10    3.42
   0  -7 -14   87.78   12.89
   0  -7  14   78.82    8.82
   0  -7 -14   71.22   10.48
   0  -7  15    1.66    1.39
   0  -7 -15    2.90    3.10
   0  -7 -15    3.32    2.99
   0  -7 -16   23.01    6.96
   0  -7 -16   26.94    7.86
   0  -7 -17    0.87    2.65
   0  -7 -17    0.94    1.27
   0  -7 -18    5.49    2.90
   0  -7 -18    9.95    4.69
   0  -7 -19    1.01    2.35
   0  -7 -20   84.92   13.75
   0   8   0  780.33   16.57
   0  -8  -1   20.86    4.68
   0   8  -1   22.82    2.47
   0  -8   1   21.49    2.45
   0   8   1   22.85    3.28
   0  -8  -2  136.37    9.65
   0  -8   2  136.15    5.48
   0   8   2  141.93    8.85
   0  -8  -3    1.99    0.93
   0  -8  -3    1.13    0.98
   0  -8  -3    1.38    1.55
   0  -8  -4  158.77   10.62
   0   8  -4  159.50    8.82
   0  -8  -4  146.10   10.15
   0  -8  -4  146.07    6.70
   0  -8   5    1.03    0.54
   0  -8  -5   -0.93    0.68
   0   8  -5   -0.30    0.41
   0  -8   6  199.10    9.20
   0  -8  -6  196.41   13.64
   0   8   6  190.37    9.47
   0  -8  -6  219.23   13.64
   0   8  -6  203.59   10.45
   0  -8   7    2.93    1.38
   0  -8  -7   -0.36    0.78
   0   8   7    1.54    0.67
   0  -8  -7    1.59    1.36
   0  -8  -8    6.46    2.26
   0  -8  -8    6.94    2.90
   0  -8   9   18.05    3.71
   0  -8  -9   14.93    4.49
   0  -8  -9   16.46    4.37
   0  -8 -10   99.44   10.65
   0  -8 -10  103.98   12.04
   0  -8  10  101.81    8.74
   0  -8 -11   13.73    4.49
   0  -8 -11   18.44    5.01
   0  -8  11   12.01    3.08
   0  -8 -12   23.54    5.60
   0  -8  12   19.23    4.16
   0  -8 -12   23.00    6.54
   0  -8 -13    2.74    2.36
   0  -8 -13    1.28    1.80
   0  -8  13    0.18    0.79
   0  -8  14   84.56    9.40
   0  -8 -14   85.02   11.39
   0  -8 -14   77.69   12.35
   0  -8 -15    2.88    2.77
   0  -8 -15    0.76    1.96
   0  -8 -16  119.02   16.34
   0  -8 -16  108.96   13.96
   0  -8 -17   -1.60    1.81
   0  -8 -17    5.16    4.02
   0  -8 -18   43.49    9.38
   0  -8 -18   50.69   11.77
   0  -8 -19    3.27    2.90
   0  -8 -20    3.06    3.25
   0   9   0    1.04    0.90
   0  -9   1   26.24    2.94
   0   9  -1   24.64    2.75
   0   9   1   24.64    3.56
   0  -9  -1   24.23    5.14
   0  -9   2  285.01    8.56
   0   9   2  316.71   13.81
   0  -9  -2  308.86   15.51
   0  -9  -3    1.34    1.23
   0  -9  -3    2.36    0.87
   0  -9  -3    2.54    1.26
   0  -9  -4   19.48    3.89
   0  -9  -4   16.45    2.34
   0  -9  -4   17.71    3.79
   0  -9  -5   26.66    5.42
   0  -9  -5   16.24    3.76
   0   9  -5   18.10    3.25
   0  -9   6   19.64    2.91
   0  -9  -6   19.05    4.27
   0  -9  -6   22.19    4.74
   0  -9   7    0.15    0.73
   0  -9  -7   -0.92    1.00
   0  -9  -7    1.20    1.79
   0  -9   8  204.65   11.27
   0  -9  -8  212.93   14.77
   0  -9  -8  199.90   15.53
   0  -9  -9    1.19    1.38
   0  -9  -9    1.00    1.66
   0  -9 -10  130.77   12.49
   0  -9 -10  131.57   14.01
   0  -9 -11    1.12    0.79
   0  -9 -11    2.39    1.93
   0  -9 -12   95.85   12.69
   0  -9 -12   96.51   11.46
   0  -9  12   99.34    9.42
   0  -9 -13   22.46    6.62
   0  -9  13   18.27    4.20
   0  -9 -13   18.46    5.39
   0  -9 -14    3.09    2.72
   0  -9 -14    4.14    3.17
   0  -9  14    4.16    2.02
   0  -9 -15    2.05    2.12
   0  -9 -15    1.45    2.51
   0  -9 -16  137.40   17.74
   0  -9 -16  129.03   15.37
   0  -9 -17    1.88    2.35
   0  -9 -17    3.73    3.81
   0  -9 -18   32.00    9.39
   0  -9 -18   28.94    7.65
   0  -9 -19    0.02    2.44
   0  -9 -20   54.54   11.24
   0  10   0  669.99   17.19
   0 -10  -1    0.52    1.08
   0 -10   1    2.70    1.25
   0  10   1    2.51    1.46
   0  10  -1    3.06    1.16
   0 -10  -2    3.57    1.91
   0  10   2    9.19    2.69
   0 -10   2    6.77    1.51
   0 -10  -3    0.33    1.35
   0 -10  -3    0.84    1.26
   0 -10   3    0.05    0.27
   0 -10  -4   19.04    4.07
   0 -10  -4   19.00    3.80
   0 -10  -4   17.47    2.35
   0 -10  -5  166.66   12.79
   0 -10  -5  128.32    7.04
   0 -10  -5  129.80   10.92
   0 -10   6  188.12    8.70
   0 -10  -6  188.28   13.80
   0 -10  -6  188.76   13.58
   0 -10  -7    8.30    3.09
   0 -10  -7   10.49    3.19
   0 -10   7    8.88    2.14
   0 -10   8  219.84   11.47
   0 -10  -8  233.30   17.07
   0 -10  -8  241.99   16.14
   0 -10  -9    0.34    1.74
   0 -10  -9   -1.58    1.21
   0 -10 -10  256.24   17.72
   0 -10 -10  260.83   19.75
   0 -10 -11   -0.05    0.86
   0 -10 -11   -0.22    0.98
   0 -10 -12    3.67    2.48
   0 -10 -12    4.32    2.88
   0 -10 -13    8.52    3.83
   0 -10 -13   11.11    4.30
   0 -10 -14   69.68   10.61
   0 -10 -14   73.81   12.30
   0 -10 -15    1.83    2.76
   0 -10 -15    1.07    1.71
   0 -10 -16   93.15   14.93
   0 -10 -16   95.85   13.33
   0 -10 -17    5.03    4.61
   0 -10 -17    0.64    1.52
   0 -10 -18   62.88   11.38
   0 -10 -18   69.42   13.19
   0 -10 -19    2.09    3.19
   0 -10 -20    0.55    1.65
   0  11   0    1.67    1.16
   0 -11  -1    4.04    2.78
   0  11  -1    4.88    1.29
   0  11   1    3.93    1.46
   0 -11   2  111.67    5.98
   0  11   2  116.07    8.87
   0 -11  -2  111.47   10.76
   0 -11   3   -0.23    0.41
   0 -11  -3   -1.94    1.34
   0 -11  -3    0.50    1.08
   0 -11  -4  194.24    7.82
   0 -11  -4  182.85   12.29
   0 -11  -4  191.29   12.70
   0 -11  -5    0.46    0.39
   0 -11  -5    1.47    1.31
   0 -11  -5    0.18    0.92
   0 -11  -6    2.03    1.83
   0 -11  -6    5.46    3.44
   0 -11   6    1.44    0.96
   0 -11  -7    2.85    2.05
   0 -11  -7    2.52    1.81
   0 -11   7    1.78    1.06
   0 -11   8  220.50   11.19
   0 -11  -8  211.20   16.44
   0 -11  -8  235.46   16.47
   0 -11  -9    0.61    1.54
   0 -11  -9    2.56    1.67
   0 -11 -10  128.06   14.03
   0 -11 -10  142.76   13.59
   0 -11 -11    0.93    2.20
   0 -11 -11    3.81    2.80
   0 -11 -12   60.88   10.63
   0 -11 -12   60.99    9.45
   0 -11 -13   15.18    5.08
   0 -11 -13   15.28    5.48
   0 -11 -14    1.66    2.83
   0 -11 -14    3.26    3.31
   0 -11 -15    2.84    2.44
   0 -11 -15    4.57    2.98
   0 -11 -16  111.96   16.55
   0 -11 -16  110.37   14.46
   0 -11 -17    3.47    3.22
   0 -11 -17    3.34    3.31
   0 -11 -18   20.56    6.85
   0 -11 -18   28.59    8.84
   0 -11 -19    9.30    5.19
   0  12   0 1246.02   25.67
   0  12   1    1.98    1.55
   0 -12  -1    2.61    2.70
   0  12  -1    4.00    2.12
   0 -12  -2   40.11    7.04
   0 -12  -2   38.35    5.16
   0 -12   2   41.51    3.89
   0 -12  -3   24.01    4.87
   0 -12  -3   26.93    4.40
   0 -12   3   26.94    3.01
   0 -12  -4    4.41    1.12
   0 -12   4    2.71    0.88
   0 -12  -4    6.68    2.70
   0 -12  -4    1.07    0.90
   0 -12  -5   65.88    8.32
   0 -12  -5   59.73    4.75
   0 -12  -5   72.51    8.51
   0 -12   6  294.76   10.46
   0 -12  -6  306.66   18.38
   0 -12  -6  295.92   18.14
   0 -12   7    6.38    1.73
   0 -12  -7    5.20    2.95
   0 -12  -7    4.42    2.55
   0 -12  -8   27.39    6.08
   0 -12   8   21.86    3.45
   0 -12  -8   29.76    6.23
   0 -12  -9    5.75    3.35
   0 -12  -9    6.57    2.95
   0 -12 -10   61.64    9.89
   0 -12 -10   64.32    9.29
   0 -12 -11    0.67    0.79
   0 -12 -11    6.60    3.74
   0 -12 -12  104.93   12.72
   0 -12 -12  111.10   14.31
   0 -12 -13   13.45    5.03
   0 -12 -13   11.96    4.66
   0 -12 -14   19.58    6.87
   0 -12 -14   20.34    6.00
   0 -12 -15    5.36    3.24
   0 -12 -15    9.73    3.75
   0 -12 -16   65.24   12.60
   0 -12 -16   66.78   11.56
   0 -12 -17    4.61    2.37
   0 -12 -17   -0.64    1.76
   0 -12 -18   31.58    8.58
   0 -12 -18   31.81    9.74
   0 -12 -19    2.92    2.12
   0  13   0    2.20    2.20
   0  13  -1    4.46    1.32
   0  13   1    3.55    2.05
   0 -13  -2  130.96   12.65
   0 -13  -2  139.40   10.04
   0 -13   2  144.71    7.60
   0 -13  -3   17.86    3.96
   0 -13  -3   19.66    4.60
   0 -13   3   18.96    2.53
   0 -13  -4  373.83   18.63
   0 -13  -4  338.10   10.32
   0 -13   4  386.56   11.04
   0 -13  -4  352.39   19.75
   0 -13   5    2.16    0.83
   0 -13  -5    4.35    1.43
   0 -13  -5    1.35    0.89
   0 -13  -5    1.30    1.39
   0 -13   6   89.21    5.67
   0 -13  -6  101.02   10.98
   0 -13  -6  100.69   10.67
   0 -13  -7   44.68    7.51
   0 -13   7   37.89    4.07
   0 -13  -7   44.29    7.38
   0 -13  -8   32.93    6.77
   0 -13  -8   31.45    6.77
   0 -13   8   27.16    3.79
   0 -13  -9    2.16    2.90
   0 -13   9    1.20    1.11
   0 -13  -9    0.05    1.00
   0 -13 -10  162.83   15.34
   0 -13 -10  153.57   15.90
   0 -13 -11   11.23    4.39
   0 -13 -11   11.72    4.19
   0 -13 -12   44.67    9.28
   0 -13 -12   51.64    9.29
   0 -13 -13    3.00    2.23
   0 -13 -13    1.63    1.63
   0 -13 -14   31.35    7.60
   0 -13 -14   26.96    8.16
   0 -13 -15    1.10    2.29
   0 -13 -15    1.76    2.50
   0 -13 -16   13.80    6.53
   0 -13 -16   20.22    6.72
   0 -13 -17    2.73    2.82
   0 -13 -17    0.23    1.07
   0 -13 -18   -0.87    2.27
   0 -13 -19    1.63    3.00
   0  14   0  298.54   13.50
   0 -14  -1    1.04    2.91
   0  14   1    3.69    2.23
   0 -14  -2   82.52   10.44
   0 -14  -2   83.06    7.99
   0 -14   3   19.26    2.67
   0 -14  -3   23.02    4.59
   0 -14  -3   18.88    5.27
   0 -14  -4   81.90    9.99
   0 -14   4   80.50    5.16
   0 -14  -4   85.14    9.30
   0 -14  -4   75.57    4.87
   0 -14  -5   49.83    4.29
   0 -14   5   58.99    4.45
   0 -14  -5   54.63    7.88
   0 -14  -5   54.95    7.65
   0 -14   6  288.59   10.03
   0 -14  -6  299.21   18.98
   0 -14  -6  307.23   19.63
   0 -14  -7   46.67    7.94
   0 -14  -7   60.47    9.36
   0 -14   7   46.05    4.34
   0 -14  -8   22.25    5.78
   0 -14  -8   15.81    4.69
   0 -14   8   12.53    2.53
   0 -14  -9   12.91    4.26
   0 -14  -9   10.92    4.09
   0 -14 -10    0.53    1.14
   0 -14 -10    3.84    3.36
   0 -14 -11   -1.02    2.54
   0 -14 -11    1.29    1.63
   0 -14 -12  216.98   19.09
   0 -14 -12  220.48   20.68
   0 -14 -13   -0.98    1.98
   0 -14 -13    0.57    1.34
   0 -14 -14    3.67    3.01
   0 -14 -14    4.35    3.82
   0 -14 -15    2.73    2.99
   0 -14 -15    4.00    2.78
   0 -14 -16   83.13   13.28
   0 -14 -16   76.04   13.99
   0 -14 -17    2.21    2.00
   0 -14 -17    2.18    1.99
   0 -14 -18   19.42    6.47
   0  15   0    1.07    1.13
   0 -15   0    4.01    4.60
   0 -15  -1    5.20    3.51
   0 -15  -2   39.10    5.65
   0 -15  -2   47.64    8.25
   0 -15  -3   25.93    4.76
   0 -15   3   22.43    3.02
   0 -15  -3   18.71    5.07
   0 -15  -4  508.15   25.67
   0 -15  -4  510.79   22.78
   0 -15   4  526.53   13.54
   0 -15  -4  481.09   12.26
   0 -15  -5    5.12    2.13
   0 -15  -5    3.36    1.02
   0 -15   5    3.84    1.06
   0 -15  -5    3.29    2.44
   0 -15   6  203.08    8.39
   0 -15  -6  196.97   15.63
   0 -15  -6  218.98   17.40
   0 -15   6  186.34    7.91
   0 -15  -7   15.85    4.66
   0 -15  -7   22.99    5.79
   0 -15   7   11.83    2.13
   0 -15  -8    1.58    0.88
   0 -15  -8    8.14    4.19
   0 -15  -9    0.06    1.06
   0 -15  -9   -1.26    0.80
   0 -15 -10   83.90   11.45
   0 -15 -10   86.19   12.36
   0 -15 -11   -1.71    2.28
   0 -15 -11    2.13    1.56
   0 -15 -12   28.62    7.49
   0 -15 -12   25.60    6.72
   0 -15 -13    9.14    4.40
   0 -15 -13    7.59    4.66
   0 -15 -14   98.45   15.04
   0 -15 -14  102.47   14.08
   0 -15 -15    1.33    3.10
   0 -15 -15    0.16    1.54
   0 -15 -16    2.79    3.13
   0 -15 -16    7.07    4.66
   0 -15 -17    0.45    2.37
   0 -15 -17    6.53    4.14
   0 -15 -18    2.90    3.13
   0 -16   0  131.24   17.11
   0  16   0  185.92   11.27
   0 -16  -1    2.61    1.65
   0 -16  -1    3.02    3.85
   0 -16  -2   26.80    4.68
   0 -16  -2   24.86    6.18
   0 -16  -3   11.93    4.13
   0 -16  -3    7.73    2.92
   0 -16  -4   55.36    4.17
   0 -16   4   57.43    4.64
   0 -16  -4   49.94    8.31
   0 -16  -4   59.11    7.91
   0 -16  -5   17.56    2.43
   0 -16   5   20.11    2.60
   0 -16  -5   19.86    4.79
   0 -16  -5   21.37    5.22
   0 -16  -6  229.90   17.25
   0 -16   6  228.63    8.81
   0 -16  -6  224.64   17.94
   0 -16  -7    2.51    2.16
   0 -16  -7    2.92    2.96
   0 -16   7    0.92    0.68
   0 -16  -8    2.25    1.77
   0 -16  -8    3.47    3.26
   0 -16  -9   26.80    6.72
   0 -16  -9   29.91    7.06
   0 -16 -10   22.35    6.57
   0 -16 -10   24.95    6.59
   0 -16 -11    7.55    4.62
   0 -16 -11    7.18    3.65
   0 -16 -12  121.67   14.94
   0 -16 -12  127.94   16.30
   0 -16 -13    3.34    3.01
   0 -16 -13   -1.09    2.26
   0 -16 -14    6.34    4.68
   0 -16 -14    1.47    2.12
   0 -16 -15    2.80    4.36
   0 -16 -15    0.30    2.34
   0 -16 -16   42.42    9.86
   0 -16 -16   44.35   10.90
   0 -16 -17    1.74    2.05
   0 -17   0    3.69    4.70
   0 -17  -1    1.44    1.14
   0 -17  -1    4.89    4.53
   0 -17  -2   59.24    7.23
   0 -17  -2   59.68    9.76
   0 -17  -3   32.75    7.28
   0 -17  -3   32.16    5.82
   0 -17  -4  187.65   14.44
   0 -17  -4  167.25   15.73
   0 -17  -4  163.02    7.16
   0 -17  -5   10.71    3.90
   0 -17  -5   11.67    2.05
   0 -17   5   13.81    2.17
   0 -17  -5   11.92    3.77
   0 -17  -6   81.92   10.34
   0 -17  -6   75.83   10.60
   0 -17   6   81.41    5.11
   0 -17  -7   14.94    4.83
   0 -17  -7   24.80    7.54
   0 -17  -8   32.64    7.30
   0 -17  -8   29.02    7.17
   0 -17  -9    1.58    3.22
   0 -17  -9    0.53    2.01
   0 -17 -10  100.98   13.34
   0 -17 -10   94.58   13.11
   0 -17 -11   -0.43    1.85
   0 -17 -11   -1.40    2.34
   0 -17 -12   20.46    5.94
   0 -17 -12   22.32    6.51
   0 -17 -13   18.88    6.53
   0 -17 -13   16.43    5.94
   0 -17 -14   28.85    8.67
   0 -17 -14   30.86    8.13
   0 -17 -15    2.64    2.76
   0 -17 -15    0.17    1.89
   0 -17 -16    4.32    4.47
   0 -17 -16    8.59    4.45
   0 -17 -17    1.36    2.26
   0 -18   0  333.79   15.70
   0 -18   0  283.80   25.54
   0 -18  -1   14.62    3.65
   0 -18  -1   26.44    7.34
   0 -18  -2   19.73    4.65
   0 -18  -2   21.79    6.46
   0 -18  -3   14.41    4.86
   0 -18  -3   15.80    4.44
   0 -18  -4    0.32    0.61
   0 -18  -4   -0.87    1.69
   0 -18  -4    0.61    0.74
   0 -18  -5   -0.99    2.57
   0 -18  -5    4.22    2.83
   0 -18  -5    2.19    0.94
   0 -18  -6  143.00   13.96
   0 -18  -6  104.83   11.66
   0 -18  -7   32.49    7.20
   0 -18  -7   38.35    8.18
   0 -18  -8   63.63   11.03
   0 -18  -8   36.76    7.88
   0 -18  -9   -1.66    1.68
   0 -18  -9    1.53    2.66
   0 -18 -10   83.87   12.45
   0 -18 -10   84.69   12.52
   0 -18 -11    4.50    3.52
   0 -18 -11   -0.97    2.46
   0 -18 -12   24.09    7.06
   0 -18 -12   29.26    8.48
   0 -18 -13    8.87    3.48
   0 -18 -13   13.72    5.81
   0 -18 -14    8.82    4.93
   0 -18 -14    7.34    3.84
   0 -18 -15   -2.14    3.24
   0 -18 -15   -2.31    2.58
   0 -18 -16   67.36   13.77
   0 -18 -16   53.60   11.25
   0 -19   0    5.61    4.95
   0 -19   0    1.25    1.20
   0 -19   1    2.11    1.53
   0 -19  -1    0.31    1.78
   0 -19  -2  146.03   12.08
   0 -19  -2  162.07   16.70
   0 -19  -3    0.09    0.79
   0 -19  -3    1.84    2.28
   0 -19  -4   -1.50    4.04
   0 -19  -4    9.16    3.70
   0 -19  -5   12.04    4.01
   0 -19  -5    6.09    3.47
   0 -19  -6    1.11    2.09
   0 -19  -6   -5.27    5.06
   0 -19  -7    4.38    2.58
   0 -19  -7   23.80    8.00
   0 -19  -8  113.33   14.67
   0 -19  -8  113.41   13.97
   0 -19  -9   16.53    5.62
   0 -19  -9   27.42    7.70
   0 -19 -10   69.18   11.68
   0 -19 -10   75.32   12.13
   0 -19 -11   -0.03    1.74
   0 -19 -11   -1.92    3.91
   0 -19 -12   34.45    8.32
   0 -19 -12   39.40    9.29
   0 -19 -13    5.40    3.36
   0 -19 -13    7.41    4.30
   0 -19 -14    1.97    3.35
   0 -19 -14    4.18    2.78
   0 -19 -15    0.29    2.22
   0 -19 -15    0.13    1.96
   0 -19 -16   43.99   10.46
   0 -20   0  426.12   31.71
   0 -20   0  465.41   19.29
   0 -20   1   10.12    2.74
   0 -20  -1    8.33    4.39
   0 -20   1   -2.07    8.38
   0 -20  -1   11.93    3.34
   0 -20  -2   32.53    5.82
   0 -20  -2   51.32   11.57
   0 -20   2   32.16    4.31
   0 -20  -3   55.26   10.22
   0 -20  -3   25.89    5.73
   0 -20  -4   -0.54    3.12
   0 -20  -4    5.24    2.33
   0 -20  -5    7.00    3.38
   0 -20  -5   -0.66    2.84
   0 -20  -6   34.47    6.67
   0 -20  -6   70.84   10.23
   0 -20  -7    9.51    4.70
   0 -20  -7   11.90    5.76
   0 -20  -8   51.85    9.70
   0 -20  -8   64.49   11.84
   0 -20  -9   18.91    6.03
   0 -20  -9   17.24    6.15
   0 -20 -10  115.80   15.22
   0 -20 -10   88.82   13.70
   0 -20 -11   10.79    5.05
   0 -20 -11    3.43    2.37
   0 -20 -12   19.58    6.64
   0 -20 -12   16.22    5.84
   0 -20 -13   25.97    8.10
   0 -20 -13   22.14    6.68
   0 -20 -14   18.60    7.13
   0 -20 -14   18.25    6.53
   0 -20 -15    1.51    2.68
   0 -20 -15   -0.60    0.96
   0 -21   0    9.85    7.91
   0 -21   0    4.06    2.11
   0 -21  -1    5.49    2.65
   0 -21   1    8.30    6.51
   0 -21   1    7.19    2.38
   0 -21  -1    7.53    5.87
   0 -21  -2  177.45   18.34
   0 -21  -2  172.35   13.50
   0 -21  -3    0.80    3.47
   0 -21  -3    0.20    1.36
   0 -21  -4    8.99    3.12
   0 -21  -4   10.17    3.70
   0 -21  -5   12.75    4.12
   0 -21  -5    6.20    3.20
   0 -21  -6   -3.00    4.65
   0 -21  -6    4.08    3.04
   0 -21  -7   29.69    9.96
   0 -21  -7   -0.12    1.97
   0 -21  -8   89.89   13.74
   0 -21  -8  108.18   13.96
   0 -21  -9   11.53    5.28
   0 -21  -9    6.18    3.73
   0 -21 -10   38.90    9.17
   0 -21 -10   41.94    9.74
   0 -21 -11   -0.43    2.61
   0 -21 -11    4.65    3.86
   0 -21 -12   23.41    7.51
   0 -21 -12   16.94    5.59
   0 -21 -13   -2.29    3.39
   0 -21 -13    2.93    3.51
   0 -21 -14    8.80    4.99
   0 -21 -14    3.61    3.69
   0 -22   0  197.53   22.20
   0 -22   0  171.65   12.26
   0 -22   1    3.52    4.16
   0 -22  -1    1.67    1.22
   0 -22  -2    4.21    2.65
   0 -22  -2    8.01    5.49
   0 -22  -3    9.85    3.84
   0 -22  -3    9.61    4.45
   0 -22  -4   14.43    5.17
   0 -22  -4   13.56    4.44
   0 -22  -5    1.83    1.92
   0 -22  -5    2.57    2.19
   0 -22  -6   52.35    7.78
   0 -22  -6   84.83   11.45
   0 -22  -7    0.92    1.76
   0 -22  -7   13.70    6.78
   0 -22  -8   16.73    7.15
   0 -22  -8   14.54    5.33
   0 -22  -9    2.92    1.54
   0 -22  -9    2.63    2.74
   0 -22 -10   25.46    7.35
   0 -22 -10   27.47    7.51
   0 -22 -11    4.31    3.34
   0 -22 -11   -0.97    3.25
   0 -22 -12   28.45    8.24
   0 -22 -12   40.12   10.33
   0 -22 -13    8.58    4.78
   0 -22 -13    7.98    4.32
   0 -22 -14   12.04    5.41
   0 -22 -14    3.24    1.90
   0 -23   0    5.23    4.70
   0 -23  -1   14.53    6.82
   0 -23  -1   11.97    3.80
   0 -23   1   22.15    8.89
   0 -23   2    6.35    5.19
   0 -23  -2   18.02    6.09
   0 -23  -2   15.36    4.29
   0 -23  -3    8.81    3.48
   0 -23  -3    5.63    4.25
   0 -23  -4  172.23   18.95
   0 -23  -4  189.08   16.14
   0 -23  -5    0.45    1.21
   0 -23  -5   -3.48    4.73
   0 -23  -6   15.99    3.86
   0 -23  -6   21.29    5.98
   0 -23  -7   15.13    5.28
   0 -23  -7   24.00    7.82
   0 -23  -8   27.52    8.07
   0 -23  -8   27.87    7.26
   0 -23  -9    2.33    1.87
   0 -23  -9    7.05    4.18
   0 -23 -10   62.19   11.64
   0 -23 -10   54.47   11.34
   0 -23 -11    0.96    1.18
   0 -23 -11    2.10    2.13
   0 -23 -12    2.45    3.57
   0 -23 -12    1.26    1.38
   0 -23 -13   -4.68    4.69
   0 -23 -13    0.61    1.32
   0 -23 -14   46.34   11.27
   0 -24   0   56.12   14.50
   0 -24  -1   20.29    8.93
   0 -24   1   69.59   17.88
   0 -24  -2   64.43   12.14
   0 -24   2   93.01   21.08
   0 -24  -3   -0.53    3.68
   0 -24  -3    1.26    1.81
   0 -24  -4   12.40    4.71
   0 -24  -4   10.14    2.75
   0 -24  -5   -0.75    1.03
   0 -24  -5   -7.27    5.96
   0 -24  -6  102.41   13.21
   0 -24  -6   76.55   12.46
   0 -24  -7    8.49    5.78
   0 -24  -7    1.22    2.53
   0 -24  -8    6.19    5.86
   0 -24  -8    0.04    1.29
   0 -24  -9    6.39    3.86
   0 -24  -9    6.95    4.09
   0 -24 -10    5.56    4.35
   0 -24 -10    3.72    2.91
   0 -24 -11    0.94    2.87
   0 -24 -11   -0.98    2.28
   0 -24 -12   66.82   12.93
   0 -24 -12   59.02   12.21
   0 -24 -13    1.16    1.72
   0 -25   0   14.50    8.15
   0 -25  -1   27.20    8.90
   0 -25   1   30.03   12.11
   0 -25   2   34.71   14.20
   0 -25  -2    2.26    3.17
   0 -25   3   36.66   13.57
   0 -25  -3    7.24    3.98
   0 -25  -4  140.75   17.77
   0 -25  -4  167.64   15.69
   0 -25  -5    1.63    2.27
   0 -25  -5   -6.06    5.45
   0 -25  -6   24.88    6.56
   0 -25  -6   38.97    8.37
   0 -25  -7   34.82    7.93
   0 -25  -7   45.71   10.33
   0 -25  -8   12.59    6.74
   0 -25  -8   10.21    5.32
   0 -25  -9   18.43    6.12
   0 -25  -9   27.72    8.79
   0 -25 -10   42.73   10.17
   0 -25 -10   27.24    8.62
   0 -25 -11    1.58    1.60
   0 -25 -11   -0.38    2.86
   0 -25 -12    0.03    1.17
   0 -25 -13    0.40    2.55
   0 -26   0   24.44    8.92
   0 -26  -1    8.41    4.63
   0 -26   1    4.93    4.83
   0 -26   2   32.11   11.98
   0 -26  -2   19.92    6.82
   0 -26  -3    6.61    3.83
   0 -26   3   10.90    8.31
   0 -26  -4   16.02    6.39
   0 -26  -5   -5.06    4.92
   0 -26  -6   64.02   10.76
   0 -26  -6   44.07    9.59
   0 -26  -7    2.22    3.40
   0 -26  -7   14.26    8.19
   0 -26  -8   -0.94    1.96
   0 -26  -8    4.11    4.37
   0 -26  -9   16.01    5.73
   0 -26  -9   18.96    7.40
   0 -26 -10    4.74    4.79
   0 -26 -10    4.89    3.65
   0 -26 -11    7.46    4.44
   0 -26 -12   54.85   12.12
   0 -27   0    7.84    6.41
   0 -27   1   15.93    8.45
   0 -27  -1    9.70    5.53
   0 -27  -2   23.91    7.62
   0 -27   2   31.06   10.49
   0 -27  -3    2.60    2.08
   0 -27   3   13.35    7.75
   0 -27   4   32.12   11.76
   0 -27  -4   22.99    6.67
   0 -27  -5   -3.66    5.66
   0 -27  -6   -5.40    4.59
   0 -27  -7   27.11    9.06
   0 -27  -8   20.07    6.44
   0 -27  -8   25.20    9.23
   0 -27  -9    9.98    6.21
   0 -27  -9   17.23    6.49
   0 -27 -10   15.79    6.11
   0 -27 -11    2.26    2.78
   0 -27 -12    5.60    4.13
   0 -28   0  173.09   21.37
   0 -28  -1   29.40    8.76
   0 -28   1   30.29   10.07
   0 -28   2   15.59    9.22
   0 -28  -2    2.22    2.05
   0 -28   3   42.99   13.53
   0 -28  -3   28.70    7.52
   0 -28   4   12.09    8.00
   0 -28  -4    2.63    3.13
   0 -28  -5   -8.39    7.44
   0 -28  -6   28.57    9.04
   0 -28  -7    3.74    4.67
   0 -28 -11    6.12    4.73
   0 -29   0    7.93    6.20
   0 -29  -1   13.25    6.69
   0 -29   1   15.53    7.75
   0 -29  -2   40.46    9.67
   0 -29   2   65.12   14.97
   0 -29   3   14.67   10.70
   0 -29  -3   -0.27    4.29
   0 -29   4    1.53    5.48
   0 -29  -4   -7.03    6.49
   0 -29  -5   -5.44    5.41
   0 -29   5   -0.10    3.14
   0 -30   0  117.78   18.36
   0 -30  -1   24.54    8.40
   0 -30   1   32.89   10.06
   0 -30  -2    4.61    3.50
   0 -30   2    5.99    6.38
   0 -30  -3   13.02    5.39
   0 -30   3   34.87   11.91
   0 -30   4    6.62    7.79
   0 -30   5   -6.43   10.37
   0 -30   6    4.80    5.73
   1   0 -20    2.29    2.79
   1   0 -19   36.78    8.79
  -1   0  18    0.38    1.05
   1   0 -18    2.61    2.98
   1   0 -17  141.63   16.18
  -1   0  17  131.90   14.15
  -1   0  16   -1.53    2.38
   1   0 -16   -0.24    0.79
  -1   0  15   31.93    6.49
   1   0 -15   35.05    7.23
   1   0 -14   -1.08    1.39
   1   0 -13   95.09   11.37
   1   0 -12   -1.33    1.45
   1   0 -11  156.50   13.33
   1   0 -10    0.85    1.57
   1   0  -9  149.62   11.67
   1   0  -8   -0.81    1.10
   1   0  -7   54.63    6.27
   1   0  -6    0.36    0.81
   1   0  -5   25.21    3.76
   1   0  -4    1.50    1.21
   1   0  -3  608.47   14.75
  -1   0  -3   56.38    3.19
  -1   0  -3   48.39    4.24
   1   0   3   56.65    3.16
   1   0   4    0.33    0.42
  -1   0  -4    0.25    0.53
  -1   0  -4   -1.05    1.28
  -1   0  -5   11.86    2.11
   1   0   5   10.23    1.93
  -1   0  -5   11.07    2.41
   1   0   6   -0.12    0.46
  -1   0  -6    0.47    1.21
  -1   0  -6    0.66    0.67
  -1   0  -7  114.12    7.85
   1   0   7  113.91    7.83
  -1   0  -7  107.12    9.03
  -1   0  -8   -0.18    0.91
  -1   0  -8    0.23    0.82
  -1   0  -9   97.64    9.86
  -1   0  -9   87.86    8.11
  -1   0 -10   -1.54    1.24
  -1   0 -10   -0.37    0.95
  -1   0 -11  203.11   13.73
  -1   0 -11  207.92   15.70
  -1   0 -12    0.74    2.27
  -1   0 -12    0.85    1.68
  -1   0 -13   14.54    4.16
  -1   0 -13   11.75    4.51
  -1   0 -14   -0.37    1.66
  -1   0 -14   -1.39    1.19
  -1   0 -15  133.06   13.47
  -1   0 -15  130.45   14.87
  -1   0 -16    0.27    1.87
  -1   0 -16    1.28    2.30
  -1   0 -17  146.74   15.17
  -1   0 -17  137.06   16.22
  -1   0 -18    2.43    1.67
  -1   0 -19   16.73    5.31
   1  -1 -21    3.31    3.06
   1  -1 -20    1.90    2.49
   1  -1 -19   43.27    9.50
   1   1 -18    2.37    2.88
  -1   1  18   -1.68    2.98
   1  -1 -18    0.31    2.35
   1  -1 -17   85.73   12.43
  -1  -1  17   86.48   11.33
   1   1 -17   79.80   12.05
  -1   1  17   84.77   11.55
   1   1 -16    2.93    2.20
  -1   1  16    2.38    1.96
  -1  -1  16    1.14    0.89
   1  -1 -16    1.28    2.69
  -1  -1  15   19.31    4.91
   1   1 -15   19.56    5.63
   1  -1 -15   22.59    6.04
  -1  -1  14   -1.21    1.75
   1   1 -14    2.53    2.43
   1  -1 -14    0.40    0.94
   1   1 -13   34.18    7.09
  -1  -1  13   38.29    6.61
   1  -1 -13   36.00    6.88
  -1  -1  12   18.65    4.64
   1  -1 -12   16.13    4.60
   1   1 -12   16.42    4.72
   1   1 -11  345.58   19.84
   1  -1 -11  324.43   19.25
   1   1 -10    2.25    1.84
   1  -1 -10    5.12    2.28
   1   1  -9  179.33   12.98
   1  -1  -9  192.09   13.29
   1  -1  -8   -0.11    1.01
   1   1  -8   -1.78    0.60
   1  -1  -7  439.77   18.02
   1   1  -7  454.14   18.31
   1  -1  -6   20.14    3.53
   1   1  -6   22.79    3.76
   1   1  -5    0.00    0.80
   1  -1  -5   -0.25    0.83
   1   1  -4   41.89    4.35
   1  -1  -4   41.60    4.27
  -1  -1   3    2.67    1.18
   1  -1  -3    1.91    1.18
   1   1  -3    1.96    1.05
   1   1  -2   29.69    2.91
   1  -1  -2   31.31    2.90
  -1  -1   2   28.81    2.78
  -1  -1  -2    4.50    1.12
  -1  -1  -3  327.04    8.21
  -1  -1  -3  321.26   10.75
  -1   1  -3  311.40   10.86
   1  -1   3  336.30    7.54
   1   1   3  328.75    8.27
  -1   1  -3  338.05    7.50
   1  -1   4    3.68    1.13
  -1   1  -4    4.52    1.55
  -1  -1  -4    4.33    1.51
   1   1   4    4.77    1.34
  -1   1  -4    2.94    1.03
  -1  -1  -4    2.40    0.94
   1   1   5  160.13    7.79
  -1  -1  -5  142.89    9.18
   1  -1   5  161.25    7.45
  -1   1  -5  155.37    7.39
  -1  -1  -5  153.20    7.57
  -1   1  -5  147.63    8.47
  -1  -1  -5  146.13    9.31
  -1  -1  -6    2.44    1.03
  -1   1  -6    2.08    1.16
   1  -1   6    2.01    1.08
  -1   1  -6    1.74    0.86
   1   1   6    4.54    2.12
  -1  -1  -6   -0.12    1.06
  -1   1  -7   48.32    5.85
   1  -1   7   47.28    5.08
  -1  -1  -7   50.91    6.36
  -1  -1  -7   52.62    5.47
   1   1   7   56.60    5.72
  -1   1  -7   42.87    4.74
  -1   1  -8    2.13    1.17
  -1   1  -8    2.88    1.93
  -1  -1  -8    3.24    1.67
  -1  -1  -8    4.48    1.88
  -1  -1  -9  481.25   21.84
  -1  -1  -9  496.53   19.32
  -1   1  -9  473.15   20.68
  -1   1  -9  502.64   19.03
  -1   1 -10    5.44    2.49
  -1  -1 -10    3.42    2.86
  -1   1 -10    3.84    2.04
  -1  -1 -10    4.50    2.07
  -1  -1 -11   16.06    4.99
  -1   1 -11   16.68    4.16
  -1   1 -11   12.34    3.37
  -1  -1 -11   14.17    3.77
  -1  -1 -12    0.67    0.98
  -1   1 -12    3.42    2.32
  -1  -1 -12    2.66    2.97
  -1   1 -12   -0.08    1.11
  -1  -1 -13   18.90    4.83
  -1   1 -13   17.17    4.55
  -1  -1 -13   16.47    5.15
  -1   1 -13   14.52    4.55
  -1  -1 -14    6.84    3.09
  -1   1 -14    8.80    3.74
  -1   1 -14    5.35    2.83
  -1  -1 -14    9.79    3.95
   1  -1  14    9.54    3.70
  -1   1 -15  105.10   11.87
  -1   1 -15  109.33   13.39
   1  -1  15  110.86   10.90
  -1  -1 -15  108.63   13.65
  -1  -1 -15   92.86   11.26
  -1   1 -16   -0.61    1.24
  -1  -1 -16   -0.31    1.23
  -1  -1 -16    3.83    2.20
  -1   1 -16    3.27    2.48
  -1  -1 -17   12.63    5.72
  -1   1 -17   15.12    5.21
  -1  -1 -17   11.50    4.67
  -1   1 -18    3.78    4.44
  -1  -1 -18    2.40    2.34
  -1  -1 -19    4.04    4.32
   1  -2 -21   32.65    8.90
   1  -2 -20    7.61    4.90
   1  -2 -19   16.53    6.00
   1  -2 -18    0.89    1.13
  -1   2  18   -0.93    1.83
   1   2 -17   58.50   10.40
   1  -2 -17   63.52   10.77
  -1  -2  17   55.59    9.15
  -1  -2  16    1.30    1.58
   1  -2 -16   -0.71    1.64
   1   2 -16    2.31    1.59
   1   2 -15   72.22   10.67
  -1  -2  15   67.86    9.38
   1  -2 -15   68.65   10.37
   1   2 -14   -1.37    2.13
  -1  -2  14    0.80    1.12
   1  -2 -14    3.21    2.55
  -1  -2  13   32.92    6.10
   1   2 -13   33.00    6.65
   1  -2 -13   36.08    6.75
   1   2 -12    9.28    3.57
  -1  -2  12    6.83    2.71
   1  -2 -12    6.71    3.07
   1   2 -11  170.02   13.92
   1  -2 -11  161.55   13.77
  -1  -2  11  163.88   12.55
  -1  -2  10   12.62    3.16
   1  -2 -10   16.06    4.44
   1   2 -10   14.13    4.17
   1  -2  -9   23.05    4.59
   1  -2  -9   18.09    4.25
   1   2  -9   19.43    4.26
  -1  -2   9   17.24    3.75
   1   2  -8    0.01    0.70
   1  -2  -8    1.90    1.42
  -1  -2   8   -0.69    1.47
   1  -2  -8    1.20    1.45
   1   2  -7    5.33    2.13
  -1  -2   7    3.57    1.18
   1  -2  -7    4.44    1.71
   1  -2  -7    5.74    1.99
   1  -2  -6    0.46    1.11
   1   2  -6    2.75    1.62
   1  -2  -6    1.68    1.43
  -1  -2   6    1.68    1.44
   1   2  -5  164.78    9.56
   1  -2  -5  160.83    9.58
  -1  -2   5  163.24    8.95
  -1  -2   5  170.22    9.31
   1  -2  -5  152.27    9.68
   1  -2  -4   56.39    5.21
  -1  -2   4   46.64    4.46
   1   2  -4   54.17    4.89
   1  -2  -3  319.05   10.98
  -1  -2   3  314.77   10.43
  -1  -2   2    4.42    1.03
   1  -2  -2    6.44    1.48
  -1   2  -2   53.47    3.78
   1  -2   2   47.93    2.94
  -1  -2  -2   52.77    4.57
  -1  -2  -3  216.34    7.38
  -1   2  -3  222.29    9.18
   1  -2   3  205.12    7.98
   1   2   3  210.78    7.41
   1  -2   3  219.64    6.25
  -1  -2  -3  207.04    8.64
  -1  -2  -4   51.81    4.05
   1  -2   4   48.81    2.69
  -1   2  -4   49.32    4.20
  -1  -2  -4   46.36    4.56
   1  -2   4   52.73    3.74
   1   2   4   43.90    3.67
   1  -2   5    2.15    0.88
  -1  -2  -5    0.98    1.31
  -1   2  -5    0.37    0.38
  -1  -2  -5    1.10    0.58
  -1   2  -5   -0.36    0.51
   1   2   5    0.37    1.11
  -1  -2  -5    0.20    0.82
  -1  -2  -6   41.66    5.63
   1   2   6   53.58    5.11
   1  -2   6   51.09    4.74
  -1   2  -6   46.65    4.49
  -1  -2  -6   46.31    4.80
  -1   2  -6   44.97    5.11
  -1  -2  -7  113.42    7.95
  -1  -2  -7  123.15   10.08
  -1   2  -7  114.56    8.68
   1  -2   7  130.03    8.27
  -1   2  -7  114.40    7.73
  -1  -2  -8    8.03    3.03
  -1   2  -8    5.03    1.99
  -1  -2  -8    6.98    2.24
  -1   2  -8    8.87    2.78
  -1  -2  -9  180.54   11.75
  -1   2  -9  174.95   12.46
  -1  -2  -9  180.17   13.92
  -1   2  -9  168.09   11.01
  -1  -2 -10    1.60    1.80
  -1   2 -10    5.12    2.67
  -1   2 -10    5.30    2.28
  -1  -2 -10    5.79    3.30
  -1   2 -11  190.89   14.36
  -1  -2 -11  193.47   13.61
  -1   2 -11  180.27   12.83
   1  -2  11  183.46   11.29
  -1  -2 -11  188.68   15.59
   1  -2  12    2.19    1.64
  -1  -2 -12    1.01    1.54
  -1   2 -12   -0.24    1.38
  -1  -2 -12    2.47    2.08
  -1   2 -12    1.24    1.77
   1  -2  13  106.15    9.62
  -1  -2 -13  101.82   12.47
  -1  -2 -13   88.16   10.25
  -1   2 -13  102.64   10.81
  -1   2 -13   96.26   11.36
  -1   2 -14    6.72    3.13
  -1   2 -14    3.07    1.54
   1  -2  14    7.59    3.07
  -1  -2 -14    4.03    2.60
  -1  -2 -14    3.45    2.57
   1  -2  15   69.46    8.32
  -1   2 -15   70.23    9.85
  -1   2 -15   73.01   10.74
  -1  -2 -15   77.51   11.69
  -1  -2 -15   70.21    9.90
  -1  -2 -16   -1.50    0.89
  -1  -2 -16    4.64    2.87
  -1  -2 -17   61.96   11.25
  -1  -2 -17   59.33    9.81
  -1  -2 -18    1.10    2.59
  -1  -2 -18    3.33    2.42
  -1  -2 -19   32.26    7.92
   1  -3 -20    7.77    3.94
   1  -3 -19   14.01    5.42
   1  -3 -18    1.86    3.42
  -1  -3  17   83.38   10.93
   1  -3 -17   87.74   12.63
  -1  -3  16    0.19    0.58
   1  -3 -16   -1.26    1.42
  -1  -3  15    4.92    2.91
   1  -3 -15    5.89    3.39
   1   3 -14    1.41    1.93
   1  -3 -14   -0.01    1.31
  -1  -3  14   -0.04    1.25
   1   3 -13  154.39   14.51
  -1  -3  13  155.92   13.25
   1  -3 -13  151.88   14.33
   1  -3 -12   28.44    5.84
   1   3 -12   26.40    5.73
  -1  -3  12   24.50    5.06
   1  -3 -11   62.70    8.38
  -1  -3  11   62.22    7.69
   1  -3 -11   64.49    9.18
   1   3 -11   71.92    9.01
  -1  -3  10    4.65    2.22
   1   3 -10    6.61    2.86
   1  -3 -10    6.17    2.83
   1  -3 -10    4.87    2.76
   1  -3  -9   13.47    3.95
   1  -3  -9   15.76    3.70
  -1  -3   9   16.30    3.58
   1   3  -9   12.31    3.21
   1   3  -8   13.07    3.69
   1  -3  -8    7.10    2.88
  -1  -3   8    8.86    2.56
   1  -3  -8    8.36    2.62
   1   3  -7  562.03   20.56
   1  -3  -7  549.28   21.66
  -1  -3   7  560.04   18.88
   1  -3  -7  558.62   20.66
   1  -3  -6    1.33    1.26
   1   3  -6    0.46    0.86
   1  -3  -6   -1.20    1.05
  -1  -3   6    0.10    0.67
   1  -3  -5    0.87    0.83
   1  -3  -5   -0.07    0.70
  -1  -3   5    2.22    1.28
   1  -3  -4   64.34    5.94
  -1  -3   4   59.79    5.14
   1  -3  -4   67.98    5.68
   1  -3  -3   43.40    4.35
  -1  -3   3   45.09    4.00
   1  -3  -3   45.83    4.24
   1  -3  -2   28.24    3.03
  -1  -3   2   29.07    3.01
   1  -3  -1  403.98   10.20
   1  -3   0   28.69    2.41
  -1  -3   0   26.78    2.72
  -1  -3  -1  276.08    9.62
  -1  -3  -2  133.64    7.60
  -1   3  -2  134.19    6.35
  -1  -3  -2  147.41    6.67
   1   3   3  272.52    9.54
  -1  -3  -3  250.88    9.51
   1  -3   3  257.91    8.07
  -1  -3  -3  261.26    8.98
   1  -3   4    2.84    0.77
  -1   3  -4    2.85    0.97
  -1  -3  -4    3.09    1.25
   1  -3   4    2.18    0.86
   1   3   4    1.40    0.98
  -1  -3  -4    2.94    1.59
  -1   3  -5  190.65    8.83
  -1  -3  -5  185.40    9.02
   1   3   5  196.75    9.37
  -1  -3  -5  172.01    9.78
   1  -3   5  189.41    6.30
   1  -3   5  192.74    8.35
  -1  -3  -6  256.12   14.02
  -1  -3  -6  260.36   11.51
   1   3   6  269.53   11.87
  -1  -3  -6  257.61   13.00
   1  -3   6  255.26    8.48
  -1   3  -6  254.86   11.45
   1  -3   6  273.43   11.15
  -1  -3  -7    7.19    2.25
   1  -3   7    5.33    1.65
  -1  -3  -7    3.53    1.82
  -1   3  -7    4.49    1.79
   1  -3   7    4.25    1.22
  -1  -3  -8   -0.25    0.52
  -1   3  -8    0.44    0.85
  -1  -3  -8   -0.43    0.64
  -1   3  -8   -0.30    0.68
   1  -3   8    1.40    1.13
  -1   3  -9   89.94    8.66
  -1  -3  -9   83.93    8.23
  -1  -3  -9   92.10    9.97
   1  -3   9   84.01    6.57
  -1   3  -9   84.96    7.81
  -1  -3 -10    1.11    1.41
  -1  -3 -10   -0.22    0.87
  -1   3 -10    0.64    1.29
  -1   3 -10    1.06    1.23
   1  -3  10   -0.17    1.36
  -1  -3 -11  105.35   11.85
  -1  -3 -11  116.68   10.69
  -1   3 -11  121.07   11.23
   1  -3  11  116.40    8.82
  -1   3 -11  121.70   10.53
  -1  -3 -12   -0.15    0.89
  -1   3 -12    3.86    2.72
  -1  -3 -12    1.99    1.90
   1  -3  12    2.90    1.94
  -1   3 -12    4.01    2.00
  -1  -3 -13    4.19    2.47
  -1   3 -13    6.13    3.65
   1  -3  13    4.12    2.29
  -1  -3 -13    3.75    3.00
  -1   3 -14   -0.89    0.86
   1  -3  14    3.15    2.24
  -1  -3 -14    1.20    2.03
  -1  -3 -14   -0.07    2.16
  -1  -3 -15   58.77    9.08
  -1  -3 -15   64.02   10.67
  -1  -3 -16    3.04    1.94
  -1  -3 -16    3.63    3.29
  -1  -3 -17    2.39    3.72
  -1  -3 -17    2.55    2.45
  -1  -3 -18    2.35    3.62
  -1  -3 -18    0.23    1.93
  -1  -3 -19   12.09    4.69
   1  -4 -20    2.49    2.10
   1  -4 -19   -1.43    1.95
   1  -4 -18   -1.61    1.17
  -1  -4  17   11.70    3.98
   1  -4 -17   17.03    5.57
   1  -4 -16    6.06    4.16
  -1  -4  16    2.27    0.68
   1  -4 -15  162.89   16.27
  -1  -4  15  152.85   13.93
  -1  -4  14    8.96    3.39
   1  -4 -14   10.44    4.65
   1  -4 -13   12.16    4.30
  -1  -4  13   14.60    4.34
   1  -4 -12    5.35    2.74
   1  -4 -12    4.57    2.46
  -1  -4  12    6.55    2.95
   1  -4 -11  152.11   13.32
   1  -4 -11  150.82   14.10
  -1  -4  11  156.25   12.17
   1  -4 -10   10.62    3.54
  -1  -4  10   14.26    3.57
   1  -4 -10   15.34    4.34
   1  -4  -9   21.85    4.84
   1  -4  -9   12.90    3.33
  -1  -4   9   21.47    4.26
  -1  -4   8   25.38    4.23
   1  -4  -8   25.03    4.54
   1  -4  -8   22.90    4.82
   1  -4  -7  168.35   12.25
  -1  -4   7  179.76   10.72
   1  -4  -7  178.01   11.70
  -1  -4   6    1.41    0.72
   1  -4  -6    1.03    0.98
  -1  -4   6    3.35    1.42
   1  -4  -6    2.17    0.99
   1  -4  -5  789.30   22.97
  -1  -4   5  795.41   19.94
   1   4  -5  815.23   20.17
   1  -4  -5  802.58   21.85
   1  -4  -4    0.28    0.63
   1  -4  -4    1.09    1.07
  -1  -4   4    0.94    1.17
  -1  -4   3   14.78    2.60
   1  -4  -3   13.99    2.54
   1  -4  -3   14.90    2.56
   1  -4  -2    0.97    0.68
   1  -4  -2    1.52    1.11
   1  -4  -1    2.88    1.13
  -1  -4   0    2.53    0.98
   1  -4   0    3.74    1.15
  -1  -4  -1   19.34    2.70
   1  -4   1   20.29    2.13
  -1  -4  -2    4.68    1.60
  -1  -4  -2    6.89    2.30
  -1  -4  -3  760.31   17.13
   1  -4   3  730.50   12.20
  -1   4  -3  775.78   11.62
  -1  -4  -3  731.49   16.19
  -1   4  -3  770.79   10.69
   1   4   3  885.46   20.03
  -1   4  -4    1.54    0.63
  -1  -4  -4    2.13    1.23
  -1   4  -4    2.14    0.93
  -1  -4  -4    2.88    1.43
   1   4   4    2.17    1.08
  -1  -4  -5  614.12   18.14
   1  -4   5  644.59   15.70
  -1  -4  -5  625.48   17.59
   1   4   5  641.86   17.90
  -1   4  -5  617.03   15.23
   1   4   5  631.42   17.95
   1  -4   5  598.36   11.46
   1  -4   6   64.03    4.28
   1  -4   6   68.11    5.64
  -1   4  -6   64.78    5.59
  -1  -4  -6   63.97    6.48
  -1  -4  -6   60.81    5.87
  -1  -4  -6   62.30    7.25
   1  -4   7    4.60    1.88
  -1  -4  -7    3.19    1.69
   1  -4   7    2.99    1.32
  -1  -4  -7    0.36    1.13
  -1   4  -7    2.74    1.35
  -1  -4  -8   46.47    6.98
  -1  -4  -8   46.50    5.74
   1  -4   8   50.15    4.69
  -1   4  -8   52.20    5.97
  -1  -4  -9  243.70   16.53
   1  -4   9  259.63   11.25
  -1   4  -9  242.51   13.78
  -1  -4  -9  241.85   14.09
  -1   4 -10   14.41    3.56
   1  -4  10   15.59    3.11
  -1  -4 -10   17.33    3.95
  -1  -4 -10   16.99    4.64
  -1  -4 -11   43.16    7.58
  -1  -4 -11   46.74    6.86
   1  -4  11   44.73    5.42
  -1   4 -11   42.41    6.38
   1  -4  12    2.86    1.90
  -1  -4 -12   -0.83    1.23
  -1  -4 -12    3.29    2.33
  -1   4 -12    1.26    1.50
   1  -4  13  213.95   13.00
  -1  -4 -13  197.39   15.36
  -1   4 -13  211.74   16.24
  -1  -4 -13  226.35   19.01
  -1  -4 -14    0.83    1.68
  -1  -4 -14    0.68    1.46
   1  -4  14    4.94    2.78
  -1  -4 -15    3.37    3.30
  -1  -4 -15    1.86    2.08
  -1  -4 -16    0.38    1.44
  -1  -4 -16    5.53    4.27
  -1  -4 -17    1.83    1.65
  -1  -4 -17    4.27    2.69
  -1  -4 -18    2.44    2.23
  -1  -4 -18    7.05    4.11
  -1  -4 -19   71.46   13.43
  -1  -4 -19   76.92   12.21
   1  -5 -20   -3.29    3.29
   1  -5 -19    0.18    0.98
   1  -5 -18    5.94    3.43
   1  -5 -17  147.76   16.81
  -1  -5  16    0.60    1.96
   1  -5 -16    0.46    1.70
   1  -5 -15    7.51    3.74
  -1  -5  15    6.68    3.10
   1  -5 -14    4.89    3.57
  -1  -5  14   -2.03    1.82
   1  -5 -13  195.95   16.54
   1  -5 -13  192.55   17.93
  -1  -5  13  193.52   14.74
  -1  -5  12   -0.10    1.63
   1  -5 -12    1.07    1.90
   1  -5 -12    1.19    1.82
  -1  -5  11    1.04    1.00
   1  -5 -11    4.11    2.58
   1  -5 -11    5.06    3.40
   1  -5 -10   14.08    4.27
  -1  -5  10   15.49    3.50
   1  -5 -10   16.72    4.40
   1  -5  -9    6.79    2.89
  -1  -5   9    4.37    1.74
   1  -5  -9    3.74    2.13
   1  -5  -8    2.24    1.76
  -1  -5   8    2.96    1.70
   1  -5  -8    3.47    2.43
   1  -5  -7  826.04   27.38
  -1  -5   7  794.22   22.69
   1  -5  -7  770.98   25.00
  -1  -5   6  110.22    8.04
   1  -5  -6  107.39    9.14
   1  -5  -6  104.88    8.68
   1  -5  -5  192.76   11.65
   1   5  -5  216.69   10.60
   1  -5  -5  198.49   11.26
  -1  -5   5  204.32   10.33
   1  -5  -4   30.12    4.01
   1  -5  -4   32.30    4.47
  -1  -5   4   30.45    3.89
   1  -5  -3   83.57    6.45
   1  -5  -3   80.75    6.23
   1  -5  -2  316.52   10.94
   1  -5  -2  331.54   11.87
   1  -5  -1   73.11    4.48
   1  -5  -1   74.43    5.38
   1  -5   0  128.25    4.04
  -1  -5   0  133.00    6.97
   1  -5   0  144.19    7.53
  -1   5   0  130.61    4.72
   1  -5   1  552.48   11.42
  -1  -5  -1  557.22   15.44
  -1  -5  -2   16.25    3.37
  -1  -5  -2   12.59    2.59
   1  -5   2   10.84    1.90
  -1  -5  -3   83.39    6.25
  -1   5  -3   72.89    3.12
   1  -5   3   73.68    5.70
   1  -5   3   72.21    3.43
  -1   5  -4   26.27    2.41
  -1  -5  -4   27.95    3.73
  -1   5  -4   27.74    2.54
   1   5   4   29.63    4.02
  -1  -5  -4   30.86    3.93
  -1  -5  -5  164.44    9.61
   1   5   5  181.06   10.13
  -1  -5  -5  162.44    9.44
  -1   5  -5  172.76    7.61
  -1   5  -5  173.92    6.64
  -1  -5  -6  279.44   13.06
  -1  -5  -6  272.85   15.43
   1  -5   6  275.71    8.88
   1  -5   6  299.89   12.05
  -1  -5  -6  278.82   13.19
  -1   5  -6  301.96   11.38
   1  -5   7  264.10    9.65
  -1   5  -7  264.19   11.96
  -1  -5  -7  270.47   13.54
  -1  -5  -7  269.93   16.03
  -1   5  -8   15.14    3.00
   1  -5   8   14.06    2.61
  -1  -5  -8   15.24    3.63
  -1  -5  -8   11.07    3.44
  -1  -5  -9    7.81    2.83
   1  -5   9    9.09    2.38
  -1   5  -9    9.04    2.70
  -1  -5  -9    8.49    3.24
   1  -5  10   13.88    3.01
  -1   5 -10   13.08    3.59
  -1  -5 -10    9.87    3.33
  -1  -5 -10    9.82    3.67
  -1   5 -11  205.92   14.08
   1  -5  11  211.15   11.56
  -1  -5 -11  200.88   17.00
  -1  -5 -11  211.26   14.88
  -1   5 -12    3.21    2.21
  -1  -5 -12    0.94    1.41
  -1  -5 -12   -1.13    2.22
   1  -5  12    4.04    2.26
   1  -5  13    5.81    2.54
  -1  -5 -13    4.06    2.57
  -1  -5 -13    5.68    3.36
  -1  -5 -14   21.04    6.64
   1  -5  14   21.74    4.37
  -1  -5 -14   19.55    5.14
  -1  -5 -15   51.26    8.55
  -1  -5 -15   47.39    9.71
  -1  -5 -16    3.30    2.68
  -1  -5 -16    1.59    1.75
  -1  -5 -17    2.77    2.30
  -1  -5 -17    4.05    3.67
  -1  -5 -18    3.44    3.30
  -1  -5 -18    1.29    3.00
  -1  -5 -19   28.82    7.90
  -1  -5 -19   26.33    8.39
   1  -6 -20    5.67    4.40
   1  -6 -19    6.95    4.18
   1  -6 -18    6.80    4.08
   1  -6 -17   33.84    8.30
   1  -6 -16    0.58    2.22
  -1  -6  16   -1.59    2.00
   1  -6 -15  122.90   14.36
  -1  -6  15  134.35   13.06
  -1  -6  14    3.81    2.14
   1  -6 -14    6.57    3.87
   1  -6 -14    4.17    3.04
   1  -6 -13    7.29    3.67
  -1  -6  13   12.04    3.51
   1  -6 -13   11.88    4.38
  -1  -6  12    5.30    2.42
   1  -6 -12    3.13    2.66
   1  -6 -12    4.08    2.59
   1  -6 -11  181.40   16.14
   1  -6 -11  183.71   15.01
  -1  -6  11  188.10   13.33
   1  -6 -10   35.78    6.30
   1  -6 -10   31.15    6.49
  -1  -6  10   30.80    5.42
  -1  -6   9    2.33    1.38
   1  -6  -9    2.68    1.95
   1  -6  -9    0.77    0.60
   1  -6  -8   53.53    7.11
   1  -6  -8   48.66    7.39
  -1  -6   8   50.90    6.05
   1  -6  -7  286.10   15.50
  -1  -6   7  294.48   13.97
  -1   6   7  299.79   13.13
   1  -6  -7  292.48   16.80
   1  -6  -6   26.71    4.85
   1  -6  -6   25.45    4.44
  -1  -6   6   27.55    4.11
   1  -6  -5  345.36   16.05
   1  -6  -5  347.74   15.47
  -1  -6   5  360.70   14.17
   1   6  -5  367.42   14.12
   1  -6  -4    2.43    1.38
   1  -6  -4    5.05    1.87
  -1   6   3   37.49    2.42
   1  -6  -3   34.63    4.25
   1  -6  -3   37.35    4.53
   1  -6  -2    8.84    1.97
   1  -6  -2    7.36    2.19
   1  -6  -1   16.17    2.18
   1  -6  -1   16.98    2.74
  -1  -6   1   13.53    2.24
  -1   6   1   16.35    2.23
  -1  -6   0   12.27    2.24
   1  -6   0   13.49    1.41
   1  -6   0   12.54    1.51
  -1   6   0   15.25    1.76
   1  -6   0   14.67    2.71
   1  -6   1   76.50    4.37
  -1  -6  -1   78.59    6.03
  -1  -6  -2   15.88    3.43
  -1  -6  -2   14.53    3.20
  -1  -6  -3  576.35   17.74
   1   6   4    2.58    1.77
  -1  -6  -4    3.94    1.54
  -1  -6  -4    2.93    1.15
  -1   6  -4    2.51    0.89
  -1  -6  -5  223.41   10.89
  -1   6  -5  245.08    8.50
  -1   6  -5  247.12    8.44
  -1  -6  -5  242.66   12.16
  -1   6  -6  120.76    6.23
   1  -6   6  131.75    8.28
  -1   6  -6  125.63    7.03
  -1  -6  -6  113.23   10.16
  -1  -6  -6  124.39    9.15
  -1  -6  -6  123.78    8.74
  -1  -6  -7   39.08    5.44
  -1  -6  -7   39.30    6.27
  -1   6  -7   40.51    4.53
  -1  -6  -7   38.54    5.36
   1  -6   8   20.21    2.80
  -1   6  -8   21.56    3.67
  -1  -6  -8   22.89    5.31
  -1  -6  -8   24.60    4.28
   1  -6   9  148.19    8.47
  -1  -6  -9  156.40   11.69
  -1  -6  -9  145.37   13.46
  -1   6  -9  162.66   10.79
  -1  -6 -10    2.60    1.83
   1  -6  10    2.93    1.28
  -1  -6 -10    1.86    2.58
  -1  -6 -11  110.73   10.79
   1  -6  11  104.84    8.08
  -1  -6 -11  107.02   12.56
   1  -6  12    8.71    2.56
  -1  -6 -12    3.07    2.91
  -1  -6 -12    8.68    3.68
   1  -6  13  114.73    9.33
  -1  -6 -13  127.14   12.61
  -1  -6 -13  120.61   14.40
  -1  -6 -14    0.53    0.93
  -1  -6 -14    0.30    1.84
   1  -6  14    3.22    1.95
  -1  -6 -15    6.46    3.49
  -1  -6 -15    3.86    2.61
  -1  -6 -16    4.16    2.92
  -1  -6 -16    4.05    3.19
  -1  -6 -17    3.17    2.34
  -1  -6 -17    1.58    2.21
  -1  -6 -18    1.30    2.50
  -1  -6 -18    4.89    3.32
  -1  -6 -19  100.51   14.01
  -1  -6 -19   98.62   15.84
   1  -7 -20    2.49    3.08
   1  -7 -19   10.08    4.83
   1  -7 -18    4.08    2.78
   1  -7 -17  161.51   17.69
   1  -7 -16    3.99    2.67
  -1  -7  16    6.79    3.60
   1  -7 -15    8.37    4.01
  -1  -7  15    8.58    3.45
   1  -7 -14    2.11    2.61
  -1  -7  14    6.95    3.28
   1  -7 -14    1.36    1.74
   1  -7 -13   74.00   11.40
   1  -7 -13   82.09   11.00
  -1  -7  13   87.31    9.93
   1  -7 -12   -0.32    1.31
  -1  -7  12    2.36    1.90
   1  -7 -12    0.68    1.47
  -1  -7  11   62.86    7.87
   1  -7 -11   60.14    8.61
   1  -7 -11   64.75    9.73
   1  -7 -10    2.73    2.13
   1  -7 -10    4.73    2.63
  -1  -7  10    5.89    2.53
  -1  -7   9   -0.06    1.16
   1  -7  -9   -0.07    1.05
   1  -7  -9    0.49    1.50
   1  -7  -8    5.94    2.82
   1  -7  -8    5.68    2.89
  -1  -7   8    5.44    2.43
  -1   7   7  454.42   15.84
   1  -7  -7  424.27   19.49
   1  -7  -7  437.71   21.00
  -1  -7   7  439.43   17.51
  -1  -7   6   11.61    2.75
  -1   7   6   14.25    2.56
   1  -7  -6   11.13    3.17
   1  -7  -6   15.06    3.18
  -1   7   5  108.01    6.07
   1  -7  -5  118.09    9.29
   1  -7  -5  111.05    9.20
   1  -7  -4    0.57    1.04
   1  -7  -4    1.71    1.45
   1   7  -4    0.34    0.64
  -1   7   4    0.22    0.29
  -1   7   3    2.49    0.58
   1  -7  -3    2.67    1.77
   1  -7  -3    4.35    1.92
   1  -7  -2   31.37    4.15
  -1   7   2   30.82    3.62
   1  -7  -2   28.75    3.52
  -1   7   1  149.11    6.98
  -1  -7   1  142.23    7.58
   1  -7  -1  149.04    9.03
   1  -7  -1  143.50    6.92
   1  -7   0    2.07    0.57
   1  -7   0    2.46    1.43
  -1  -7   0    2.33    0.86
   1  -7   0    2.16    0.71
   1   7   0    3.11    1.25
  -1  -7  -1  159.59    9.08
  -1  -7  -2   93.13    7.72
  -1  -7  -2   81.13    8.55
  -1  -7  -3   10.97    2.85
  -1  -7  -4    1.60    1.45
  -1  -7  -4    2.68    1.47
  -1   7  -5  629.19   14.42
  -1  -7  -5  618.37   20.46
  -1  -7  -5  589.85   17.82
  -1  -7  -6  115.89    8.41
  -1  -7  -6  129.56    9.91
  -1   7  -6  125.08    6.72
  -1  -7  -6  115.88   10.54
  -1  -7  -7   55.51    6.30
  -1  -7  -7   58.08    7.84
  -1  -7  -7   57.34    6.61
  -1   7  -7   60.09    4.89
  -1  -7  -8    6.16    2.85
  -1  -7  -8    2.82    1.01
  -1  -7  -9   77.71    9.85
  -1  -7  -9   79.55    8.59
  -1  -7 -10   20.30    4.76
  -1  -7 -10   14.71    4.51
   1  -7  10   17.01    2.84
  -1  -7 -11   79.70    9.38
   1  -7  11   71.28    6.57
  -1  -7 -11   86.46   11.47
  -1  -7 -12    4.76    2.68
   1  -7  12    2.95    0.66
  -1  -7 -12    3.99    2.37
   1  -7  13   16.77    3.39
  -1  -7 -13   16.73    5.72
  -1  -7 -13   14.42    4.54
  -1  -7 -14    6.71    4.09
  -1  -7 -14    3.53    1.81
  -1  -7 -15  105.04   14.58
  -1  -7 -15  102.65   12.39
  -1  -7 -16   -2.29    1.71
  -1  -7 -16   -1.01    2.00
  -1  -7 -17   10.54    5.54
  -1  -7 -17    7.91    3.60
  -1  -7 -18    0.65    2.39
  -1  -7 -18   -0.43    1.06
  -1  -7 -19    7.22    5.27
  -1  -7 -19    9.18    6.06
   1  -8 -20    3.49    3.74
   1  -8 -19   19.67    6.39
   1  -8 -18   -0.70    1.85
   1  -8 -17  100.68   14.31
   1  -8 -16   -0.02    0.90
  -1  -8  16    5.57    3.27
   1  -8 -15   42.84    9.36
  -1  -8  15   52.88    8.36
   1  -8 -15   47.49    9.19
  -1  -8  14   79.12    9.85
   1  -8 -14   75.33   11.03
   1  -8 -14   81.41   12.56
  -1  -8  13   50.12    7.50
   1  -8 -13   47.00    9.33
   1  -8 -13   45.07    8.25
   1  -8 -12    8.51    3.78
   1  -8 -12   10.90    3.86
  -1  -8  12   15.95    4.17
   1  -8 -11  110.06   12.90
   1  -8 -11  107.50   11.73
  -1  -8  11  112.96   10.62
   1  -8 -10   61.09    9.25
   1  -8 -10   61.33    8.45
  -1  -8  10   51.91    6.89
  -1  -8   9   18.75    4.02
   1  -8  -9   21.94    5.24
   1  -8  -9   15.20    4.38
   1  -8  -8   17.82    4.70
   1  -8  -8   19.90    4.38
  -1  -8   8   21.53    4.25
   1  -8  -7    3.89    1.26
  -1   8   7    6.38    1.78
   1  -8  -7    6.24    3.10
   1  -8  -6   11.84    3.04
  -1   8   6   13.20    2.42
   1  -8  -6   14.89    3.78
   1  -8  -5  241.66   14.07
   1  -8  -5  256.38   14.37
  -1   8   5  235.76    8.58
  -1   8   4   15.84    1.79
   1  -8  -4   17.87    3.79
   1  -8  -4   15.36    3.48
   1  -8  -3  333.38   15.10
   1  -8  -3  335.56   13.97
  -1   8   3  367.06   14.43
   1  -8  -2  120.92    8.84
  -1   8   2  118.85    7.47
   1  -8  -2  115.02    7.43
  -1  -8   1   -0.89    1.14
   1  -8  -1   -0.18    1.15
   1  -8  -1    0.82    0.99
   1   8   0  114.42    7.44
  -1  -8   0  117.20    7.49
   1  -8   0  121.91    9.62
   1  -8   0  115.86    5.42
   1  -8   0  111.82    4.53
   1  -8   1  369.14    7.37
  -1   8  -1  383.74    7.95
  -1  -8  -1  399.75   14.99
   1   8   1  383.40   14.81
  -1  -8  -2    1.68    1.29
  -1  -8  -2   -2.94    2.32
  -1  -8  -3   68.59    7.20
  -1  -8  -4   11.18    2.77
  -1  -8  -4   11.93    2.51
  -1   8  -5   24.39    3.17
  -1  -8  -5   29.54    4.72
  -1  -8  -5   23.41    3.51
  -1   8  -6    2.62    1.06
  -1  -8  -6    1.52    1.60
  -1   8  -7  310.97   11.59
  -1  -8  -7  304.25   18.27
  -1  -8  -7  312.75   16.35
  -1  -8  -7  313.64   14.89
  -1  -8  -8    1.45    1.97
  -1  -8  -8    1.89    0.89
  -1  -8  -9  117.67   10.82
  -1  -8  -9  105.15   11.79
  -1  -8 -10    2.68    2.44
  -1  -8 -10    4.92    2.22
  -1  -8 -11  132.42   14.37
  -1  -8 -11  130.76   12.31
  -1  -8 -12    0.52    1.03
  -1  -8 -12    0.70    0.80
  -1  -8 -13   33.61    6.84
   1  -8  13   30.13    4.59
  -1  -8 -13   38.21    8.27
  -1  -8 -14   -0.82    0.79
  -1  -8 -14    1.15    1.92
  -1  -8 -15   52.49   10.76
  -1  -8 -15   58.12    9.61
  -1  -8 -16    7.44    3.75
  -1  -8 -16    4.65    4.33
  -1  -8 -17   41.57   10.15
  -1  -8 -17   37.16    8.44
  -1  -8 -18    2.03    1.91
  -1  -8 -18    3.61    3.33
  -1  -8 -19   59.04   10.77
  -1  -8 -19   63.95   13.38
  -1  -8 -20    0.65    2.18
   1  -9 -19   45.30   10.13
   1  -9 -18    1.41    1.53
   1  -9 -17   54.35   10.99
   1  -9 -16    2.22    1.37
   1  -9 -15   22.05    6.27
  -1  -9  15   29.05    6.74
   1  -9 -15   18.46    6.40
  -1  -9  14   24.25    5.80
   1  -9 -14   16.74    5.32
   1  -9 -14   14.33    5.53
   1  -9 -13   13.55    4.78
   1  -9 -13   14.07    5.45
  -1  -9  13   19.07    5.03
   1  -9 -12   22.85    5.90
   1  -9 -12   25.93    6.55
  -1  -9  12   28.58    5.76
   1  -9 -11  244.15   19.63
   1  -9 -11  244.98   18.20
  -1  -9  11  253.21   15.96
  -1  -9  10    4.29    2.62
   1  -9 -10    4.73    2.33
   1  -9 -10    3.27    1.90
   1  -9  -9  126.63   12.87
   1  -9  -9  138.09   12.68
   1  -9  -8   21.26    4.88
   1  -9  -8   20.33    4.78
   1  -9  -7  196.99   14.58
   1  -9  -7  191.04   13.83
  -1   9   7  197.40    9.92
  -1   9   6   12.65    2.64
   1  -9  -6    7.61    2.66
   1  -9  -6    7.73    2.56
   1  -9  -5    3.87    1.75
  -1   9   5    3.92    1.27
   1  -9  -5    8.90    4.21
   1  -9  -4    0.59    1.37
   1  -9  -4    3.03    1.98
   1  -9  -3  135.63   10.04
   1  -9  -3  124.35    8.89
   1  -9  -2   72.20    7.18
   1  -9  -2   69.78    6.07
  -1  -9   2   74.58    5.67
   1  -9  -1  666.00   16.39
   1  -9  -1  660.78   22.08
  -1  -9   1  686.27   18.06
   1  -9   0   14.64    2.03
   1  -9   0   11.21    3.76
   1   9   0   13.23    2.60
  -1  -9   0   15.50    2.93
  -1  -9  -1    7.84    2.19
   1  -9   1    7.33    1.20
  -1   9  -1    6.78    1.19
   1   9   1    8.29    2.41
   1   9   2   30.53    4.64
  -1  -9  -2   28.49    4.41
  -1  -9  -2   25.21    5.69
  -1  -9  -3   39.33    5.72
  -1  -9  -4   54.13    6.66
  -1   9  -5  552.96   15.94
  -1  -9  -5  543.26   17.25
  -1  -9  -5  547.48   20.84
  -1  -9  -6    9.39    3.16
  -1  -9  -6    5.50    1.30
  -1  -9  -6    6.20    2.70
  -1   9  -6    5.49    1.76
  -1  -9  -7  157.36   10.56
  -1  -9  -7  170.80   12.47
  -1  -9  -7  155.74   13.26
  -1   9  -7  157.32    8.71
  -1   9  -8   13.73    2.68
  -1  -9  -8   16.42    4.10
  -1  -9  -8   10.37    3.66
  -1  -9  -9  421.09   21.01
  -1  -9  -9  381.34   22.92
  -1  -9 -10    4.65    3.11
  -1  -9 -10    1.06    1.35
  -1  -9 -11    3.13    2.86
  -1  -9 -11    6.16    3.16
  -1  -9 -12    1.53    1.77
  -1  -9 -12    0.31    1.94
  -1  -9 -13   70.11   11.37
  -1  -9 -13   77.32   10.37
  -1  -9 -14   24.90    6.54
  -1  -9 -14   20.68    6.47
  -1  -9 -15   89.84   12.02
  -1  -9 -15   88.91   13.85
  -1  -9 -16    1.88    2.10
  -1  -9 -16    2.72    1.52
  -1  -9 -17   33.78    7.81
  -1  -9 -17   36.25    9.50
  -1  -9 -18    2.11    2.39
  -1  -9 -18   13.02    5.34
  -1  -9 -19    5.54    3.47
  -1  -9 -20    2.80    2.87
   1 -10 -19   17.80    6.44
   1 -10 -18   -0.39    2.49
   1 -10 -17  115.77   15.50
   1 -10 -16    0.66    1.08
   1 -10 -15   -2.34    2.99
  -1 -10  15    5.81    3.45
   1 -10 -15    0.92    1.67
   1 -10 -14   30.64    8.01
   1 -10 -14   23.68    6.40
  -1 -10  14   34.35    6.89
  -1 -10  13   52.69    8.16
   1 -10 -13   45.84    9.68
   1 -10 -13   50.17    9.09
   1 -10 -12    0.42    1.68
   1 -10 -12   -0.99    0.82
   1 -10 -11  170.85   16.58
   1 -10 -11  171.71   15.54
   1 -10 -10   -0.21    0.87
   1 -10 -10    1.52    1.89
   1 -10  -9  146.86   13.28
   1 -10  -9  137.33   13.63
  -1  10   8    1.18    1.15
   1 -10  -8    1.07    0.69
   1 -10  -8   -1.02    1.61
   1 -10  -7   40.60    6.31
   1 -10  -7   42.88    6.78
  -1  10   7   40.72    4.43
   1 -10  -6   -0.03    0.92
  -1  10   6    0.62    0.77
   1 -10  -6    1.72    1.40
   1 -10  -5   26.12    4.78
   1 -10  -5   27.38    5.09
   1 -10  -4   35.82    6.93
   1 -10  -4   17.07    3.63
   1 -10  -3  173.47   10.66
   1 -10  -3  172.64   11.98
   1 -10  -2   26.85    3.82
  -1 -10   2   29.69    3.63
   1 -10  -2   30.22    5.00
   1 -10  -1    1.89    1.42
  -1 -10   1    2.69    1.50
   1 -10  -1    1.89    2.17
  -1 -10   0   31.37    4.15
   1 -10   0   28.12    3.10
   1  10   0   28.54    4.13
  -1  10   0   29.03    3.23
   1 -10   0   27.79    5.25
   1 -10   1  234.30    7.04
  -1 -10  -1  256.64   13.00
  -1  10  -1  232.96    7.37
   1  10   1  254.44   12.88
  -1 -10  -2    3.41    3.26
  -1 -10  -3  157.43   12.25
  -1 -10  -4   21.41    5.43
  -1 -10  -5   18.55    2.81
  -1 -10  -5   24.36    3.90
  -1 -10  -6    1.49    2.11
  -1 -10  -6    2.95    0.80
  -1  10  -6    3.05    1.47
  -1 -10  -7  123.98    9.36
  -1 -10  -7  129.86   11.50
  -1 -10  -7  118.31   11.89
  -1  10  -7  122.49    8.07
  -1 -10  -8    0.89    1.53
  -1  10  -8    1.84    1.35
  -1 -10  -8    1.49    2.22
  -1 -10  -8    2.58    1.67
  -1 -10  -9   77.43    9.28
  -1  10  -9   60.57    6.00
  -1 -10  -9   78.59   10.77
  -1 -10 -10   -1.13    1.49
  -1 -10 -10   -0.78    1.48
  -1 -10 -11  128.14   14.60
  -1 -10 -11  127.08   12.66
  -1 -10 -12   16.75    5.72
  -1 -10 -12   14.90    4.83
  -1 -10 -13    9.50    3.84
  -1 -10 -13   12.48    5.55
  -1 -10 -14   18.90    5.38
  -1 -10 -14   16.67    6.02
  -1 -10 -15  110.28   13.66
  -1 -10 -15  110.34   15.92
  -1 -10 -16    1.75    2.18
  -1 -10 -16    1.14    2.26
  -1 -10 -17   91.64   13.34
  -1 -10 -17   76.16   13.86
  -1 -10 -18    2.88    3.41
  -1 -10 -18    3.98    4.07
  -1 -10 -19   27.13    7.66
  -1 -10 -20    1.16    1.70
   1 -11 -19   33.64    9.01
   1 -11 -18    2.79    4.04
   1 -11 -17   35.68    8.76
   1 -11 -16    4.71    3.25
   1 -11 -16    5.04    4.41
   1 -11 -15   26.27    7.31
   1 -11 -15   29.86    8.25
   1 -11 -14    6.97    2.79
   1 -11 -14    4.96    3.36
   1 -11 -13   29.21    7.15
   1 -11 -13   35.16    8.40
   1 -11 -12    0.25    1.71
   1 -11 -12   -0.87    1.34
   1 -11 -11   65.75   10.55
   1 -11 -11   60.48    9.28
   1 -11 -10   16.07    4.61
   1 -11 -10   14.35    4.25
   1 -11  -9   34.30    6.97
   1 -11  -9   31.89    6.16
   1 -11  -8    0.98    1.66
   1 -11  -8   -0.43    0.96
  -1  11   8   -0.24    0.71
   1 -11  -7  152.72   13.01
   1 -11  -7  133.68   12.53
   1 -11  -6   -0.46    1.81
   1 -11  -6    0.37    1.17
   1 -11  -5   -0.18    1.47
   1 -11  -5    0.81    1.95
   1 -11  -4    3.83    3.53
   1 -11  -4    0.57    1.57
  -1 -11   3    1.37    0.71
   1 -11  -3    1.27    0.93
  -1 -11   2    9.89    2.25
   1 -11  -2    9.81    2.53
   1 -11  -2    8.96    2.72
   1 -11  -1  412.12   13.97
   1 -11  -1  430.88   19.74
  -1 -11   1  427.09   15.36
  -1 -11   0    0.69    1.36
   1 -11   0    1.44    1.61
   1 -11   0    1.01    0.75
   1  11   0    1.56    1.56
  -1  11   0    0.18    0.43
   1  11   1   10.90    2.97
   1 -11   1    8.02    1.44
  -1 -11  -1   10.53    3.08
  -1  11  -1    8.83    1.61
  -1 -11  -2   62.16    9.51
  -1 -11  -3    5.17    3.07
  -1 -11  -4    4.99    1.08
  -1 -11  -5  144.65   11.97
  -1 -11  -5  139.57    8.80
  -1  11  -6    0.91    0.87
  -1 -11  -6    0.24    0.47
  -1 -11  -6    1.95    1.34
  -1 -11  -6    3.18    2.39
  -1 -11  -7   56.10    8.26
  -1  11  -7   54.44    5.59
  -1 -11  -7   51.75    6.02
  -1 -11  -7   57.44    7.84
  -1 -11  -8   53.60    7.80
  -1 -11  -8   51.90    6.51
  -1 -11  -8   49.13    8.14
  -1 -11  -9  220.39   17.85
  -1 -11  -9  238.88   16.90
  -1 -11 -10    3.32    0.78
  -1 -11 -10    2.99    2.75
  -1 -11 -11    6.91    3.73
  -1 -11 -11    2.52    1.21
  -1 -11 -12   19.05    6.08
  -1 -11 -12   21.77    5.33
  -1 -11 -13   33.98    8.48
  -1 -11 -13   33.93    7.12
  -1 -11 -14    5.53    3.90
  -1 -11 -14    2.91    2.71
  -1 -11 -15   68.55   10.93
  -1 -11 -15   66.67   12.46
  -1 -11 -16    5.06    3.12
  -1 -11 -16   -0.27    2.46
  -1 -11 -17   21.74    6.75
  -1 -11 -17   24.91    8.43
  -1 -11 -18    0.57    1.24
  -1 -11 -18    1.59    1.50
  -1 -11 -19    7.65    4.12
  -1 -11 -20   -1.27    2.18
   1 -12 -18    2.38    3.34
   1 -12 -17   51.32   10.59
   1 -12 -16    4.43    3.07
   1 -12 -16   -0.75    1.38
   1 -12 -15    7.86    3.80
   1 -12 -15    8.68    5.46
   1 -12 -14    0.77    3.26
   1 -12 -14    2.96    2.83
   1 -12 -13   71.55   11.70
   1 -12 -13   73.53   11.27
   1 -12 -12   14.35    4.84
   1 -12 -12   12.25    5.02
   1 -12 -11  162.43   16.64
   1 -12 -11  149.51   15.02
   1 -12 -10   -0.58    1.91
   1 -12 -10    1.20    1.84
   1 -12  -9   63.77    9.18
   1 -12  -9   53.21    8.77
   1 -12  -8    6.48    2.41
   1 -12  -8    6.60    3.00
   1 -12  -7    8.05    3.05
   1 -12  -7    3.55    2.24
   1 -12  -6    0.03    1.74
   1 -12  -6    2.16    2.57
   1 -12  -5  124.52   11.03
   1 -12  -5  129.00   11.86
   1 -12  -4    1.30    1.25
   1 -12  -4    2.48    1.40
   1 -12  -3  120.95    9.44
  -1 -12   3  114.05    7.81
   1 -12  -3  117.47   10.50
  -1 -12   2   20.03    4.39
   1 -12  -2   11.31    2.75
   1 -12  -2    9.07    3.53
  -1 -12   1    5.88    2.14
   1 -12  -1    5.90    1.82
  -1  12   1    3.45    1.39
   1 -12  -1    4.15    3.24
  -1 -12   0   25.11    3.88
   1  12   0   36.49    6.05
   1 -12   0   32.17    6.99
   1 -12   0   24.98    3.12
  -1  12   0   23.48    3.23
  -1 -12  -1  224.70   12.96
  -1  12  -1  213.66    8.22
   1 -12   1  209.62    7.67
  -1 -12  -2   27.29    8.97
   1 -12   2    2.70    0.68
  -1 -12  -3   80.61    9.89
  -1 -12  -4   25.99    5.11
  -1 -12  -5  103.60    7.70
  -1 -12  -5   97.54    9.97
  -1 -12  -6   46.64    7.30
  -1 -12  -6   38.56    5.02
  -1 -12  -6   40.95    6.60
  -1 -12  -7   38.77    7.09
  -1 -12  -7   30.41    4.63
  -1 -12  -7   39.92    7.02
  -1 -12  -8    1.37    2.86
  -1 -12  -8    3.05    2.74
  -1 -12  -8    4.19    1.80
  -1 -12  -9   79.44   10.97
  -1 -12  -9   77.79    9.84
  -1 -12 -10   10.16    4.27
  -1 -12 -10    3.88    1.88
  -1 -12 -11   92.93   12.61
  -1 -12 -11   93.14   11.39
  -1 -12 -12    4.97    3.43
  -1 -12 -12    5.45    3.10
  -1 -12 -13   23.91    6.16
  -1 -12 -13   23.91    6.91
  -1 -12 -14   26.70    6.73
  -1 -12 -14   24.57    7.40
  -1 -12 -15   30.19    8.31
  -1 -12 -15   28.40    7.19
  -1 -12 -16   -1.46    1.79
  -1 -12 -16   -1.85    3.22
  -1 -12 -17   34.20    9.55
  -1 -12 -17   28.26    7.55
  -1 -12 -18    2.34    2.91
  -1 -12 -19   42.34    9.96
   1 -13 -18    1.99    2.45
   1 -13 -17   31.64    8.26
   1 -13 -16   16.78    6.72
   1 -13 -16   12.73    5.32
   1 -13 -15    9.45    4.10
   1 -13 -15    5.22    3.98
   1 -13 -14    0.58    2.08
   1 -13 -14    1.61    2.08
   1 -13 -13   78.44   11.90
   1 -13 -13   88.09   13.38
   1 -13 -12    0.69    1.05
   1 -13 -12    0.46    1.03
   1 -13 -11   24.17    6.31
   1 -13 -11   23.85    6.51
   1 -13 -10   37.75    7.73
   1 -13 -10   37.42    7.49
   1 -13  -9    0.64    1.34
   1 -13  -9   -1.03    1.58
   1 -13  -8    3.78    1.39
   1 -13  -8    5.31    3.04
   1 -13  -7  227.27   16.92
   1 -13  -7  203.69   15.88
   1 -13  -6    9.20    3.09
   1 -13  -6    7.01    3.15
   1 -13  -5   64.60    8.80
   1 -13  -5   58.98    7.76
   1 -13  -4   58.58    7.59
  -1 -13   4   66.77    5.94
   1 -13  -4   62.39    7.46
   1 -13  -3   16.09    4.06
  -1 -13   3   18.56    3.24
   1 -13  -3   17.14    3.86
  -1 -13   2    4.07    1.93
   1 -13  -2    2.30    1.62
   1 -13  -2    2.63    1.45
   1 -13  -1  184.60   14.44
  -1 -13   1  191.08   10.97
  -1  13   1  200.69   10.95
   1 -13  -1  185.22   10.14
   1  13   0    2.48    1.64
   1 -13   0    1.39    0.83
  -1  13   0    0.56    0.66
  -1 -13   0    0.09    0.84
  -1 -13  -1   22.78    4.35
   1 -13   1   17.71    2.46
  -1  13  -1   21.29    2.72
  -1 -13  -2    5.63    4.07
   1 -13   2    2.64    0.82
  -1 -13  -3   49.38    7.63
  -1 -13  -4    0.01    1.57
  -1 -13  -5  186.15   10.26
  -1 -13  -5  191.34   14.85
  -1 -13  -6    2.45    0.80
  -1 -13  -6    3.45    1.57
  -1 -13  -6    5.34    2.61
  -1 -13  -7   53.74    8.57
  -1 -13  -7   53.55    6.20
  -1 -13  -7   59.35    8.72
  -1 -13  -8   29.35    4.82
  -1 -13  -8   26.66    6.22
  -1 -13  -8   30.12    6.26
  -1 -13  -9   34.04    7.40
  -1 -13  -9   40.75    7.43
  -1 -13 -10    1.24    1.97
  -1 -13 -10   -2.04    2.34
  -1 -13 -11   78.69   10.68
  -1 -13 -11   91.41   12.90
  -1 -13 -12   21.41    6.15
  -1 -13 -12   21.15    6.62
  -1 -13 -13    0.26    1.26
  -1 -13 -13    5.42    3.76
  -1 -13 -14    1.54    1.78
  -1 -13 -14    8.63    5.22
  -1 -13 -15   69.85   11.31
  -1 -13 -15   75.60   13.44
  -1 -13 -16    0.33    1.91
  -1 -13 -16    1.47    2.69
  -1 -13 -17    6.49    3.23
  -1 -13 -17   11.15    6.05
  -1 -13 -18   -1.14    2.17
  -1 -13 -19    2.87    4.36
   1 -14 -18    0.58    1.15
   1 -14 -17   10.23    4.70
   1 -14 -16    2.21    2.82
   1 -14 -16    2.27    1.47
   1 -14 -15  124.95   17.28
   1 -14 -15  119.09   15.71
   1 -14 -14    4.83    3.30
   1 -14 -14    0.32    1.83
   1 -14 -13   14.30    5.26
   1 -14 -13   16.42    6.14
   1 -14 -12    4.74    2.95
   1 -14 -12    3.72    3.28
   1 -14 -11  134.58   15.54
   1 -14 -11  148.05   15.67
   1 -14 -10   -0.15    1.82
   1 -14 -10   -1.39    2.59
   1 -14  -9    0.96    1.03
   1 -14  -9    4.03    2.85
   1 -14  -8   28.04    6.43
   1 -14  -8   20.35    4.95
   1 -14  -7  246.35   18.41
   1 -14  -7  235.99   17.45
   1 -14  -6   32.85    6.77
   1 -14  -6   23.36    5.42
  -1 -14   5  557.97   17.76
   1 -14  -5  532.63   25.59
   1 -14  -5  532.13   23.59
   1 -14  -4   30.85    5.52
   1 -14  -4   26.30    5.24
  -1 -14   4   26.41    3.80
  -1 -14   3   31.42    4.42
   1 -14  -3   33.00    5.25
   1 -14  -3   30.71    5.96
   1 -14  -2   27.00    5.78
   1 -14  -2   27.18    4.52
  -1 -14   2   27.04    4.22
  -1  14   1   14.81    3.03
   1 -14  -1   15.77    3.15
  -1 -14   1   13.96    2.98
   1 -14  -1   15.81    5.56
   1 -14   0    3.97    3.81
   1 -14   0    3.73    1.31
  -1  14   0    5.05    1.71
  -1 -14   0    2.45    0.74
   1 -14   1  148.64    7.30
  -1  14  -1  148.37    7.48
   1 -14   1  100.81   13.72
   1 -14   2   10.80    1.61
  -1 -14  -2   32.44    8.59
  -1 -14  -3  604.93   28.29
  -1 -14  -4    9.08    3.56
  -1 -14  -5  354.53   14.15
  -1 -14  -5  370.83   21.45
  -1 -14  -6   87.68   10.50
  -1 -14  -6   72.41    9.51
  -1 -14  -6   77.28    6.91
  -1 -14  -7   13.72    4.97
  -1 -14  -7   10.11    3.94
  -1 -14  -7    5.97    2.09
  -1 -14  -8    1.11    1.27
  -1 -14  -8    1.44    2.21
  -1 -14  -8    3.36    2.77
  -1 -14  -9   85.47   11.86
  -1 -14  -9   86.74   11.16
  -1 -14 -10   -0.67    2.63
  -1 -14 -10    1.11    1.58
  -1 -14 -11   48.31    9.58
  -1 -14 -11   35.67    7.45
  -1 -14 -12   -1.24    2.79
  -1 -14 -12    2.07    3.27
  -1 -14 -13  169.76   16.97
  -1 -14 -13  155.24   18.42
  -1 -14 -14    2.50    2.47
  -1 -14 -14    3.15    4.02
  -1 -14 -15   12.83    5.99
  -1 -14 -15   11.45    5.12
  -1 -14 -16    2.07    2.74
  -1 -14 -16    3.98    3.77
  -1 -14 -17    2.72    4.49
  -1 -14 -17    1.75    2.75
  -1 -14 -18   -0.20    1.52
  -1 -14 -19   60.63   11.83
   1 -15 -17   29.47    8.26
   1 -15 -16    4.38    3.49
   1 -15 -16   -0.54    1.38
   1 -15 -15    8.03    4.50
   1 -15 -15    2.03    2.89
   1 -15 -14    3.89    2.57
   1 -15 -14   -0.30    2.04
   1 -15 -13  129.61   16.87
   1 -15 -13  138.91   16.35
   1 -15 -12   12.16    4.93
   1 -15 -12    8.32    4.42
   1 -15 -11   43.04    8.61
   1 -15 -11   33.78    8.00
   1 -15 -10   -2.13    3.35
   1 -15 -10    2.17    2.48
   1 -15  -9    1.33    1.80
   1 -15  -9    3.30    1.93
   1 -15  -8   17.63    5.23
   1 -15  -8   16.96    5.18
   1 -15  -7  209.78   16.77
   1 -15  -7  208.51   17.39
   1 -15  -6   24.87    6.08
   1 -15  -6   17.22    4.60
   1 -15  -5   14.68    4.20
   1 -15  -5   15.00    4.93
  -1 -15   5   15.08    3.06
   1 -15  -4    5.35    2.80
  -1 -15   4    7.68    2.16
   1 -15  -4    9.38    3.22
  -1 -15   3   71.34    6.59
   1 -15  -3   65.72    7.57
   1 -15  -3   65.56    8.90
   1 -15  -2    0.82    0.75
  -1 -15   2    1.19    1.42
   1 -15  -2   -0.04    1.15
   1 -15  -1   78.11   10.15
  -1 -15   1   84.00    7.80
  -1  15   1   85.17    7.46
   1 -15  -1   80.04    7.06
   1 -15   0    9.60    4.80
   1 -15   0    1.74    1.02
  -1 -15   0    3.22    2.12
  -1  15   0    3.89    1.61
  -1  15  -1   23.57    3.20
   1 -15   1   25.61    3.22
   1 -15   1   23.85    7.47
   1 -15   2   29.47    2.82
  -1 -15  -2   34.33    8.13
  -1 -15  -3   48.08    8.55
  -1 -15  -4   24.71    5.85
  -1 -15  -5  230.27   11.50
  -1 -15  -5  215.68   16.88
  -1 -15  -5  245.89   17.22
  -1 -15  -6    2.63    0.97
  -1 -15  -6    3.35    2.21
  -1 -15  -6    6.28    2.34
  -1 -15  -7    7.69    3.39
  -1 -15  -7    7.63    3.69
  -1 -15  -7    9.36    2.40
  -1 -15  -8   24.34    4.24
  -1 -15  -8   28.22    6.39
  -1 -15  -8   25.47    6.48
  -1 -15  -9   13.94    4.58
  -1 -15  -9    8.83    3.90
  -1 -15 -10   -0.37    1.80
  -1 -15 -10    0.62    1.35
  -1 -15 -11  166.67   17.91
  -1 -15 -11  173.27   16.91
  -1 -15 -12    2.50    1.67
  -1 -15 -12    0.03    1.86
  -1 -15 -13    7.34    4.06
  -1 -15 -13   13.03    5.61
  -1 -15 -14    8.34    5.55
  -1 -15 -14   -0.78    0.86
  -1 -15 -15   67.87   12.94
  -1 -15 -15   62.54   11.34
  -1 -15 -16    2.67    2.84
  -1 -15 -16    0.86    3.07
  -1 -15 -17    2.22    2.03
  -1 -15 -17    2.34    3.14
  -1 -15 -18   14.00    5.81
   1 -16 -17   21.07    7.04
   1 -16 -16    1.27    2.33
   1 -16 -16    0.36    1.59
   1 -16 -15   88.16   14.90
   1 -16 -15   87.69   13.95
   1 -16 -14   24.69    7.61
   1 -16 -14   21.32    6.85
   1 -16 -13    8.52    4.40
   1 -16 -13    6.19    4.01
   1 -16 -12    2.78    2.33
   1 -16 -12    8.79    3.98
   1 -16 -11   64.65   10.69
   1 -16 -11   61.55   10.65
   1 -16 -10    6.98    4.25
   1 -16 -10    6.02    3.54
   1 -16  -9   26.58    6.76
   1 -16  -9   22.03    6.04
   1 -16  -8    2.11    2.76
   1 -16  -8    6.68    3.47
   1 -16  -7   36.95    7.78
   1 -16  -7   33.86    6.72
  -1 -16   6    2.53    1.54
   1 -16  -6    2.40    1.40
   1 -16  -6    3.18    2.69
   1 -16  -5  406.84   23.80
   1 -16  -5  383.32   20.82
  -1 -16   5  412.73   15.69
   1 -16  -4   19.11    4.64
   1 -16  -4   23.44    5.08
  -1 -16   4   19.97    3.50
   1 -16  -3   35.40    5.87
   1 -16  -3   31.86    6.26
  -1 -16   3   33.17    4.57
   1 -16  -2    9.86    3.15
  -1 -16   2    9.56    2.71
   1 -16  -2    9.26    3.79
  -1  16   1   14.18    3.18
   1 -16  -1   17.84    3.48
   1 -16  -1   17.70    5.40
  -1 -16   1   19.85    4.01
  -1  16   0    4.44    1.80
   1 -16   0    7.72    4.27
   1 -16   0    5.89    1.93
   1 -16   1   87.98    6.10
  -1  16  -1   82.21    6.03
   1 -16   1   76.18   12.42
  -1 -16  -1   69.24   12.30
  -1 -16  -2   28.13    7.63
   1 -16   2   21.32    2.50
  -1 -16  -3  272.74   20.35
  -1 -16  -4    2.62    2.64
  -1 -16  -5  254.21   19.00
  -1 -16  -5  245.45   12.00
  -1 -16  -5  273.21   18.49
  -1 -16  -6   47.32    5.58
  -1 -16  -6   46.78    7.91
  -1 -16  -6   52.10    8.28
  -1 -16  -7    7.45    3.29
  -1 -16  -7    9.81    4.35
  -1 -16  -7    6.48    2.16
  -1 -16  -8   20.83    5.63
  -1 -16  -8   33.78    7.35
  -1 -16  -8   20.58    3.97
  -1 -16  -9  138.59   14.95
  -1 -16  -9  124.51   14.45
  -1 -16 -10    1.08    2.26
  -1 -16 -10    2.12    2.87
  -1 -16 -11   19.43    6.39
  -1 -16 -11   17.38    5.33
  -1 -16 -12   -0.96    2.48
  -1 -16 -12   -3.91    3.47
  -1 -16 -13   86.94   14.13
  -1 -16 -13   87.17   12.69
  -1 -16 -14   -0.33    1.86
  -1 -16 -14   -0.22    2.32
  -1 -16 -15    4.81    4.75
  -1 -16 -15    2.45    2.94
  -1 -16 -16    6.01    3.94
  -1 -16 -16    7.25    4.60
  -1 -16 -17    5.90    4.08
  -1 -16 -18    0.31    1.10
   1 -17 -16    5.24    4.31
   1 -17 -16   12.14    6.72
   1 -17 -15    7.02    4.01
   1 -17 -15    2.25    3.68
   1 -17 -14    3.70    3.54
   1 -17 -14    1.95    2.24
   1 -17 -13   57.46   11.09
   1 -17 -13   49.45   10.73
   1 -17 -12   -1.43    2.88
   1 -17 -12    2.37    2.08
   1 -17 -11   19.14    6.35
   1 -17 -11   18.69    5.93
   1 -17 -10   17.30    5.48
   1 -17 -10   14.97    5.25
   1 -17  -9   16.75    5.22
   1 -17  -9   18.78    5.73
   1 -17  -8    3.69    2.64
   1 -17  -8    2.32    2.49
   1 -17  -7  159.59   16.21
  -1 -17   7  164.05   10.14
   1 -17  -7  150.72   14.70
   1 -17  -6    5.08    3.17
   1 -17  -6    4.89    3.65
  -1 -17   6    4.25    1.82
   1 -17  -5    0.80    1.48
   1 -17  -5    1.15    1.07
  -1 -17   5    0.57    0.99
   1 -17  -4   -1.96    2.47
  -1 -17   4    0.96    1.22
   1 -17  -4    0.61    1.26
   1 -17  -3    3.23    2.19
  -1 -17   3    1.22    1.14
   1 -17  -3    0.34    1.16
   1 -17  -2    0.91    0.96
  -1 -17   2    2.10    1.39
   1 -17  -2    1.55    1.79
   1 -17  -1   94.06   11.88
   1 -17  -1   89.00    8.07
  -1 -17   1   93.95    8.74
  -1  17   0    0.18    0.89
   1 -17   0    1.81    1.02
   1 -17   0    0.71    1.65
   1 -17   1    8.71    5.29
  -1  17  -1    4.59    1.53
   1 -17   1    5.03    1.59
  -1 -17  -1    9.21    5.76
   1 -17   2   40.61    3.63
  -1 -17  -2   43.75    9.72
  -1 -17  -3   30.77    7.70
  -1 -17  -4   19.36    5.41
  -1 -17  -5  109.59   12.70
  -1 -17  -5  112.30    8.11
  -1 -17  -5  115.16   12.30
  -1 -17  -6   26.35    5.90
  -1 -17  -6   11.04    3.00
  -1 -17  -6   19.27    3.53
  -1 -17  -7    8.86    2.87
  -1 -17  -7    3.34    3.09
  -1 -17  -7    2.03    1.11
  -1 -17  -8    7.28    4.37
  -1 -17  -8    6.93    2.24
  -1 -17  -8    6.86    3.72
  -1 -17  -9   26.05    6.64
  -1 -17  -9   21.67    6.64
  -1 -17 -10    1.40    1.11
  -1 -17 -10    3.39    3.15
  -1 -17 -11   90.63   12.96
  -1 -17 -11   74.37   12.28
  -1 -17 -12    7.54    3.57
  -1 -17 -12   12.74    5.49
  -1 -17 -13    1.39    1.43
  -1 -17 -13   -2.02    2.52
  -1 -17 -14    1.27    3.72
  -1 -17 -14   -0.72    1.96
  -1 -17 -15   66.73   13.33
  -1 -17 -15   59.17   11.16
  -1 -17 -16    5.37    4.16
  -1 -17 -16    3.98    4.46
  -1 -17 -17    5.35    4.25
   1 -18 -16   -1.13    2.70
   1 -18 -16    8.85    6.05
   1 -18 -15   16.39    6.59
   1 -18 -15   11.51    5.32
   1 -18 -14   37.66    9.11
   1 -18 -14   27.42    8.31
   1 -18 -13   26.96    7.81
   1 -18 -13   21.52    7.22
   1 -18 -12   -0.69    2.90
   1 -18 -12   -1.66    2.38
   1 -18 -11   95.30   13.46
   1 -18 -11   86.17   13.26
   1 -18 -10   -3.22    4.00
   1 -18 -10    2.02    0.90
   1 -18  -9   80.75   11.85
   1 -18  -9   86.91   12.56
   1 -18  -8    5.44    4.09
   1 -18  -8    3.13    3.36
   1 -18  -7    3.04    2.74
   1 -18  -7    6.49    4.17
   1 -18  -6   32.15    7.80
  -1 -18   6   27.66    4.19
   1 -18  -6   28.34    6.19
   1 -18  -5   46.51    7.47
  -1 -18   5   50.64    5.66
   1 -18  -5   43.23    8.36
   1 -18  -4    2.73    2.25
   1 -18  -4    0.57    2.63
  -1 -18   4    0.22    0.60
   1 -18  -3   82.20    9.06
   1 -18  -3   71.85   10.24
  -1 -18   3   83.91    7.70
   1 -18  -2   11.32    3.90
   1 -18  -2   10.80    3.18
  -1 -18   2   13.00    3.31
   1 -18  -1   17.96    5.83
   1 -18  -1   15.57    3.59
   1 -18   0    6.59    4.19
  -1  18   0    3.19    1.72
   1 -18   0    4.79    1.95
   1 -18   1  101.21    6.99
  -1  18  -1   87.27    6.67
   1 -18   1  100.26   14.89
  -1 -18  -1   90.17   15.43
  -1 -18  -2    8.21    5.81
   1 -18   2    0.12    0.50
  -1 -18  -3   10.13    5.52
  -1 -18  -4    6.68    2.98
  -1 -18  -4   10.02    4.27
  -1 -18  -5    4.00    2.86
  -1 -18  -5    3.99    2.39
  -1 -18  -5   -0.26    1.02
  -1 -18  -6   17.83    5.43
  -1 -18  -6   11.60    2.93
  -1 -18  -6    7.63    3.49
  -1 -18  -7   44.37    8.55
  -1 -18  -7   49.85    5.84
  -1 -18  -7   67.44   10.26
  -1 -18  -8   19.78    6.76
  -1 -18  -8   10.55    4.40
  -1 -18  -9   76.04   11.92
  -1 -18  -9   71.71   11.55
  -1 -18 -10    6.85    4.02
  -1 -18 -10   -0.66    2.24
  -1 -18 -11   76.91   12.54
  -1 -18 -11   79.67   12.07
  -1 -18 -12    0.58    2.34
  -1 -18 -12   -0.03    2.51
  -1 -18 -13    5.02    2.51
  -1 -18 -13    7.72    4.87
  -1 -18 -14    2.85    2.19
  -1 -18 -14    8.61    4.84
  -1 -18 -15   25.12    8.24
  -1 -18 -15   22.62    7.14
  -1 -18 -16   -0.59    1.09
  -1 -18 -17   32.00    8.89
   1 -19 -15   21.77    7.64
   1 -19 -15   22.31    7.42
   1 -19 -14    9.11    4.77
   1 -19 -14   10.50    5.59
   1 -19 -13    5.23    2.66
   1 -19 -13    5.46    4.29
   1 -19 -12   11.60    5.65
   1 -19 -12    7.25    4.67
   1 -19 -11   85.22   13.34
   1 -19 -11   93.74   13.83
   1 -19 -10   -0.33    1.99
   1 -19 -10   -2.06    3.43
   1 -19  -9   24.51    6.57
   1 -19  -9   25.06    7.06
   1 -19  -8    1.07    1.56
   1 -19  -8    5.05    3.91
   1 -19  -7   90.94   13.23
   1 -19  -7   86.28   11.41
   1 -19  -6    4.71    2.63
   1 -19  -6    6.15    4.40
  -1 -19   5    7.99    2.47
   1 -19  -5    2.50    3.27
   1 -19  -5    8.53    3.80
   1 -19  -4   27.71    5.54
   1 -19  -4    5.87    5.71
  -1 -19   4   24.80    4.13
   1 -19  -3   36.95    6.26
  -1 -19   3   40.18    5.62
   1 -19  -3   33.91    6.78
   1 -19  -2   34.17    5.56
   1 -19  -2   29.29    7.24
   1 -19  -1  387.33   25.31
   1 -19  -1  375.82   17.10
   1 -19   0   25.36    4.14
  -1  19   0   16.12    3.27
   1 -19   0   30.97    7.67
   1 -19   1   70.68    6.07
  -1 -19  -1   74.46   14.24
   1 -19   1   83.55   13.47
   1 -19   2   33.59    8.97
   1 -19   2   56.31    4.55
  -1 -19  -2   66.15   12.01
  -1 -19  -3    5.37    4.44
  -1 -19  -4    4.97    3.06
  -1 -19  -4    9.22    5.17
  -1 -19  -5   76.76   10.26
  -1 -19  -5   71.62   10.87
  -1 -19  -5   76.44    6.81
  -1 -19  -6   35.55    7.30
  -1 -19  -6   40.73    8.12
  -1 -19  -7   17.30    5.35
  -1 -19  -7   -0.70    4.80
  -1 -19  -8    2.92    3.48
  -1 -19  -8    0.49    1.30
  -1 -19  -9  143.77   16.75
  -1 -19  -9  109.66   14.46
  -1 -19 -10    2.61    1.62
  -1 -19 -10    2.28    2.36
  -1 -19 -11    6.76    4.31
  -1 -19 -11    5.95    3.56
  -1 -19 -12   42.57    9.37
  -1 -19 -12   54.13   11.07
  -1 -19 -13   13.18    5.22
  -1 -19 -13   12.03    5.44
  -1 -19 -14    2.34    3.06
  -1 -19 -14    3.59    2.50
  -1 -19 -15   51.81   10.84
  -1 -19 -15   53.17   12.12
  -1 -19 -16    1.75    4.34
   1 -20 -15    9.58    4.99
   1 -20 -15    4.21    3.70
   1 -20 -14    9.63    5.14
   1 -20 -14   12.36    6.29
   1 -20 -13   24.40    7.28
   1 -20 -13   20.56    6.70
   1 -20 -12    7.17    3.23
   1 -20 -12   12.10    6.00
   1 -20 -11   84.90   13.55
   1 -20 -11   91.12   13.98
   1 -20 -10    7.52    4.24
   1 -20 -10    4.69    3.06
   1 -20  -9   71.54   12.00
   1 -20  -9   65.69   10.98
   1 -20  -8    7.74    4.06
   1 -20  -8   11.24    6.12
   1 -20  -7   -0.07    1.23
   1 -20  -7    6.25    4.60
   1 -20  -6    7.62    4.95
   1 -20  -6    1.24    2.11
   1 -20  -5   50.41    8.16
   1 -20  -5   38.12    7.97
   1 -20  -4    0.22    1.64
   1 -20  -4   -3.07    3.71
  -1 -20   4    0.45    0.78
   1 -20  -3  223.69   15.44
   1 -20  -3  203.72   17.85
  -1 -20   3  252.36   14.09
   1 -20  -2    9.48    3.21
   1 -20  -2   21.82    8.85
   1 -20  -1   37.00    8.97
   1 -20  -1   31.23    5.22
   1 -20   0   -3.14    4.90
   1 -20   0    1.25    1.29
  -1 -20  -1  157.45   20.75
   1 -20   1  144.46    8.81
   1 -20   1  119.27   15.03
   1 -20   2  -10.55    9.07
  -1 -20  -2   82.51   17.48
  -1 -20  -3   21.59    9.24
  -1 -20  -4   30.81    7.31
  -1 -20  -4   34.08    6.98
  -1 -20  -5    3.12    2.22
  -1 -20  -5   -0.22    2.86
  -1 -20  -6   -3.67    4.54
  -1 -20  -6    3.76    2.95
  -1 -20  -7  151.62   16.35
  -1 -20  -7  178.04   17.20
  -1 -20  -8    2.05    1.99
  -1 -20  -8   37.01    9.56
  -1 -20  -9   18.25    6.17
  -1 -20  -9   24.77    7.78
  -1 -20 -10   -3.00    2.32
  -1 -20 -10   -0.66    1.67
  -1 -20 -11   36.06    8.91
  -1 -20 -11   39.88    9.10
  -1 -20 -12   -1.45    3.04
  -1 -20 -12    3.95    2.78
  -1 -20 -13    5.42    4.76
  -1 -20 -13   -0.83    2.79
  -1 -20 -14   10.42    4.84
  -1 -20 -14   17.78    6.90
  -1 -20 -15   38.78    9.66
  -1 -20 -15   52.30   11.91
   1 -21 -14    5.60    3.80
   1 -21 -14   11.46    5.87
   1 -21 -13   12.44    5.75
   1 -21 -13    9.06    4.17
   1 -21 -12   18.49    6.44
   1 -21 -12   14.00    5.02
   1 -21 -11   63.14   11.59
   1 -21 -11   57.75   11.52
   1 -21 -10   -1.61    2.38
   1 -21 -10    0.40    1.80
   1 -21  -9   10.39    4.45
   1 -21  -9    9.51    4.59
   1 -21  -8    3.94    2.73
   1 -21  -8    3.07    3.42
   1 -21  -7  107.43   15.16
   1 -21  -7   89.84   11.98
   1 -21  -6    4.03    2.98
   1 -21  -6    3.49    3.85
   1 -21  -5    1.01    4.18
   1 -21  -5    8.57    3.44
   1 -21  -4   28.22    5.88
   1 -21  -4   15.55    3.61
   1 -21  -3    4.01    4.08
   1 -21  -3    6.72    3.41
   1 -21  -2   52.69    7.24
   1 -21  -2   52.07    9.84
   1 -21  -1  362.44   25.57
   1 -21  -1  359.12   17.44
   1 -21   0    5.39    2.30
  -1 -21   0   11.79    7.30
   1 -21   0    9.85    4.93
  -1 -21  -1   32.67   10.59
   1 -21   1   28.57    8.42
   1 -21   2   21.05    8.32
  -1 -21  -2   39.55    9.92
  -1 -21  -3   11.77    5.60
  -1 -21  -3   10.10    3.80
  -1 -21  -4   12.66    4.70
  -1 -21  -4   10.19    4.98
  -1 -21  -5  101.58   13.67
  -1 -21  -5  117.81   13.17
  -1 -21  -6    0.79    2.92
  -1 -21  -6    6.88    3.01
  -1 -21  -7    7.86    6.58
  -1 -21  -7   36.04    7.89
  -1 -21  -8    1.65    2.67
  -1 -21  -8   10.78    6.50
  -1 -21  -9  112.16   14.78
  -1 -21  -9  112.96   15.43
  -1 -21 -10    0.63    3.19
  -1 -21 -10    0.60    2.58
  -1 -21 -11    2.27    2.61
  -1 -21 -11    6.90    4.45
  -1 -21 -12   22.39    6.24
  -1 -21 -12   29.02    8.54
  -1 -21 -13    6.78    5.16
  -1 -21 -13    4.00    1.73
  -1 -21 -14   -2.96    4.97
  -1 -21 -14    2.12    1.95
  -1 -21 -15   28.09    8.64
   1 -22 -14    4.14    4.20
   1 -22 -13    6.44    4.00
   1 -22 -13    1.18    1.05
   1 -22 -12    5.80    3.80
   1 -22 -12    2.49    2.00
   1 -22 -11   68.23   12.45
   1 -22 -11   64.32   12.17
   1 -22 -10   -1.56    1.16
   1 -22 -10   -1.21    3.04
   1 -22  -9   18.10    5.93
   1 -22  -9   13.55    5.50
   1 -22  -8    4.77    3.71
   1 -22  -8    1.21    2.25
   1 -22  -7    5.99    3.41
   1 -22  -7    9.62    6.21
   1 -22  -6    1.72    1.96
   1 -22  -6    9.80    6.51
   1 -22  -5   66.76   11.25
   1 -22  -5   83.33   10.81
   1 -22  -4    1.81    2.70
   1 -22  -4   -4.33    5.08
   1 -22  -3  152.65   13.32
   1 -22  -3  133.42   15.86
   1 -22  -2   36.39    8.23
   1 -22  -2   43.07    6.68
   1 -22  -1   17.75    4.08
   1 -22  -1   26.38    7.67
  -1 -22   0   15.92   10.08
   1 -22   0   13.28    5.77
   1 -22   1   93.56   14.91
  -1 -22  -1  113.31   17.01
  -1 -22  -2    1.54    2.22
   1 -22   2   11.06    7.67
  -1 -22  -2   10.36    7.05
  -1 -22  -3   69.88    9.71
  -1 -22  -3   83.02   12.98
   1 -22   3   45.49   11.45
  -1 -22  -4    9.51    4.20
  -1 -22  -4    8.62    3.85
  -1 -22  -5    1.82    2.97
  -1 -22  -5    5.70    3.54
  -1 -22  -6    7.12    3.74
  -1 -22  -6   -7.70    7.76
  -1 -22  -7   29.32    5.98
  -1 -22  -7   42.21    8.64
  -1 -22  -8   10.40    5.81
  -1 -22  -8    4.34    2.66
  -1 -22  -9   25.97    7.56
  -1 -22  -9   29.44    7.96
  -1 -22 -10    3.20    2.22
  -1 -22 -10    2.26    2.82
  -1 -22 -11   15.02    5.82
  -1 -22 -11   16.45    6.07
  -1 -22 -12   -4.88    4.13
  -1 -22 -12    1.18    2.38
  -1 -22 -13   18.07    6.71
  -1 -22 -13   18.81    7.23
  -1 -22 -14   -2.50    3.99
  -1 -22 -14    7.46    5.02
   1 -23 -14   10.09    6.08
   1 -23 -13   48.73   11.34
   1 -23 -12    4.75    4.25
   1 -23 -12    2.12    1.39
   1 -23 -11    4.40    3.28
   1 -23 -11    1.08    1.70
   1 -23 -10    9.24    4.79
   1 -23 -10    7.19    5.03
   1 -23  -9    5.24    3.73
   1 -23  -9   -1.44    2.73
   1 -23  -8    5.02    3.81
   1 -23  -8    3.47    3.00
   1 -23  -7  104.08   13.28
   1 -23  -7  100.78   15.14
   1 -23  -6   18.69    8.48
   1 -23  -6    6.96    4.36
   1 -23  -5   -5.05    5.61
   1 -23  -5   -0.15    0.89
   1 -23  -4    7.43    1.61
   1 -23  -4   31.11    6.43
   1 -23  -3   22.60    5.41
   1 -23  -3   20.61    5.98
   1 -23  -2   -0.82    2.70
   1 -23  -1   50.02   10.11
  -1 -23   1   35.65   11.17
   1 -23   0    5.95    4.37
  -1 -23   0   13.62    8.26
   1 -23   1   30.32    8.79
  -1 -23  -1   43.68   11.14
  -1 -23  -2    6.03    5.23
   1 -23   2   13.01    6.86
  -1 -23  -2    6.04    2.74
  -1 -23  -3   14.13    4.46
  -1 -23  -3   21.17    7.69
   1 -23   3   10.09    5.30
  -1 -23  -4    1.41    3.65
  -1 -23  -4    6.32    3.39
  -1 -23  -5   71.16   11.94
  -1 -23  -5   70.73   10.74
  -1 -23  -6   -7.14    5.35
  -1 -23  -6    3.34    2.36
  -1 -23  -7   -3.02    5.55
  -1 -23  -7    7.45    4.19
  -1 -23  -8   14.96    6.27
  -1 -23  -8   10.92    4.73
  -1 -23  -9   25.83    7.29
  -1 -23  -9   25.77    7.92
  -1 -23 -10   -2.91    1.15
  -1 -23 -10    3.39    3.86
  -1 -23 -11   29.69    8.62
  -1 -23 -11   27.99    8.69
  -1 -23 -12    6.65    4.96
  -1 -23 -12    3.29    1.93
  -1 -23 -13    2.53    2.85
  -1 -23 -13    1.18    2.60
   1 -24 -13    1.27    1.94
   1 -24 -12    1.40    2.19
   1 -24 -12    1.59    1.56
   1 -24 -11   34.74    9.53
   1 -24 -11   41.40    9.81
   1 -24 -10    5.06    3.08
   1 -24 -10   11.22    5.02
   1 -24  -9    1.07    1.76
   1 -24  -9    1.54    2.18
   1 -24  -8   46.55   10.77
   1 -24  -8   48.67    9.78
   1 -24  -7   33.85    9.11
   1 -24  -7   38.67    8.41
   1 -24  -6    9.66    5.90
   1 -24  -6    7.90    4.06
   1 -24  -5  151.31   15.00
   1 -24  -5  125.61   15.89
   1 -24  -4    5.35    3.11
   1 -24  -4    1.02    3.86
   1 -24  -3   -1.95    3.63
   1 -24  -2   14.69    5.12
  -1 -24   1   95.37   21.49
   1 -24  -1   11.05    6.52
   1 -24   0   66.83   13.24
  -1 -24   0  125.45   21.84
   1 -24   1   56.63   13.88
  -1 -24  -1   69.00   15.08
  -1 -24  -2   23.91    5.94
  -1 -24  -2   34.11    9.45
   1 -24   2   43.88   12.99
   1 -24   3  141.52   21.43
  -1 -24  -3  154.97   14.60
  -1 -24  -3  143.25   17.98
  -1 -24  -4   -3.42    2.72
  -1 -24  -4    5.19    3.70
   1 -24   4   -0.29    3.25
  -1 -24  -5   50.53    9.32
  -1 -24  -5   35.90    8.11
  -1 -24  -6   20.65    6.00
  -1 -24  -6   -0.23    4.76
  -1 -24  -7    1.93    2.60
  -1 -24  -7   -8.98    6.73
  -1 -24  -8    8.88    4.26
  -1 -24  -8   13.42    6.87
  -1 -24  -9   49.71   10.23
  -1 -24  -9   53.95   11.89
  -1 -24 -10   -0.38    2.21
  -1 -24 -10    3.36    3.10
  -1 -24 -11    9.96    5.32
  -1 -24 -11   13.43    5.23
  -1 -24 -12    5.73    4.01
  -1 -24 -12    2.10    3.66
  -1 -24 -13   44.70   11.05
   1 -25 -13   58.91   12.71
   1 -25 -12    1.49    1.67
   1 -25 -11    8.90    5.18
   1 -25 -11   -1.78    3.22
   1 -25 -10   26.74    7.56
   1 -25 -10   22.04    8.27
   1 -25  -9    1.53    1.35
   1 -25  -9    9.65    4.29
   1 -25  -8    5.09    3.40
   1 -25  -8    0.72    3.62
   1 -25  -7   59.89   12.08
   1 -25  -7   61.61   10.61
   1 -25  -6    0.68    1.86
   1 -25  -6    4.00    4.69
   1 -25  -5   -4.98    5.32
   1 -25  -4    3.56    2.68
   1 -25  -3    7.91    2.75
   1 -25  -2    0.49    3.53
   1 -25  -1   12.16    5.87
  -1 -25   1   51.92   15.67
   1 -25   0   21.94    8.01
  -1 -25   0   42.09   13.23
   1 -25   1   50.29   11.70
  -1 -25  -1   66.87   14.04
   1 -25   2    9.40    8.00
  -1 -25  -2    7.95    5.55
  -1 -25  -3   46.73   10.87
  -1 -25  -3   60.40    9.23
   1 -25   3   73.12   15.48
  -1 -25  -4    1.23    1.87
  -1 -25  -4    9.86    4.00
   1 -25   4    9.42    9.08
  -1 -25  -5   30.64    8.12
  -1 -25  -5   49.75    8.94
  -1 -25  -6   -0.21    5.23
  -1 -25  -6    4.60    3.07
  -1 -25  -7   -1.17    2.46
  -1 -25  -7   -6.62    6.11
  -1 -25  -8   23.75    7.45
  -1 -25  -8   30.12    9.69
  -1 -25  -9    0.16    1.26
  -1 -25  -9    9.40    5.41
  -1 -25 -10    4.75    3.43
  -1 -25 -10   -0.10    1.16
  -1 -25 -11   58.50   12.54
  -1 -25 -11   67.34   12.89
  -1 -25 -12   -3.31    3.44
   1 -26 -12   -2.51    2.38
   1 -26 -11   19.67    6.98
   1 -26 -10   16.96    6.70
   1 -26 -10   25.18    7.48
   1 -26  -9   13.64    5.59
   1 -26  -9   14.77    5.74
   1 -26  -8   51.56   11.57
   1 -26  -8   76.10   12.17
   1 -26  -7   22.69    8.83
   1 -26  -6   13.59    6.70
   1 -26  -5   70.72   13.06
   1 -26  -4   -5.38    5.18
   1 -26  -3   -3.99    4.37
  -1 -26   2   14.14   11.00
   1 -26  -2   -1.46    1.33
  -1 -26   1   12.08    8.77
   1 -26  -1    7.28    5.06
   1 -26   0   14.36    5.74
  -1 -26   0   36.37   11.90
   1 -26   1   44.51   10.97
  -1 -26  -1   53.36   12.68
  -1 -26  -2   25.24    9.07
   1 -26   2   29.22    9.29
   1 -26   3   72.54   14.82
  -1 -26  -3   52.70   11.29
   1 -26   4    3.96    5.96
  -1 -26  -4    0.95    1.48
  -1 -26  -5   17.44    5.33
   1 -26   5   16.15    8.32
  -1 -26  -5   27.73    7.12
  -1 -26  -6   16.68    5.65
  -1 -26  -6    6.28    2.24
  -1 -26  -7    1.38    2.92
  -1 -26  -7   16.16    6.03
  -1 -26  -8    8.44    4.35
  -1 -26  -8   18.76    7.72
  -1 -26  -9   19.15    8.28
  -1 -26  -9   18.99    6.56
  -1 -26 -10    2.50    2.99
  -1 -26 -10   -0.34    1.21
  -1 -26 -11   13.15    5.34
  -1 -26 -12    3.39    2.61
   1 -27 -12   -1.96    2.61
   1 -27 -11   16.68    6.41
   1 -27 -10    6.71    3.61
   1 -27  -8    4.35    4.90
   1 -27  -7   51.44   11.90
   1 -27  -6   13.22    6.68
   1 -27  -5   11.28    6.00
   1 -27  -4   -7.32    6.47
   1 -27  -3    2.69    1.44
  -1 -27   2    5.51    9.00
   1 -27  -2    1.08    3.47
  -1 -27   1   77.80   16.53
   1 -27  -1   69.96   12.97
   1 -27   0    4.56    3.70
  -1 -27   0   14.78    7.55
  -1 -27  -1    5.62    4.98
   1 -27   1    6.46    5.44
  -1 -27  -2   19.57    7.93
   1 -27   2   16.77    7.53
   1 -27   3   33.33   10.87
  -1 -27  -3   11.33    5.69
   1 -27   4    5.18    5.39
  -1 -27  -4   -1.29    1.86
  -1 -27  -5   25.65    7.50
   1 -27   5   30.77   10.55
  -1 -27  -6  -14.58    8.50
  -1 -27  -7    2.16    2.12
  -1 -27  -7   -6.43    3.97
  -1 -27  -8   13.13    5.53
  -1 -27  -8   16.29    7.38
  -1 -27  -9   25.08    8.93
  -1 -27  -9   27.31    8.35
  -1 -27 -10   -1.35    2.81
  -1 -27 -11   10.97    5.18
   1 -28  -7    0.34    3.05
   1 -28  -6    5.61    5.56
   1 -28  -5   26.98    7.12
   1 -28  -4   -5.62    6.37
   1 -28  -3   33.67    8.13
  -1 -28   3   45.21   15.38
  -1 -28   2   17.04   11.33
   1 -28  -2    1.15    2.90
  -1 -28   1    7.76    6.44
   1 -28  -1    2.51    2.21
  -1 -28   0   14.69    8.81
   1 -28   0    4.11    4.73
   1 -28   1   65.65   13.17
  -1 -28  -1   66.72   13.97
   1 -28   2    9.73    7.25
  -1 -28  -2   11.11    7.40
   1 -28   3   13.09    7.37
  -1 -28  -3    8.39    4.33
  -1 -28  -4    2.10    3.48
   1 -28   4   11.11    7.73
   1 -28   5   24.72    9.65
  -1 -28  -5   -4.23    4.84
   1 -28   6    6.54    6.16
  -1 -28  -6   -4.21    6.37
  -1 -28  -7   33.74    8.04
  -1 -28  -9   21.12    7.60
  -1 -28 -10    2.64    3.25
  -1 -28 -11    9.21    4.64
   1 -29  -5    7.86    6.35
  -1 -29   4   12.13    7.28
   1 -29  -4   -2.52    5.23
   1 -29  -3   -6.21    5.55
  -1 -29   3    8.18    9.37
  -1 -29   2   30.07   13.20
   1 -29  -2    0.86    3.04
  -1 -29   1  129.86   20.63
   1 -29  -1  114.27   17.23
  -1 -29   0   26.36   10.28
   1 -29   0   14.48    6.78
   1 -29   1   18.14    7.47
  -1 -29  -1   25.80    9.54
   1 -29   2   67.51   13.73
  -1 -29  -2   62.06   13.05
   1 -29   3   10.74    6.85
  -1 -29  -3    3.17    2.61
  -1 -29  -4    6.09    2.51
   1 -29   4   22.70   10.57
  -1 -29  -5   26.25    7.66
   1 -29   5   54.10   14.91
   1 -29   6    8.70    5.77
   1 -29   7   -0.87    6.02
  -1 -30   4   20.78   11.86
  -1 -30   3   59.29   17.76
   1 -30  -3   18.39    6.27
  -1 -30   2   20.14   11.08
   1 -30  -2    0.60    3.37
  -1 -30   1   10.23    8.00
   1 -30  -1    1.39    2.65
   1 -30   0    9.73    6.72
  -1 -30   0   14.99    8.65
  -1 -30  -1   47.09   11.90
   1 -30   1   46.37   11.76
   1 -30   2   15.88    8.48
  -1 -30  -2    5.11    5.09
   1 -30   3   12.06    7.67
   1 -30   4    5.30    5.11
   1 -30   5   -2.70    3.09
   1 -30   6    8.84    6.51
   1 -30   7   19.69   11.12
   1 -30   8    9.90    8.17
   1 -31   0    6.70    5.93
   1 -31   1   15.35    7.84
   1 -31   2   24.16    9.46
   1 -31   3   14.81    6.74
   1 -31   4   15.81    8.71
   2   0 -20   61.35   12.10
   2   0 -19    0.43    1.20
  -2   0  19   -0.46    1.41
  -2   0  18   60.30   10.54
   2   0 -18   63.50   11.49
  -2   0  17    0.50    1.55
   2   0 -17    1.15    2.40
  -2   0  16  100.85   12.85
   2   0 -16  105.71   13.84
   2   0 -15    3.51    3.55
  -2   0  15   -0.91    1.33
   2   0 -14   15.70    5.09
  -2   0  14   10.30    3.94
   2   0 -13   -0.54    1.30
  -2   0  13    1.97    1.57
   2   0 -12  190.87   15.89
   2   0 -11    0.94    1.86
   2   0 -10  188.82   14.68
   2   0  -9   -0.88    0.69
   2   0  -8  192.53   13.29
   2   0  -7   -0.23    1.29
   2   0  -6    2.68    1.79
   2   0  -5   -0.37    1.15
   2   0  -4    2.59    1.12
   2   0  -3   -0.03    0.84
  -2   0   2  557.18   15.08
   2   0  -2  562.01   14.28
  -2   0   1    0.85    0.95
   2   0  -1    0.36    0.72
  -2   0   0  268.32    8.35
   2   0   0  268.04    7.03
  -2   0  -1   -0.45    0.29
   2   0   1   -0.12    0.26
  -2   0  -2  213.65    9.54
   2   0   2  201.50    5.79
  -2   0  -3   -0.92    0.75
  -2   0  -3   -1.03    0.70
  -2   0  -4  185.93   10.39
  -2   0  -4  169.05   10.24
  -2   0  -4  190.59    5.93
   2   0   4  174.38   10.06
   2   0   4  187.65    5.85
  -2   0  -5    0.30    0.87
  -2   0  -5    0.78    0.56
   2   0   5   -0.37    0.50
   2   0   5   -0.38    0.84
   2   0   6   82.03    5.48
  -2   0  -6   91.16    8.22
  -2   0  -6   86.83    5.54
  -2   0  -7   -1.75    2.14
  -2   0  -7   -0.60    0.70
   2   0   7    1.71    1.25
  -2   0  -8  510.93   16.71
   2   0   8  534.05   16.89
  -2   0  -8  490.74   20.99
  -2   0  -9    0.91    0.99
  -2   0  -9    0.53    0.85
  -2   0 -10   54.83    7.97
  -2   0 -10   55.04    6.33
  -2   0 -11   -0.24    0.48
  -2   0 -11   -0.11    1.56
  -2   0 -12   53.39    8.44
  -2   0 -12   48.81    6.78
  -2   0 -13   -2.01    1.43
  -2   0 -13   -1.55    1.43
  -2   0 -14  148.38   15.24
  -2   0 -14  152.45   13.06
  -2   0 -15   -0.89    2.28
  -2   0 -15    1.36    1.97
  -2   0 -16   15.01    4.62
  -2   0 -16   17.55    6.00
  -2   0 -17   -0.18    0.99
  -2   0 -17   -0.36    1.07
  -2   0 -18   37.15    8.82
  -2   0 -19   -1.09    1.66
   2  -1 -20   14.13    5.90
  -2  -1  19    4.48    2.96
  -2   1  19    5.52    3.60
   2  -1 -19    4.05    3.38
  -2   1  18   61.78   10.53
  -2  -1  18   58.04   10.30
   2  -1 -18   60.81   11.29
   2   1 -18   61.56   11.34
  -2   1  17    8.37    3.86
   2  -1 -17    1.57    2.33
   2   1 -17    5.10    4.09
  -2  -1  17    5.03    3.64
  -2   1  16   19.74    5.55
   2  -1 -16   18.99    5.51
   2   1 -16   11.77    4.60
  -2  -1  16   20.53    5.83
  -2   1  15    1.89    1.80
   2   1 -15    4.20    3.36
  -2  -1  15   -0.08    1.03
   2  -1 -15    2.06    2.21
  -2  -1  14   26.76    5.97
   2  -1 -14   20.86    5.60
   2   1 -14   22.57    6.15
   2   1 -13    4.42    3.24
  -2  -1  13    0.29    1.64
   2  -1 -13    6.45    3.37
   2  -1 -12  217.44   17.09
   2   1 -12  220.43   17.15
  -2  -1  12  218.59   16.18
   2   1 -11   17.76    4.70
   2  -1 -11   19.07    4.80
  -2  -1  11   17.23    4.52
  -2  -1  10   85.30    9.26
   2  -1 -10   85.44    9.91
   2   1 -10   88.22   10.03
  -2  -1   9   -0.37    1.43
   2   1  -9    1.26    1.54
   2  -1  -9    2.99    2.15
   2  -1  -8   97.69    9.44
   2   1  -8   96.12    9.60
  -2  -1   8  102.45    9.43
   2   1  -7    1.24    1.31
   2  -1  -7   -0.32    0.89
  -2  -1   7   -0.55    1.58
   2   1  -6  321.00   15.45
  -2  -1   6  299.57   14.39
   2  -1  -6  316.17   15.33
  -2  -1   5    2.54    1.60
   2   1  -5    1.73    1.20
   2  -1  -5    1.88    1.38
  -2  -1   4  454.65   15.67
   2  -1  -4  462.09   15.87
   2   1  -4  444.17   15.79
   2   1  -3   84.65    6.17
  -2  -1   3   79.39    6.11
   2  -1  -3   79.19    6.02
   2  -1  -2   48.47    4.22
  -2  -1   2   50.54    4.56
   2   1  -2   52.10    4.28
  -2  -1   1   17.78    2.59
   2  -1  -1   19.46    2.34
   2  -1   0  467.23    9.43
  -2  -1   0  457.01   11.41
  -2   1   0  479.32   11.05
  -2  -1  -1   16.34    2.56
   2   1   1   18.22    2.18
  -2   1  -1   19.34    1.93
   2  -1   2  298.68    6.23
   2  -1   2  304.34   10.82
  -2   1  -2  300.61   10.81
  -2  -1  -2  296.22   11.95
  -2   1  -3   15.91    2.76
  -2   1  -3   20.29    3.25
   2  -1   3   17.60    2.88
  -2  -1  -3   19.39    1.85
  -2  -1  -3   19.11    3.26
  -2   1  -4   12.77    2.83
   2  -1   4   21.81    3.57
  -2   1  -4   15.07    3.00
   2  -1   4   16.14    1.59
  -2  -1  -4   15.47    1.86
   2   1   4   22.38    2.59
  -2  -1  -4   17.48    3.43
  -2   1  -4   14.32    1.55
  -2  -1  -4   12.75    3.01
   2  -1   5   19.07    2.17
  -2  -1  -5   18.88    2.31
  -2  -1  -5   18.91    3.30
  -2   1  -5   18.19    2.12
   2  -1   5   19.78    3.55
  -2   1  -5   14.94    3.08
   2   1   5   21.76    2.78
  -2   1  -6  366.21   11.20
  -2  -1  -6  359.92   11.74
  -2   1  -6  344.23   16.19
  -2  -1  -6  352.02   16.37
   2  -1   6  372.65   11.13
   2   1   6  364.00   11.85
  -2   1  -7    2.33    1.31
  -2  -1  -7    0.35    0.68
   2  -1   7    1.95    0.82
   2   1   7    4.23    1.78
  -2  -1  -7    2.50    1.03
  -2   1  -7    3.40    1.94
   2   1   8   91.68    7.27
  -2   1  -8   83.02    8.66
  -2  -1  -8   82.38    8.96
  -2   1  -8   80.29    6.56
   2  -1   8   86.79    6.74
  -2  -1  -8   82.85    6.92
  -2   1  -9    2.86    1.58
  -2  -1  -9    2.57    1.37
  -2  -1  -9    2.78    2.26
  -2   1  -9    3.43    2.40
  -2  -1 -10  203.79   15.29
  -2   1 -10  198.83   14.68
  -2   1 -10  210.57   12.31
  -2  -1 -10  205.57   12.40
  -2  -1 -11   -1.31    1.85
  -2  -1 -11    1.01    1.29
  -2   1 -11    0.78    2.12
  -2   1 -11    2.90    1.99
  -2  -1 -12   37.80    7.38
  -2   1 -12   38.01    5.92
  -2  -1 -12   40.57    6.08
  -2   1 -12   43.35    7.58
  -2  -1 -13   14.72    3.95
  -2   1 -13   11.91    4.23
  -2   1 -13   16.65    4.23
  -2  -1 -13   13.06    4.49
  -2   1 -14   69.67    8.91
  -2   1 -14   64.68   10.09
  -2  -1 -14   71.10   10.84
  -2  -1 -14   66.65    8.71
  -2  -1 -15   14.12    4.94
  -2  -1 -15   13.49    4.35
  -2   1 -15   10.03    3.39
  -2   1 -15   11.90    4.68
  -2  -1 -16   87.77   10.94
  -2   1 -16   92.02   12.76
  -2   1 -16   98.12   11.48
  -2  -1 -16   87.19   12.92
  -2  -1 -17    3.81    3.44
  -2   1 -17    5.55    3.53
  -2  -1 -17    4.87    2.66
  -2   1 -18   27.81    7.49
  -2  -1 -18   28.03    7.88
  -2   1 -19    0.81    1.27
  -2  -1 -19    4.58    3.03
  -2  -1 -20    1.44    2.94
   2  -2 -20   37.55    9.59
   2  -2 -19   16.18    7.58
  -2   2  19   12.27    4.92
  -2  -2  18   29.63    7.14
   2  -2 -18   30.46    7.87
  -2   2  18   31.87    7.72
   2  -2 -17   22.25    6.68
  -2  -2  17   21.44    5.85
  -2   2  17   21.18    6.25
  -2  -2  16   36.69    7.57
   2  -2 -16   40.68    8.65
   2   2 -16   31.96    7.62
   2   2 -15    4.96    3.73
   2  -2 -15    3.35    1.68
  -2  -2  15    3.79    2.47
   2   2 -14   87.65   11.76
   2  -2 -14   80.25   11.25
  -2  -2  14   88.11   10.96
  -2  -2  13   22.95    5.52
   2   2 -13   29.66    6.95
   2  -2 -13   24.89    6.42
   2   2 -12   40.07    7.42
  -2  -2  12   38.04    6.83
   2  -2 -12   43.72    7.61
  -2  -2  11    0.45    1.75
   2  -2 -11    0.73    1.24
   2   2 -11    0.16    1.44
  -2  -2  10   39.69    6.30
   2   2 -10   36.93    6.64
   2  -2 -10   44.32    7.01
   2   2  -9   19.53    4.57
  -2  -2   9   20.83    4.33
   2  -2  -9   23.87    5.19
   2  -2  -8  311.53   17.06
  -2  -2   8  327.27   16.67
   2   2  -8  316.40   17.22
   2  -2  -7    1.83    1.64
   2   2  -7    2.57    1.79
  -2  -2   7    0.87    0.75
  -2  -2   6   82.16    7.42
   2  -2  -6   73.96    7.49
   2   2  -6   78.83    7.61
   2   2  -5  166.20   10.45
  -2  -2   5  163.85   10.18
   2  -2  -5  167.95   10.36
   2  -2  -4  187.08   10.14
  -2  -2   4  176.86    9.85
   2   2  -4  174.95   10.01
   2  -2  -3   38.67    4.29
  -2  -2   3   40.08    4.38
   2  -2  -2  246.11    9.58
  -2  -2   2  239.77    9.96
   2  -2  -1   22.64    2.58
  -2  -2   1   21.70    2.81
   2  -2   0  122.93    4.95
  -2  -2   0  121.07    6.31
  -2  -2  -1   48.09    4.57
  -2  -2  -2   25.66    3.78
  -2   2  -2   27.96    3.48
  -2   2  -2   26.77    3.12
   2  -2   3    2.78    1.12
  -2   2  -3    3.47    1.52
  -2  -2  -3    0.46    1.07
  -2  -2  -3    2.60    1.09
  -2   2  -3    1.54    1.24
  -2   2  -4   91.04    7.25
  -2  -2  -4   91.05    4.96
   2  -2   4   88.06    3.78
   2   2   4   93.56    5.56
  -2  -2  -4   84.04    7.05
   2  -2   4   90.69    6.60
  -2  -2  -4   85.00    7.75
  -2   2  -4   90.47    6.90
  -2  -2  -5    1.52    1.56
   2  -2   5   -0.12    0.40
  -2  -2  -5    1.37    0.66
   2   2   5    2.23    1.50
   2  -2   5    0.29    0.88
  -2   2  -5    3.11    1.74
  -2   2  -6    2.36    0.68
   2  -2   6    0.95    0.79
  -2  -2  -6    1.99    1.08
   2   2   6    5.99    2.25
  -2   2  -6    1.67    0.61
  -2  -2  -6    1.48    1.33
   2  -2   6    1.45    0.65
   2   2   7    7.87    1.71
  -2   2  -7    7.93    2.64
   2  -2   7    8.62    1.97
  -2   2  -7    5.95    1.60
  -2  -2  -7    6.04    1.70
  -2  -2  -7    7.66    1.79
   2  -2   8  220.84   10.63
  -2  -2  -8  218.06   14.89
  -2   2  -8  215.59   13.25
  -2  -2  -8  218.16   14.36
  -2   2  -8  219.34   10.52
  -2  -2  -8  216.04   11.26
  -2  -2  -9    0.65    1.12
  -2   2  -9    0.05    1.22
  -2  -2  -9   -0.14    1.01
  -2   2  -9    1.49    1.27
  -2  -2 -10   24.96    5.79
  -2   2 -10   18.65    3.85
  -2   2 -10   20.83    4.92
  -2  -2 -10   20.26    4.20
  -2  -2 -11   28.66    6.18
  -2   2 -11   31.75    6.01
  -2  -2 -11   29.10    4.98
  -2   2 -11   29.83    4.86
  -2   2 -12    3.71    2.65
  -2  -2 -12    5.16    3.45
  -2  -2 -12    4.58    2.34
  -2   2 -12    2.94    1.92
   2  -2  12    3.76    1.68
  -2   2 -13   11.82    4.45
  -2  -2 -13    7.88    3.08
  -2  -2 -13    7.26    3.66
  -2   2 -13    8.50    2.77
   2  -2  13    6.68    2.16
  -2  -2 -14  187.75   14.74
  -2  -2 -14  192.30   17.83
  -2   2 -14  194.91   14.63
  -2   2 -14  186.81   16.53
  -2   2 -15    0.39    2.00
  -2  -2 -15   -0.04    2.05
  -2  -2 -15    2.22    2.04
  -2  -2 -16    2.23    2.58
  -2   2 -16    1.10    3.19
  -2  -2 -16    2.64    2.13
  -2   2 -17    4.08    1.81
  -2  -2 -17    5.87    3.24
  -2  -2 -17    2.98    2.14
  -2  -2 -18    1.32    2.34
  -2   2 -18    4.65    3.01
  -2  -2 -19   -2.05    2.69
  -2  -2 -20   40.24   10.00
   2  -3 -20   -1.83    2.49
   2  -3 -19   10.73    4.85
  -2   3  19   10.76    4.60
  -2  -3  18   27.20    7.27
  -2   3  18   22.93    6.93
   2  -3 -18   18.91    6.25
   2  -3 -17    8.36    4.72
  -2  -3  17   13.94    5.10
   2  -3 -16   24.63    6.73
  -2  -3  16   27.54    6.75
  -2  -3  15    1.15    1.91
   2  -3 -15   -0.99    1.22
   2  -3 -14    2.32    2.05
  -2  -3  14    1.56    1.85
   2   3 -14    0.61    1.64
  -2  -3  13    8.40    3.63
   2  -3 -13    5.98    3.00
   2   3 -13    6.66    3.32
  -2  -3  12  183.70   14.81
   2   3 -12  179.00   15.48
   2  -3 -12  194.29   16.21
   2  -3 -11   17.18    4.60
   2   3 -11   20.04    5.09
  -2  -3  11   17.43    4.45
  -2  -3  10   14.62    3.71
   2   3 -10   14.51    4.17
   2  -3 -10   17.99    4.54
  -2  -3   9   -0.36    0.76
   2  -3  -9    0.32    1.00
   2   3  -9    1.11    1.31
  -2  -3   8   13.69    3.44
   2  -3  -8   12.48    3.35
   2   3  -8   13.18    3.75
   2  -3  -7    3.60    1.49
   2   3  -7    6.94    2.65
  -2  -3   7    2.98    1.77
   2   3  -6  451.94   18.58
   2  -3  -6  451.76   18.42
  -2  -3   6  456.70   18.08
  -2  -3   5   43.60    5.30
   2  -3  -5   45.00    5.50
  -2  -3   4   24.95    3.78
   2  -3  -4   24.65    3.75
  -2  -3   3   12.31    2.55
   2  -3  -3   14.28    2.54
  -2  -3   2   -0.49    0.94
   2  -3  -2    0.59    0.84
  -2  -3   1   13.30    2.35
   2  -3  -1   10.20    1.77
   2  -3   0   82.12    4.38
  -2  -3  -1   11.96    2.35
  -2   3  -1   13.97    1.69
   2  -3   1   14.05    1.53
  -2   3  -2   27.87    2.96
  -2   3  -2   33.04    3.51
  -2  -3  -2   31.41    4.14
   2  -3   3   30.82    3.44
  -2  -3  -3   26.05    4.15
  -2  -3  -3   31.83    3.24
  -2   3  -3   28.97    3.83
  -2   3  -3   30.13    3.25
  -2   3  -4  225.15   11.38
  -2  -3  -4  216.95   11.05
   2  -3   4  222.18    9.63
  -2  -3  -4  207.91   12.39
   2  -3   4  229.50    6.50
   2   3   4  268.35   11.71
  -2   3  -4  232.28   10.13
  -2  -3  -4  239.92    9.01
  -2  -3  -5   -0.21    0.65
  -2  -3  -5    1.14    1.14
   2  -3   5    0.34    0.51
  -2   3  -5   -1.03    1.27
   2  -3   5    0.64    0.99
   2   3   5    0.19    0.66
   2  -3   6  108.50    6.15
   2   3   6  106.05    7.14
  -2  -3  -6  109.51    7.02
   2  -3   6  112.74    8.55
  -2  -3  -6  105.19    8.81
   2  -3   6   96.27    3.65
   2  -3   7    4.55    1.42
  -2  -3  -7    4.64    2.37
   2  -3   7    4.18    1.01
   2   3   7    4.53    1.73
  -2  -3  -7    4.52    1.48
  -2   3  -7    4.56    1.60
  -2   3  -8  353.55   16.41
  -2  -3  -8  344.94   19.06
   2  -3   8  344.68    9.93
  -2  -3  -8  352.62   18.21
   2  -3   8  351.33   13.58
  -2  -3  -8  340.48   14.52
  -2   3  -9    8.39    2.80
  -2  -3  -9   10.30    2.70
   2  -3   9   10.03    1.91
  -2  -3  -9    8.84    3.47
  -2  -3 -10  341.79   20.58
  -2   3 -10  344.73   18.17
   2  -3  10  356.16   12.35
  -2  -3 -10  337.95   16.38
  -2  -3 -11    6.85    2.91
  -2  -3 -11    4.47    2.47
   2  -3  11    2.98    1.38
  -2   3 -11    6.75    3.02
  -2   3 -12  121.99   11.88
  -2  -3 -12  117.58   13.18
   2  -3  12  127.16    8.67
  -2  -3 -12  119.38   10.91
  -2  -3 -13    8.43    3.62
  -2   3 -13    5.76    2.50
  -2  -3 -13    9.84    3.19
   2  -3  13    6.08    1.94
  -2  -3 -14   26.54    6.85
  -2  -3 -14   15.80    4.76
  -2   3 -14   23.24    6.05
  -2  -3 -15    1.69    2.10
  -2  -3 -15    3.42    2.89
  -2   3 -15    0.75    2.24
  -2  -3 -16   25.80    6.11
  -2   3 -16   26.97    6.87
  -2  -3 -16   29.42    7.77
  -2  -3 -17    2.48    2.05
  -2  -3 -17    6.45    4.14
  -2   3 -17   -0.87    2.07
  -2  -3 -18   36.39    9.19
  -2  -3 -19   -2.49    2.95
  -2  -3 -20   11.05    5.75
   2  -4 -20    8.94    5.17
  -2   4  20    9.43    4.28
   2  -4 -19    2.16    2.00
  -2   4  19    2.15    2.22
   2  -4 -18   57.04   11.17
  -2  -4  18   59.51   10.19
  -2  -4  17    4.59    2.73
   2  -4 -17    4.91    3.81
   2  -4 -16   13.60    5.16
  -2  -4  16   12.56    4.34
   2  -4 -15   20.89    6.03
  -2  -4  15   19.62    5.43
   2  -4 -14  139.83   14.86
  -2  -4  14  130.66   13.30
   2  -4 -13    4.94    2.87
  -2  -4  13    5.27    2.73
   2  -4 -12   11.11    3.99
  -2  -4  12    8.10    3.41
   2  -4 -11    6.50    3.02
  -2  -4  11    6.63    2.62
  -2  -4  10   -0.05    0.71
   2  -4 -10    1.55    1.41
  -2  -4   9    6.15    2.83
   2  -4  -9    3.90    2.03
   2  -4  -8  591.66   23.92
  -2  -4   8  636.20   23.43
   2  -4  -7   11.14    3.31
  -2  -4   7   13.72    3.27
   2  -4  -6   82.20    7.95
  -2  -4   6   79.21    7.50
  -2  -4   5    1.35    1.24
   2  -4  -5    2.38    1.64
   2  -4  -4   35.65    4.54
  -2  -4   4   33.66    4.44
   2  -4  -3    3.11    1.52
  -2  -4   3    1.79    1.13
   2  -4  -2    1.17    1.09
  -2  -4   2    3.05    1.34
   2  -4  -1   19.73    2.64
   2  -4   0  216.18    7.77
  -2   4  -1   50.57    4.02
  -2   4  -1   44.22    4.06
  -2  -4  -1   52.29    5.33
   2  -4   1   48.04    3.26
  -2   4  -2   30.34    3.57
  -2   4  -2   27.23    2.71
  -2  -4  -2   28.66    4.11
   2  -4   2   30.91    2.81
  -2  -4  -3   21.17    3.97
  -2   4  -3   16.40    2.32
   2  -4   3   21.95    2.70
  -2   4  -3   19.00    3.14
  -2  -4  -3   18.26    2.86
   2  -4   4   70.91    5.26
  -2   4  -4   81.63    6.94
  -2  -4  -4   75.98    7.93
   2   4   4   74.43    7.78
  -2  -4  -4   73.56    5.54
  -2  -4  -5    8.80    1.99
  -2  -4  -5    9.28    2.80
   2  -4   5    8.62    1.64
   2  -4   5    5.08    0.93
   2   4   5   17.53    3.49
  -2  -4  -6    9.13    3.07
  -2  -4  -6    8.43    2.08
   2  -4   6   12.75    3.00
   2   4   6   10.07    2.26
  -2   4  -6   11.04    2.45
   2  -4   6   10.69    2.01
  -2  -4  -7    2.85    0.90
   2  -4   7    3.11    0.75
  -2   4  -7    4.31    1.28
   2  -4   7    2.56    0.99
  -2  -4  -7    3.16    0.90
  -2  -4  -8  143.20   11.68
   2  -4   8  165.36    9.34
  -2   4  -8  155.66   10.47
  -2  -4  -8  153.65   10.02
   2  -4   8  153.45    6.21
  -2  -4  -8  154.84   13.15
  -2   4  -9   14.19    3.33
   2  -4   9   15.67    2.25
  -2  -4  -9   16.49    4.90
  -2  -4  -9   14.81    3.33
  -2  -4 -10  290.03   19.62
  -2  -4 -10  293.21   15.61
  -2   4 -10  287.23   16.34
   2  -4  10  304.33   10.98
  -2   4 -11   51.73    7.23
  -2  -4 -11   51.66    6.90
  -2  -4 -11   46.38    8.02
   2  -4  11   50.94    4.91
  -2   4 -12   49.51    7.72
  -2  -4 -12   54.79    9.28
   2  -4  12   52.72    5.37
  -2  -4 -12   50.39    7.25
   2  -4  13    1.76    1.42
  -2   4 -13    1.09    1.37
  -2  -4 -13    1.18    1.65
  -2  -4 -13    1.31    2.47
  -2  -4 -14  215.43   19.56
  -2   4 -14  216.82   17.32
  -2  -4 -14  193.54   15.34
  -2  -4 -15    2.33    2.16
  -2  -4 -15    3.75    3.06
  -2   4 -15    5.00    2.62
  -2   4 -16    3.47    2.99
  -2  -4 -16    2.11    1.72
  -2  -4 -16    5.95    3.69
  -2  -4 -17    1.55    2.00
  -2  -4 -17   -1.78    2.23
  -2  -4 -18    9.22    5.81
  -2  -4 -19    0.08    1.40
   2  -5 -20    5.44    3.54
  -2   5  20    0.93    1.05
   2  -5 -19    1.58    1.05
   2  -5 -18    2.51    2.78
  -2  -5  17    1.01    0.86
   2  -5 -17    1.61    2.49
   2  -5 -16   59.40   10.46
  -2  -5  16   58.56    9.52
  -2  -5  15    2.39    2.02
   2  -5 -15    0.04    1.40
   2  -5 -14    0.85    1.60
  -2  -5  14    6.08    3.30
  -2  -5  13    6.03    2.99
   2  -5 -13    9.59    3.97
   2  -5 -12  161.55   15.08
  -2  -5  12  168.30   14.18
  -2  -5  11   10.00    3.53
   2  -5 -11    7.79    3.17
  -2  -5  10    9.42    3.01
   2  -5 -10   11.65    3.78
   2  -5  -9   29.11    5.61
  -2  -5   9   30.52    5.50
   2  -5  -8   94.69    9.71
  -2  -5   8   99.11    9.20
   2  -5  -7    5.24    2.69
  -2  -5   7    4.07    1.57
   2  -5  -6 1067.25   29.15
  -2  -5   6 1052.60   27.85
   2  -5  -5   18.41    3.62
  -2  -5   5   15.86    3.17
  -2  -5   4    0.68    0.72
   2  -5  -4    0.49    0.81
  -2  -5   3    6.51    1.56
   2  -5  -3    6.46    2.20
   2  -5  -2    4.05    1.64
   2  -5  -1    0.74    0.69
   2  -5   0    1.83    0.90
  -2  -5   0   -0.42    0.64
  -2   5   0    2.14    0.91
   2  -5   1    1.50    0.99
  -2   5  -1    0.99    1.03
  -2  -5  -1    1.13    1.22
  -2   5  -2  883.60   18.73
  -2   5  -2  825.94   13.80
   2  -5   2  876.11   19.06
   2  -5   2  751.30   18.19
  -2  -5  -2  864.05   23.67
  -2  -5  -3   32.24    4.10
  -2   5  -3   29.79    2.82
  -2   5  -3   29.95    3.70
   2  -5   3   28.05    3.91
  -2  -5  -3   33.18    4.88
  -2  -5  -4  910.95   21.19
   2  -5   4  915.20   17.51
  -2  -5  -4  865.30   26.97
  -2  -5  -5    3.65    1.75
  -2  -5  -5    2.72    2.19
   2  -5   5    0.53    0.66
   2   5   5    6.55    3.19
  -2   5  -6   82.85    6.27
  -2  -5  -6   77.06    6.60
  -2  -5  -6   74.42    7.49
   2  -5   6   82.17    6.70
   2  -5   6   79.83    5.64
  -2   5  -7    9.04    2.29
  -2  -5  -7    7.62    2.14
   2  -5   7   14.61    3.26
  -2  -5  -7    7.40    1.75
   2  -5   7    6.32    1.80
  -2  -5  -8  278.99   16.16
  -2  -5  -8  264.58   13.66
   2  -5   8  282.37   12.42
  -2   5  -8  276.36   13.51
  -2  -5  -9    0.78    1.29
   2  -5   9    1.25    0.78
  -2  -5  -9    1.96    1.29
  -2  -5  -9    2.84    2.84
  -2   5  -9    1.30    1.34
  -2  -5 -10  141.02   11.05
  -2  -5 -10  134.30   13.71
   2  -5  10  136.19    7.09
  -2   5 -10  138.54   10.97
  -2  -5 -11    2.32    1.53
  -2  -5 -11    0.13    1.51
  -2   5 -11    0.05    0.89
   2  -5  11    0.39    0.68
  -2   5 -12  233.14   15.94
  -2  -5 -12  237.94   15.84
   2  -5  12  233.71   10.91
  -2  -5 -12  234.77   19.30
  -2  -5 -13    3.77    2.52
  -2  -5 -13    4.02    3.06
  -2   5 -13    2.07    2.01
  -2  -5 -14    9.56    3.68
  -2  -5 -14    5.82    3.71
  -2   5 -14    4.95    3.33
  -2   5 -15    0.18    2.31
  -2  -5 -15    0.83    2.97
  -2  -5 -15    0.32    1.65
  -2  -5 -16    2.82    2.60
  -2  -5 -16    1.22    0.79
  -2  -5 -17    1.31    1.51
  -2  -5 -17    4.06    4.17
  -2  -5 -18   87.37   14.66
  -2  -5 -19   -0.11    2.43
   2  -6 -19    8.95    4.40
   2  -6 -18   88.81   13.83
  -2  -6  17    8.41    3.99
   2  -6 -17   11.05    5.11
  -2  -6  16   44.18    8.41
   2  -6 -16   37.47    8.58
  -2  -6  15    0.38    1.66
   2  -6 -15    1.19    2.30
   2  -6 -14   61.25   10.08
  -2  -6  14   61.21    9.33
   2  -6 -13    1.06    2.52
  -2  -6  13    1.25    1.43
  -2  -6  12    1.07    0.94
   2  -6 -12    0.03    1.09
  -2  -6  11    4.17    2.30
   2  -6 -11    3.63    2.58
  -2  -6  10    1.42    0.79
   2  -6 -10   -0.61    0.59
  -2  -6   9    2.14    1.29
   2  -6  -9    3.18    2.36
   2  -6  -8  431.27   20.79
  -2  -6   8  447.34   19.87
   2  -6  -7   73.76    8.24
  -2  -6   7   86.17    8.25
  -2  -6   6   16.98    3.54
   2  -6  -6   15.88    3.50
   2  -6  -5    2.88    1.25
  -2  -6   5    5.90    2.11
  -2  -6   4  129.71    9.09
   2  -6  -4  129.15    9.33
   2  -6  -3   21.10    3.44
   2  -6  -2  786.19   20.24
  -2   6   2  834.49   19.44
   2  -6  -1    0.93    1.45
  -2  -6   0   46.13    5.20
   2  -6   0   42.05    4.16
  -2   6   0   53.66    5.17
  -2   6   0   43.50    3.20
  -2   6  -1   50.03    3.98
   2  -6   1   54.19    4.65
  -2  -6  -1   50.79    5.61
  -2  -6  -2  366.29   15.97
  -2   6  -2  371.71   12.31
   2  -6   2  353.93   12.24
   2  -6   2  264.03   12.44
  -2   6  -2  344.10    8.28
  -2  -6  -3  225.95   12.63
  -2   6  -3  190.39    6.49
  -2  -6  -3  185.72   11.95
   2  -6   3  199.50   10.06
  -2  -6  -4   69.64    8.10
   2  -6   4   55.14    3.92
  -2  -6  -4   69.90    6.36
  -2   6  -5  154.71    4.91
  -2  -6  -5  152.38   10.07
   2  -6   5  157.02    7.67
  -2  -6  -5  161.21    9.64
  -2   6  -5  168.40    7.46
  -2   6  -6   47.60    4.52
   2  -6   6   45.36    4.82
   2  -6   6   48.63    4.50
  -2  -6  -6   67.15    6.98
  -2  -6  -6   62.71    7.62
   2  -6   7    0.00    0.55
  -2  -6  -7    1.61    1.41
  -2   6  -7    1.32    1.10
   2  -6   7    1.11    0.72
  -2  -6  -7    2.08    1.13
  -2  -6  -8  137.52   11.34
  -2   6  -8  139.41    9.25
  -2  -6  -8  143.26   10.46
  -2   6  -9   14.76    3.19
  -2  -6  -9   13.90    3.34
  -2  -6  -9   13.83    4.61
  -2  -6  -9   10.83    3.64
  -2  -6 -10  297.86   20.42
  -2   6 -10  311.79   16.02
  -2  -6 -10  290.38   16.26
  -2  -6 -11    0.34    0.75
  -2   6 -11    0.45    1.33
  -2  -6 -11    1.02    2.68
   2  -6  11    1.16    0.68
  -2  -6 -12   24.18    5.03
  -2  -6 -12   15.55    5.16
  -2   6 -12   20.37    4.62
   2  -6  12   21.25    3.28
  -2  -6 -13    3.11    2.64
  -2  -6 -13    9.39    3.43
  -2   6 -13    7.43    2.98
  -2  -6 -14  173.39   14.97
  -2   6 -14  176.67   14.92
  -2  -6 -14  171.91   17.99
  -2  -6 -15    1.82    1.81
  -2  -6 -15    1.47    1.64
  -2  -6 -16    1.91    1.65
  -2  -6 -16    1.13    1.77
  -2  -6 -17    1.36    1.58
  -2  -6 -17    4.90    4.06
  -2  -6 -18   10.85    5.59
  -2  -6 -18    7.50    4.76
  -2  -6 -19   -0.09    1.42
   2  -7 -19    5.58    3.91
   2  -7 -18   29.87    8.16
   2  -7 -17    0.24    1.06
  -2  -7  17    2.62    3.16
   2  -7 -16   25.05    6.91
  -2  -7  16   27.26    6.67
   2  -7 -15   15.98    5.14
  -2  -7  15   18.95    5.40
   2  -7 -14   30.08    6.90
  -2  -7  14   33.54    6.87
  -2  -7  13   27.52    5.91
   2  -7 -13   27.02    6.58
   2  -7 -12  137.83   14.18
  -2  -7  12  139.92   12.96
   2  -7 -11   57.48    8.87
  -2  -7  11   57.26    8.16
  -2  -7  10   11.87    3.56
   2  -7 -10   12.51    3.89
   2  -7  -9   47.27    7.39
  -2  -7   9   52.46    7.18
   2  -7  -8    7.76    2.87
  -2  -7   8    5.57    2.43
  -2  -7   7   13.00    3.14
   2  -7  -7   13.29    3.56
   2  -7  -6  589.42   22.74
  -2  -7   6  592.66   21.66
   2  -7  -5   19.92    3.87
  -2  -7   5   19.86    3.78
   2  -7  -4  100.40    8.46
   2  -7  -3   21.78    3.61
  -2   7   3   22.62    3.66
   2  -7  -2   45.39    5.15
  -2   7   2   44.36    4.48
  -2   7   1   58.83    4.71
   2  -7  -1   59.76    5.66
  -2   7   0  274.85    8.81
  -2  -7   0  253.48   12.45
  -2   7   0  265.00    7.83
   2  -7   0  265.69   11.39
  -2   7   0  242.07   13.69
   2  -7   1   -0.43    0.95
  -2   7  -1    0.34    0.49
  -2  -7  -1    0.71    1.23
   2  -7   2  322.87   11.69
  -2  -7  -2  295.14   14.77
  -2  -7  -3    2.86    2.04
  -2   7  -3    2.40    0.86
   2  -7   3    5.12    1.95
  -2  -7  -3    5.65    2.93
  -2  -7  -4  372.63   15.60
  -2  -7  -4  351.04   18.04
  -2  -7  -5   19.38    3.85
  -2   7  -5   16.79    2.15
  -2  -7  -5   17.23    3.44
   2  -7   5   21.21    2.91
  -2   7  -5   16.22    1.89
  -2  -7  -6  355.50   16.68
  -2  -7  -6  351.53   15.71
   2  -7   6  342.97   12.09
  -2   7  -6  338.32    8.57
  -2   7  -6  351.77   11.41
   2  -7   7   12.18    2.65
  -2  -7  -7   12.43    3.24
  -2   7  -7   12.24    2.41
   2  -7   7   13.56    2.70
  -2  -7  -7   15.69    3.87
  -2  -7  -8   68.34    7.43
   2  -7   8   69.50    7.02
  -2  -7  -8   69.69    8.10
  -2   7  -8   69.21    6.30
  -2  -7  -9   -1.88    1.30
  -2   7  -9    2.00    1.23
  -2  -7  -9    1.14    1.15
  -2  -7  -9   -0.69    1.89
  -2  -7 -10   92.79   11.73
  -2  -7 -10  101.08    9.77
  -2   7 -10   99.49    8.78
  -2  -7 -11   19.11    5.52
  -2   7 -11   27.58    4.93
  -2  -7 -11   22.64    4.76
  -2  -7 -12   64.78   10.64
  -2  -7 -12   66.97    8.69
  -2   7 -12   69.89    8.34
  -2  -7 -13    0.27    1.35
  -2  -7 -13    0.23    1.49
  -2   7 -13   -0.53    0.73
  -2  -7 -14   41.91    9.68
  -2  -7 -14   28.77    6.62
  -2  -7 -15   16.47    6.35
  -2  -7 -15   14.12    4.41
  -2  -7 -16   20.29    5.67
  -2  -7 -16   21.33    7.47
  -2  -7 -17    2.02    1.06
  -2  -7 -17   -0.09    2.02
  -2  -7 -18   80.36   14.48
  -2  -7 -18   89.09   12.43
  -2  -7 -19    3.20    3.54
   2  -8 -19    1.48    2.21
   2  -8 -18   56.19   10.97
   2  -8 -17    8.37    3.84
  -2  -8  17   12.13    4.91
  -2  -8  16   42.78    8.23
   2  -8 -16   38.66    8.60
   2  -8 -15    2.55    2.97
  -2  -8  15    3.46    3.23
  -2  -8  14   54.81    8.74
   2  -8 -14   46.40    9.09
  -2  -8  13    3.58    2.82
   2  -8 -13    4.15    2.90
  -2  -8  12   27.44    5.79
   2  -8 -12   18.78    5.49
   2  -8 -11    5.08    3.23
  -2  -8  11    6.07    3.25
   2  -8 -10   26.52    5.71
  -2  -8  10   23.32    5.29
   2  -8  -9   34.16    6.40
  -2  -8   9   42.55    6.71
   2  -8  -8  128.97   11.92
  -2  -8   8  136.67   11.24
   2  -8  -7   17.27    4.13
  -2  -8   7   12.68    3.56
  -2  -8   6    4.96    2.61
   2  -8  -6    1.63    1.43
   2  -8  -5   42.49    5.88
   2  -8  -4   14.16    3.25
  -2   8   3  179.90   10.38
   2  -8  -3  165.61   10.85
  -2   8   2  931.18   21.55
   2  -8  -2  863.89   23.62
  -2   8   1   20.35    1.77
  -2   8   1   21.81    3.00
  -2  -8   1   19.73    3.44
   2  -8  -1   22.65    4.05
  -2   8   0  357.32   10.28
  -2  -8   0  344.51   15.10
  -2   8   0  338.43    8.86
   2  -8   0  329.76   13.75
  -2   8  -1   94.84    4.42
   2  -8   1  103.79    7.69
  -2  -8  -1   96.10    8.27
   2  -8   2  163.01    8.50
  -2  -8  -2  156.41   11.06
   2  -8   2  110.85    9.81
   2  -8   3   17.07    3.35
  -2  -8  -3   18.22    4.32
  -2  -8  -3   15.94    4.01
  -2   8  -4  592.92    9.08
  -2  -8  -4  641.01   24.95
  -2  -8  -4  615.48   21.60
  -2   8  -5   17.50    1.95
   2  -8   5   15.30    2.00
  -2  -8  -5    6.65    3.29
  -2   8  -6  108.62    5.86
  -2  -8  -6  104.71    8.95
   2  -8   6   94.35    5.91
  -2   8  -6  100.57    5.21
  -2  -8  -6   98.54    8.62
  -2  -8  -7   21.69    4.13
  -2  -8  -7   17.47    3.84
  -2   8  -7   16.95    2.62
  -2   8  -7   17.38    2.21
   2  -8   7   16.52    2.90
  -2  -8  -8  191.85   13.38
  -2   8  -8  187.78    9.86
   2  -8   8  190.67   10.89
  -2  -8  -8  199.57   13.21
  -2  -8  -9   10.67    3.28
  -2  -8  -9    8.34    3.48
  -2  -8  -9    5.99    2.61
  -2   8  -9   10.04    2.64
  -2  -8 -10   28.42    5.22
  -2   8 -10   32.35    4.90
  -2  -8 -10   24.75    6.79
  -2  -8 -11    1.44    1.05
  -2  -8 -11    2.81    2.38
  -2   8 -11    1.45    1.24
  -2  -8 -12    2.27    2.47
  -2  -8 -12    2.86    1.91
  -2  -8 -13    2.83    2.26
  -2  -8 -13    2.23    3.15
  -2  -8 -14  192.73   16.24
  -2  -8 -14  185.63   19.24
  -2  -8 -15    2.41    3.88
  -2  -8 -15   -0.59    1.31
  -2  -8 -16    4.81    3.37
  -2  -8 -16   10.13    4.23
  -2  -8 -17    7.47    4.43
  -2  -8 -17    4.48    2.76
  -2  -8 -18   13.54    5.18
  -2  -8 -18   20.84    7.75
   2  -9 -19    4.12    3.66
   2  -9 -18   76.46   13.00
   2  -9 -17   -1.95    2.72
   2  -9 -16    2.27    2.53
  -2  -9  16    4.49    3.27
   2  -9 -15   14.12    5.13
  -2  -9  15   12.89    4.67
   2  -9 -14   53.45    9.57
  -2  -9  14   53.20    8.79
  -2  -9  13    8.51    3.51
   2  -9 -13    8.13    3.95
  -2  -9  12  188.22   15.44
   2  -9 -12  186.63   16.87
  -2  -9  11   72.86    9.07
   2  -9 -11   57.70    9.13
  -2  -9  10   71.99    8.81
   2  -9 -10   71.73    9.63
   2  -9  -9    3.03    2.44
  -2  -9   9    1.61    1.67
  -2   9   8   52.60    5.59
   2  -9  -8   48.14    7.58
  -2  -9   8   49.25    7.10
   2  -9  -8   55.96    7.90
   2  -9  -7    0.47    1.56
   2  -9  -7    0.45    0.65
   2  -9  -6   85.81    9.12
   2  -9  -6   87.63    9.01
   2  -9  -5   21.92    4.31
   2  -9  -4  241.15   14.34
   2  -9  -3  132.16   10.09
  -2   9   2    1.87    1.13
   2  -9  -2    1.58    1.51
  -2   9   1  106.19    6.61
  -2  -9   1   98.18    8.02
   2  -9  -1   99.95    8.23
  -2   9   0  258.04    8.98
   2  -9   0  251.62   12.74
  -2  -9   0  256.58   13.30
  -2   9  -1   10.95    1.57
   2  -9   1   14.12    3.47
   2  -9   1    7.35    1.65
  -2  -9  -1   10.81    2.99
  -2  -9  -2    6.97    2.66
   2  -9   2   10.17    2.26
   2  -9   2    5.27    2.65
   2  -9   3    0.29    0.65
  -2  -9  -3    1.08    1.20
  -2  -9  -3   -0.08    1.28
  -2  -9  -4   73.50    8.86
  -2  -9  -4   80.12    8.82
  -2  -9  -5    8.84    1.91
  -2   9  -6  257.33    9.16
  -2   9  -6  270.13    8.41
   2  -9   6  259.93    8.90
  -2  -9  -6  280.49   14.90
  -2  -9  -6  261.64   14.96
  -2  -9  -7   22.31    4.66
  -2   9  -7   20.77    2.79
   2  -9   7   20.21    2.96
  -2  -9  -7   19.27    4.06
  -2   9  -7   18.74    2.47
  -2  -9  -8   46.44    6.68
   2  -9   8   46.71    5.25
  -2  -9  -8   48.01    7.03
  -2  -9  -9   26.28    6.09
  -2  -9  -9   27.26    5.15
  -2  -9  -9   28.41    5.34
   2  -9   9   23.80    4.15
  -2  -9 -10  178.07   16.70
  -2  -9 -10  179.31   14.45
  -2  -9 -10  185.05   14.06
  -2  -9 -11   13.27    5.10
  -2  -9 -11    9.07    3.37
  -2  -9 -12   15.05    5.49
  -2  -9 -12   13.46    3.87
  -2  -9 -13   34.32    6.83
  -2  -9 -13   35.92    8.15
  -2  -9 -14   93.45   11.56
  -2  -9 -14   93.32   13.95
  -2  -9 -15    5.52    3.12
  -2  -9 -15    8.80    3.98
  -2  -9 -16   81.87   13.66
  -2  -9 -16   80.83   11.48
  -2  -9 -17    0.65    1.85
  -2  -9 -17    5.18    4.32
  -2  -9 -18   31.97    9.64
  -2  -9 -18   31.80    7.90
   2 -10 -18    7.95    4.75
   2 -10 -17   -0.46    1.51
   2 -10 -16   29.54    7.88
  -2 -10  16   43.02    8.21
   2 -10 -15   14.18    5.32
  -2 -10  15   15.41    4.93
   2 -10 -14   12.20    4.82
  -2 -10  14   17.75    5.29
   2 -10 -13    1.85    3.31
  -2 -10  13    6.49    3.69
  -2 -10  12  138.90   13.30
   2 -10 -12  135.80   14.53
  -2 -10  11    8.97    3.49
   2 -10 -11    5.44    3.28
  -2 -10  10  101.90   10.76
   2 -10 -10   89.32   11.05
   2 -10  -9    5.90    3.41
   2 -10  -9    3.18    2.86
   2 -10  -8  123.47   12.48
  -2  10   8  108.90    7.77
   2 -10  -8  121.72   12.12
   2 -10  -7    0.82    0.77
  -2  10   7    0.52    0.43
   2 -10  -7    1.39    1.91
   2 -10  -6   13.72    3.38
   2 -10  -6   16.12    4.17
  -2  10   6   14.11    2.16
   2 -10  -5   14.45    3.90
  -2  10   5   16.11    1.92
   2 -10  -5   16.22    4.11
   2 -10  -4    7.14    2.99
   2 -10  -3   25.79    5.94
  -2  10   2  797.77   20.86
   2 -10  -2  718.02   23.76
  -2 -10   2  716.26   21.78
  -2  10   1    7.51    1.96
  -2 -10   1    8.47    2.64
   2 -10  -1    6.08    2.11
  -2 -10   0  291.54   14.69
   2 -10   0  286.63   14.58
  -2  10   0  307.38   10.14
  -2 -10  -1   26.02    4.51
   2 -10   1   29.71    4.86
   2 -10   1   25.72    3.10
  -2  10  -1   28.59    2.50
   2 -10   2    4.10    1.50
   2 -10   2   10.39    4.12
  -2 -10  -2    5.59    2.35
   2 -10   3   73.55    6.49
  -2 -10  -3   78.98    8.85
  -2 -10  -3   36.14    4.60
  -2 -10  -4  367.71   18.67
  -2 -10  -5   17.28    4.12
  -2 -10  -6   33.17    5.49
  -2 -10  -6   36.06    5.51
   2 -10   6   27.64    2.59
  -2  10  -6   30.46    3.60
  -2 -10  -7   13.70    3.97
  -2  10  -7   11.78    2.14
   2 -10   7   11.51    1.99
  -2 -10  -7   15.41    3.88
   2 -10   8  489.63   15.40
  -2  10  -8  481.11   13.67
  -2 -10  -8  479.37   21.24
  -2 -10  -8  512.86   23.00
  -2 -10  -9   -4.10    2.37
   2 -10   9   -0.14    0.54
  -2 -10  -9   -0.49    1.68
  -2 -10 -10   10.35    3.69
  -2 -10 -10    6.51    3.42
  -2 -10 -10    8.99    3.47
  -2 -10 -11    4.39    1.97
  -2 -10 -11    4.24    2.95
  -2 -10 -12    5.98    3.19
  -2 -10 -12    5.86    3.62
  -2 -10 -13    5.22    3.17
  -2 -10 -13    3.96    2.63
  -2 -10 -14  117.68   15.89
  -2 -10 -14  135.44   14.24
  -2 -10 -15    1.06    2.03
  -2 -10 -15   -2.93    3.33
  -2 -10 -16   17.85    6.76
  -2 -10 -16   24.70    7.03
  -2 -10 -17    5.67    2.83
  -2 -10 -17    3.65    3.34
  -2 -10 -18   35.49    8.16
  -2 -10 -18   29.14    9.08
   2 -11 -18   54.76   11.15
   2 -11 -17   -0.13    2.03
   2 -11 -16    1.30    2.39
   2 -11 -15    0.66    1.04
   2 -11 -14   47.60    9.43
   2 -11 -13   15.28    5.43
   2 -11 -12  236.70   19.77
   2 -11 -11    0.09    2.05
   2 -11 -10   25.26    6.00
   2 -11 -10   23.53    6.21
   2 -11  -9   -0.15    1.27
   2 -11  -9   -0.50    1.41
   2 -11  -8   31.97    6.17
  -2  11   8   31.01    4.01
   2 -11  -8   32.56    6.61
  -2  11   7   28.69    3.41
   2 -11  -7   28.19    5.98
   2 -11  -7   33.46    6.24
  -2  11   6   70.88    4.58
   2 -11  -6   66.37    8.69
   2 -11  -6   74.88    9.00
   2 -11  -5    8.03    2.80
   2 -11  -5    7.12    2.22
  -2  11   5    8.73    1.29
   2 -11  -4  247.99   14.24
   2 -11  -4  261.19   15.87
   2 -11  -3   10.70    3.67
   2 -11  -2   -1.72    3.37
  -2  11   2    2.68    1.15
  -2 -11   2    3.79    1.67
  -2  11   1   21.13    3.20
   2 -11  -1   17.11    2.82
  -2 -11   1   22.62    4.22
  -2 -11   0  130.15   10.15
   2 -11   0  111.56    9.70
  -2  11   0  119.02    6.52
   2 -11   1    9.49    3.95
  -2 -11  -1    6.67    2.80
   2 -11   1    7.41    2.09
   2 -11   2  105.36   11.67
   2 -11   2  144.24    8.37
  -2 -11  -2  142.33   11.51
  -2 -11  -3    2.87    2.60
  -2 -11  -3   23.89    8.86
  -2 -11  -4   13.52    3.98
  -2 -11  -5    5.02    2.37
  -2 -11  -6   79.27    8.81
  -2 -11  -6   75.34    7.75
  -2  11  -6   68.00    5.72
  -2 -11  -7    5.22    2.38
   2 -11   7    7.22    1.54
  -2 -11  -7    9.38    3.32
  -2  11  -7    4.39    1.37
  -2 -11  -8   47.77    7.56
   2 -11   8   46.15    4.47
  -2  11  -8   44.81    4.53
  -2 -11  -8   48.57    6.98
  -2 -11  -9    1.00    1.68
  -2 -11  -9   -0.49    1.69
  -2  11  -9    0.26    0.36
  -2 -11  -9    0.64    1.28
   2 -11   9    1.29    1.20
  -2 -11 -10   82.24   11.63
  -2 -11 -10   82.99    9.74
  -2 -11 -10   80.29    9.96
  -2 -11 -11    9.48    4.25
  -2 -11 -11   11.05    3.46
  -2 -11 -12   47.52    8.01
  -2 -11 -12   48.82    9.89
  -2 -11 -13   36.61    7.41
  -2 -11 -13   42.65    9.19
  -2 -11 -14   52.65    9.18
  -2 -11 -14   47.24   10.60
  -2 -11 -15    2.20    2.04
  -2 -11 -15    4.56    3.28
  -2 -11 -16   75.82   13.60
  -2 -11 -16   77.10   11.60
  -2 -11 -17    0.00    1.88
  -2 -11 -17    2.20    3.12
  -2 -11 -18   18.42    6.37
  -2 -11 -18   23.42    8.04
   2 -12 -18   17.97    7.09
   2 -12 -17    5.67    4.46
   2 -12 -16   22.15    6.83
   2 -12 -15   24.57    6.99
   2 -12 -14   24.35    6.87
   2 -12 -13    4.31    3.01
   2 -12 -12   62.59   10.39
   2 -12 -11   89.53   12.38
   2 -12 -11  102.38   12.71
   2 -12 -10   83.10   11.51
   2 -12 -10   86.68   11.40
   2 -12  -9   29.03    6.73
  -2  12   9   15.18    2.99
   2 -12  -9   21.36    5.43
  -2  12   8   75.06    5.98
   2 -12  -8   91.97   11.17
   2 -12  -8   85.56   10.46
   2 -12  -7    7.71    3.17
  -2  12   7    7.30    1.65
   2 -12  -7    6.95    2.72
   2 -12  -6    1.94    1.71
   2 -12  -6    0.05    1.50
   2 -12  -5   39.40    6.20
   2 -12  -5   36.96    6.50
   2 -12  -4   46.76    7.18
   2 -12  -4   41.46    5.89
   2 -12  -3   41.19    5.48
   2 -12  -3   42.27    6.55
  -2 -12   3   38.04    5.18
   2 -12  -2  190.34   13.36
  -2 -12   2  185.75   11.73
  -2  12   2  194.71   10.92
  -2 -12   1    1.43    2.30
   2 -12  -1    1.73    1.62
   2 -12   0   14.68    4.52
  -2 -12   0   21.33    4.88
   2 -12   1   25.44    5.80
   2 -12   1   18.92    2.75
  -2 -12  -1   20.22    4.41
   2 -12   2   12.74    4.73
   2 -12   2   10.84    2.37
  -2 -12  -2   12.24    3.16
  -2 -12  -3   59.69    9.16
  -2 -12  -3   58.13    8.14
  -2 -12  -4  198.42   15.29
  -2 -12  -5   46.71    7.15
  -2 -12  -6    5.97    2.43
  -2 -12  -6    5.71    2.28
  -2  12  -7    2.50    1.17
  -2 -12  -7    5.10    2.71
  -2 -12  -7    3.32    2.89
  -2 -12  -8  125.71   10.90
   2 -12   8  134.74    6.66
  -2 -12  -8  125.18   12.16
  -2  12  -8  109.09    7.39
  -2 -12  -9    3.05    2.26
  -2 -12  -9    1.11    1.55
  -2 -12  -9    1.50    1.23
  -2 -12 -10   24.12    5.04
  -2 -12 -10   22.47    6.13
  -2 -12 -10   24.72    5.67
  -2 -12 -11   11.29    4.55
  -2 -12 -11    8.11    1.98
  -2 -12 -12    2.10    1.93
  -2 -12 -12    2.58    3.32
  -2 -12 -13    7.20    4.65
  -2 -12 -13    6.71    4.10
  -2 -12 -14  130.51   14.37
  -2 -12 -14  124.51   16.54
  -2 -12 -15    4.07    3.67
  -2 -12 -15    3.60    3.29
  -2 -12 -16   11.63    5.62
  -2 -12 -16    5.29    3.28
  -2 -12 -17    0.35    1.69
  -2 -12 -17    0.56    1.60
  -2 -12 -18    9.20    4.52
   2 -13 -17   -1.08    0.92
   2 -13 -16   42.92    9.64
   2 -13 -15   -0.53    2.00
   2 -13 -14   11.95    5.09
   2 -13 -13   45.20    9.19
   2 -13 -12  138.75   15.48
   2 -13 -11    4.69    2.97
   2 -13 -11    7.34    4.05
   2 -13 -10   23.74    6.01
   2 -13 -10   22.43    5.66
   2 -13  -9   -1.02    1.77
   2 -13  -9    2.41    3.15
   2 -13  -8    9.54    3.83
   2 -13  -8    6.55    3.42
  -2  13   8    5.99    1.65
   2 -13  -7   19.87    5.00
   2 -13  -7   16.59    4.38
   2 -13  -6  329.46   19.40
   2 -13  -6  353.94   21.01
   2 -13  -5    9.49    3.33
   2 -13  -5   11.66    3.96
   2 -13  -4    6.00    2.31
   2 -13  -4    8.22    3.51
  -2 -13   3   45.12    5.90
   2 -13  -3   42.34    5.77
   2 -13  -3   45.09    7.18
  -2 -13   2   15.60    3.70
   2 -13  -2   15.10    3.89
  -2 -13   1    3.28    1.82
   2 -13  -1    4.15    2.03
   2 -13   0  135.96   11.87
  -2 -13   0  144.40   11.06
  -2  13  -1   11.45    1.82
   2 -13   1   11.03    2.34
   2 -13   1   14.30    4.45
  -2 -13  -1   15.07    3.65
   2 -13   2  336.21   13.18
  -2 -13  -2  361.09   19.25
   2 -13   2  301.78   21.13
  -2 -13  -3   10.39    2.95
  -2 -13  -3   17.57    6.90
  -2 -13  -4  301.85   19.30
  -2 -13  -5   73.27    9.26
  -2 -13  -6   11.31    3.59
  -2 -13  -6    7.84    2.79
  -2 -13  -7   31.72    6.79
  -2 -13  -7   35.02    5.80
  -2  13  -7   22.74    3.68
  -2 -13  -8   43.22    7.64
  -2 -13  -8   39.63    6.07
   2 -13   8   33.13    2.72
  -2  13  -8   24.30    3.72
  -2 -13  -8   39.80    7.73
  -2 -13  -9    5.36    2.51
  -2 -13  -9    5.43    3.24
  -2 -13  -9    7.89    3.83
  -2 -13 -10   41.86    7.50
  -2 -13 -10   37.12    7.93
  -2 -13 -10   33.63    6.19
  -2 -13 -11   -1.58    2.53
  -2 -13 -11    1.18    1.34
  -2 -13 -12   87.39   13.42
  -2 -13 -12   84.95   11.32
  -2 -13 -13   16.19    6.30
  -2 -13 -13   16.93    5.15
  -2 -13 -14    6.58    3.26
  -2 -13 -14    7.34    4.34
  -2 -13 -15    2.41    2.35
  -2 -13 -15   -1.33    2.16
  -2 -13 -16    1.58    1.36
  -2 -13 -16   -0.38    1.69
  -2 -13 -17    6.72    3.77
  -2 -13 -17    6.97    4.34
  -2 -13 -18   58.61   11.06
   2 -14 -17    2.73    3.82
   2 -14 -16    8.16    4.49
   2 -14 -15    4.79    3.06
   2 -14 -14  103.30   14.38
   2 -14 -13    1.46    1.11
   2 -14 -12   -2.26    2.62
   2 -14 -11    3.07    3.11
   2 -14 -11    5.80    3.26
   2 -14 -10    5.04    2.30
   2 -14 -10    5.38    2.69
   2 -14  -9   -1.69    2.79
   2 -14  -9    3.09    2.39
   2 -14  -8   44.57    8.23
   2 -14  -8   39.85    7.61
   2 -14  -7    4.64    2.09
   2 -14  -7    1.92    2.34
   2 -14  -6   24.53    5.36
   2 -14  -6   35.37    7.10
   2 -14  -5   26.70    5.51
   2 -14  -5   35.46    6.61
   2 -14  -4  178.98   14.54
   2 -14  -4  183.30   12.98
  -2 -14   4  188.44   12.02
   2 -14  -3    0.37    1.58
   2 -14  -3    3.45    1.85
  -2 -14   3    4.20    2.08
  -2 -14   2   74.67    7.89
   2 -14  -2   68.79    8.54
   2 -14  -1   13.00    3.76
  -2 -14   1   15.49    3.80
  -2 -14   0    0.63    1.12
   2 -14   0    3.72    2.57
  -2 -14  -1    1.55    1.75
  -2  14  -1    1.58    0.71
   2 -14   1    2.26    2.63
   2 -14   1    1.41    1.02
   2 -14   2  173.33   16.47
   2 -14   2  156.83    9.29
  -2 -14  -2  167.86   13.62
  -2 -14  -3   14.23    5.42
  -2 -14  -4  271.88   19.03
  -2 -14  -5   -0.16    1.14
  -2 -14  -6   96.89   11.20
  -2 -14  -6  101.95    9.25
  -2 -14  -7   10.90    3.46
  -2 -14  -7    3.69    1.46
  -2 -14  -8    0.81    1.29
  -2 -14  -8    6.65    3.60
  -2 -14  -8    4.87    2.87
  -2 -14  -9    9.19    3.38
  -2 -14  -9    8.50    2.89
  -2 -14  -9   10.76    4.10
  -2 -14 -10   85.54    9.70
  -2 -14 -10  103.08   13.58
  -2 -14 -10   91.91   11.75
  -2 -14 -11    4.14    2.39
  -2 -14 -11    2.46    2.80
  -2 -14 -12    9.20    3.44
  -2 -14 -12    9.13    4.98
  -2 -14 -13    5.87    4.46
  -2 -14 -13   -1.97    3.08
  -2 -14 -14  108.71   15.99
  -2 -14 -14  105.27   13.64
  -2 -14 -15    3.15    2.54
  -2 -14 -15   -0.54    1.55
  -2 -14 -16    0.84    1.85
  -2 -14 -16   -2.51    2.92
  -2 -14 -17    3.31    3.54
  -2 -14 -17    3.22    3.08
  -2 -14 -18    2.65    3.95
   2 -15 -17    1.10    2.53
   2 -15 -16   76.64   13.35
   2 -15 -15    4.68    3.82
   2 -15 -14    2.68    2.56
   2 -15 -13    1.55    2.28
   2 -15 -12   66.38   11.70
   2 -15 -12   81.26   12.31
   2 -15 -11    4.10    2.52
   2 -15 -11    4.81    3.19
   2 -15 -10   38.67    8.11
   2 -15 -10   29.04    6.64
   2 -15  -9    7.22    3.27
   2 -15  -9    6.36    2.40
   2 -15  -8   20.09    5.45
   2 -15  -8   12.91    4.52
   2 -15  -7    1.67    1.95
   2 -15  -7   -0.10    1.16
   2 -15  -6  427.63   22.79
   2 -15  -6  428.95   24.59
  -2 -15   5   29.92    4.86
   2 -15  -5   27.18    5.42
   2 -15  -5   30.49    6.69
   2 -15  -4    3.42    2.59
  -2 -15   4    3.03    1.94
   2 -15  -4    4.62    2.69
   2 -15  -3   12.54    3.65
   2 -15  -3   11.71    3.19
  -2 -15   3   16.06    3.68
   2 -15  -2    3.74    2.17
  -2 -15   2    6.57    2.47
  -2 -15   1    6.64    2.41
   2 -15  -1    5.09    2.77
   2 -15   0   62.98    8.57
  -2 -15   0   57.27    7.53
  -2  15   0   59.56    5.47
   2 -15   1    1.67    1.29
  -2 -15  -1    1.19    2.29
  -2  15  -1    0.45    0.76
   2 -15   1    1.39    2.09
   2 -15   2  190.41   10.32
  -2 -15  -2  221.00   15.67
  -2 -15  -2  153.73   18.42
   2 -15   2  195.87   17.97
  -2 -15  -3    6.75    4.24
  -2 -15  -4  534.48   27.73
  -2 -15  -5   79.08   10.38
  -2 -15  -6   10.48    3.82
  -2 -15  -6   10.84    3.08
  -2 -15  -7   11.06    3.11
  -2 -15  -7   16.64    3.89
  -2 -15  -8  152.36   15.62
  -2 -15  -8  141.02   14.82
  -2 -15  -8  142.84   11.62
  -2 -15  -9    2.31    1.88
  -2 -15  -9    0.91    1.05
  -2 -15  -9    2.33    2.30
  -2 -15 -10   51.27    9.08
  -2 -15 -10   52.64    9.97
  -2 -15 -10   51.98    7.48
  -2 -15 -11    1.85    2.57
  -2 -15 -11    1.07    1.70
  -2 -15 -12  123.24   14.24
  -2 -15 -12  128.87   16.56
  -2 -15 -13   -2.01    2.13
  -2 -15 -13   -0.67    1.56
  -2 -15 -14    9.70    4.71
  -2 -15 -14    8.69    5.01
  -2 -15 -15    8.54    4.85
  -2 -15 -15    6.66    4.45
  -2 -15 -16    3.19    2.43
  -2 -15 -16    1.55    1.96
  -2 -15 -17   13.35    5.54
  -2 -15 -18   59.00   11.30
   2 -16 -16   15.95    7.04
   2 -16 -15    5.09    4.37
   2 -16 -14   70.44   12.50
   2 -16 -13    3.59    3.52
   2 -16 -12    2.93    3.18
   2 -16 -12    4.20    3.64
   2 -16 -11    1.18    0.90
   2 -16 -11    0.22    1.99
   2 -16 -10    1.99    2.71
   2 -16 -10   -1.27    2.42
   2 -16  -9   25.33    6.16
   2 -16  -9   22.21    6.07
   2 -16  -8  123.20   13.62
   2 -16  -8  129.32   14.33
   2 -16  -7    6.57    3.46
   2 -16  -7    4.30    1.49
   2 -16  -6    1.54    2.46
   2 -16  -6   -0.03    0.97
   2 -16  -5    1.90    1.61
   2 -16  -5    2.27    1.94
  -2 -16   5    1.06    1.19
   2 -16  -4   41.18    6.51
   2 -16  -4   45.78    8.21
  -2 -16   4   41.74    5.99
   2 -16  -3    1.99    1.69
  -2 -16   3    4.38    2.37
   2 -16  -3    2.59    1.97
   2 -16  -2   48.43    6.08
  -2 -16   2   46.74    6.38
   2 -16  -2   42.80    7.26
  -2  16   1    1.13    0.38
  -2 -16   1    3.94    2.16
   2 -16  -1    3.55    2.53
  -2 -16   0   10.06    3.30
  -2  16   0    8.04    2.02
   2 -16   0    7.95    2.83
  -2 -16  -1   24.41    5.40
   2 -16   1   22.60    3.25
  -2  16  -1   25.64    3.07
   2 -16   1   28.75    6.58
   2 -16   2   96.71   12.52
  -2 -16  -2  106.55   11.09
  -2 -16  -2   88.68   14.65
   2 -16   2   84.77    6.95
   2 -16   3   -3.64    3.54
  -2 -16  -3    1.25    3.86
  -2 -16  -4  100.72   12.80
  -2 -16  -5   12.77    4.71
  -2 -16  -6    8.85    2.95
  -2 -16  -6    5.47    1.37
  -2 -16  -7   30.14    6.24
  -2 -16  -7   42.92    6.22
  -2 -16  -8   37.23    5.75
  -2 -16  -8   39.34    8.39
  -2 -16  -8   44.86    8.54
  -2 -16  -9    8.89    3.01
  -2 -16  -9    5.85    3.56
  -2 -16 -10   78.85   12.45
  -2 -16 -10   70.51    8.92
  -2 -16 -10   69.79   10.70
  -2 -16 -11    6.08    3.95
  -2 -16 -11    4.92    2.84
  -2 -16 -12   21.61    6.97
  -2 -16 -12   13.58    4.87
  -2 -16 -13    3.76    3.39
  -2 -16 -13    2.85    4.33
  -2 -16 -14   80.61   14.39
  -2 -16 -14   87.06   12.67
  -2 -16 -15   -0.94    1.23
  -2 -16 -15    2.89    2.65
  -2 -16 -16   -1.75    2.30
  -2 -16 -16    1.01    3.51
  -2 -16 -17    3.39    1.54
  -2 -16 -18    4.56    3.35
   2 -17 -16   35.80    9.59
   2 -17 -15   21.10    7.02
   2 -17 -14    1.63    1.66
   2 -17 -13    7.58    4.52
   2 -17 -12   59.75   11.04
   2 -17 -12   70.47   12.38
   2 -17 -11   38.76    8.22
   2 -17 -11   36.14    8.44
   2 -17 -10   37.70    8.06
   2 -17 -10   37.46    8.45
   2 -17  -9   28.65    6.47
   2 -17  -9   27.98    6.96
   2 -17  -8   -0.85    2.44
   2 -17  -8    1.55    2.37
   2 -17  -7   29.17    6.49
   2 -17  -7   22.46    5.77
   2 -17  -6  118.93   12.43
  -2 -17   6  127.51   10.46
   2 -17  -6  122.09   14.08
  -2 -17   5   -0.98    1.19
   2 -17  -5    0.73    1.74
   2 -17  -5    1.15    2.33
   2 -17  -4   10.37    4.26
   2 -17  -4   10.59    3.41
  -2 -17   4   11.97    3.31
  -2 -17   3   -0.13    0.98
   2 -17  -3   -2.64    3.73
   2 -17  -3    0.27    1.71
   2 -17  -2    7.52    2.58
   2 -17  -2    6.93    2.64
  -2 -17   2    5.71    2.42
  -2  17   1    5.19    2.14
   2 -17  -1   10.16    4.04
  -2 -17   1    9.42    3.42
  -2  17   0   45.05    5.00
  -2 -17   0   57.21    7.72
   2 -17   0   54.62    8.71
  -2 -17  -1    0.56    2.24
   2 -17   1    2.08    2.08
   2 -17   1    2.29    1.33
  -2  17  -1    3.64    1.23
   2 -17   2   76.48    6.71
  -2 -17  -2   92.72   15.83
   2 -17   2  107.02   13.93
   2 -17   3   30.78    8.63
  -2 -17  -3   50.68   10.14
  -2 -17  -4  117.48   14.10
  -2 -17  -5    3.74    2.77
  -2 -17  -6   10.13    2.70
  -2 -17  -6   23.52    4.98
  -2 -17  -7    7.78    2.98
  -2 -17  -7    0.44    2.05
  -2 -17  -8   74.00   11.45
  -2 -17  -8   87.87   12.54
  -2 -17  -8   70.44    8.08
  -2 -17  -9    7.90    3.68
  -2 -17  -9    5.23    2.26
  -2 -17  -9    8.04    4.01
  -2 -17 -10   78.74    9.22
  -2 -17 -10   93.42   13.52
  -2 -17 -10   88.41   12.65
  -2 -17 -11    0.27    1.99
  -2 -17 -11   -1.86    2.22
  -2 -17 -12   35.10    8.90
  -2 -17 -12   30.78    7.54
  -2 -17 -13    4.26    3.72
  -2 -17 -13    0.62    1.22
  -2 -17 -14    8.90    3.68
  -2 -17 -14   14.09    6.88
  -2 -17 -15    5.78    4.75
  -2 -17 -15    4.71    3.61
  -2 -17 -16   20.56    6.75
  -2 -17 -17    3.88    4.20
   2 -18 -15    0.30    3.30
   2 -18 -14    2.49    2.04
   2 -18 -13    0.82    1.84
   2 -18 -12   13.95    6.20
   2 -18 -12   11.93    4.59
   2 -18 -11    3.08    1.76
   2 -18 -11    6.62    3.92
   2 -18 -10   16.59    5.55
   2 -18 -10   11.29    4.08
   2 -18  -9    1.58    2.75
   2 -18  -9    5.36    3.62
   2 -18  -8  141.91   15.05
   2 -18  -8  136.48   15.72
   2 -18  -7    2.59    2.54
  -2 -18   7    1.24    1.21
   2 -18  -7    4.06    3.94
   2 -18  -6   26.12    6.59
   2 -18  -6   34.70    7.01
  -2 -18   6   27.35    4.75
   2 -18  -5   29.33    7.89
   2 -18  -5   24.99    5.61
  -2 -18   5   23.45    4.58
   2 -18  -4    2.90    3.56
   2 -18  -4    0.64    1.56
  -2 -18   4   -0.11    1.00
  -2 -18   3   19.86    4.50
   2 -18  -3   15.13    4.20
   2 -18  -3   17.22    4.22
  -2 -18   2  236.77   15.00
   2 -18  -2  208.69   17.36
  -2 -18   1    3.38    1.96
   2 -18  -1    4.28    2.63
  -2 -18   0   34.97    6.35
   2 -18   0   37.35    7.39
  -2  18   0   21.34    3.47
  -2 -18  -1   50.51    7.72
   2 -18   1   35.10    3.98
  -2  18  -1   40.73    4.10
   2 -18   1   53.48    9.11
   2 -18   2   38.27    4.76
   2 -18   2   64.84   11.09
  -2 -18  -2   60.42   12.85
  -2 -18  -3   42.90    9.81
   2 -18   3   31.16    8.65
  -2 -18  -4   38.45    8.72
  -2 -18  -5   11.43    6.42
  -2 -18  -6   20.58    5.26
  -2 -18  -6   26.62    4.97
  -2 -18  -7    4.01    2.67
  -2 -18  -7    6.42    3.48
  -2 -18  -7   -3.40    4.61
  -2 -18  -8  183.05   13.07
  -2 -18  -8  186.75   18.28
  -2 -18  -8  203.30   18.63
  -2 -18  -9    7.75    2.64
  -2 -18  -9    8.37    3.85
  -2 -18 -10   23.85    6.92
  -2 -18 -10   31.00    8.23
  -2 -18 -11   24.22    7.16
  -2 -18 -11   26.49    7.20
  -2 -18 -12    2.09    3.86
  -2 -18 -12    0.89    1.95
  -2 -18 -13   10.61    4.40
  -2 -18 -13   12.98    5.77
  -2 -18 -14   64.19   11.49
  -2 -18 -14   71.69   13.59
  -2 -18 -15    4.54    4.34
  -2 -18 -15   -0.02    1.52
  -2 -18 -16   10.39    4.94
  -2 -18 -17    4.61    4.07
   2 -19 -15   22.54    7.85
   2 -19 -14    3.17    3.25
   2 -19 -13    0.34    1.77
   2 -19 -12   84.77   13.71
   2 -19 -11    5.68    3.45
   2 -19 -11   10.60    5.59
   2 -19 -10   15.01    5.09
   2 -19 -10   19.74    6.11
   2 -19  -9   15.80    5.16
   2 -19  -9   18.21    5.82
   2 -19  -8   29.20    7.00
   2 -19  -8   23.57    6.70
   2 -19  -7    2.75    2.77
   2 -19  -7    3.55    2.32
   2 -19  -6   36.50    7.22
  -2 -19   6   44.67    6.37
   2 -19  -6   56.59   10.39
   2 -19  -5    4.40    2.89
   2 -19  -5    5.61    3.72
  -2 -19   5    6.25    2.53
   2 -19  -4  105.57   10.90
  -2 -19   4  109.81   10.03
   2 -19  -4  105.97   13.48
   2 -19  -3   12.59    2.77
   2 -19  -3   16.88    4.38
  -2 -19   3   17.86    4.06
   2 -19  -2   24.99    6.74
  -2 -19   2   25.27    5.12
  -2 -19   1    1.50    1.22
   2 -19  -1    0.97    2.28
   2 -19   0   87.19   11.75
  -2 -19   0   77.23    9.51
   2 -19   1    2.88    2.58
   2 -19   2    2.20    1.99
  -2 -19  -2    7.81    6.45
   2 -19   3   -4.49    5.54
  -2 -19  -3   56.28   14.96
  -2 -19  -4   16.58    8.47
  -2 -19  -5    0.15    2.35
  -2 -19  -6  178.92   12.49
  -2 -19  -6  168.36   17.02
  -2 -19  -7    0.44    3.08
  -2 -19  -7   11.65    3.44
  -2 -19  -7    6.67    3.33
  -2 -19  -8    7.81    4.00
  -2 -19  -8   18.99    7.12
  -2 -19  -9    5.22    4.36
  -2 -19  -9   -0.60    1.02
  -2 -19 -10   72.30   11.86
  -2 -19 -10   81.81   13.04
  -2 -19 -11    4.18    3.64
  -2 -19 -11   -0.72    2.08
  -2 -19 -12    1.86    3.38
  -2 -19 -12    2.64    3.42
  -2 -19 -13    3.31    1.74
  -2 -19 -13    6.42    4.66
  -2 -19 -14   52.80   10.70
  -2 -19 -14   53.16   12.41
  -2 -19 -15   -2.81    2.34
  -2 -19 -15    0.58    2.42
  -2 -19 -16   38.40    9.89
   2 -20 -14    6.20    3.72
   2 -20 -13   12.52    6.12
   2 -20 -12   19.04    6.69
   2 -20 -11    1.28    2.10
   2 -20 -11   -1.00    2.63
   2 -20 -10   39.95    9.20
   2 -20 -10   32.95    8.03
   2 -20  -9   -0.95    2.66
   2 -20  -9    2.30    1.87
   2 -20  -8   69.89   10.95
   2 -20  -8   53.68   10.30
   2 -20  -7    9.49    4.81
   2 -20  -7    5.12    2.93
   2 -20  -6    3.65    3.00
   2 -20  -6    2.36    3.51
   2 -20  -5   29.36    8.25
   2 -20  -5   21.04    5.34
  -2 -20   5   24.40    4.75
   2 -20  -4    4.97    2.75
   2 -20  -4    3.54    2.36
  -2 -20   4    1.79    1.08
   2 -20  -3   63.40    9.96
  -2 -20   3   68.90    8.21
   2 -20  -3   67.73    8.39
  -2 -20   2  322.60   18.37
   2 -20  -2  280.25   21.26
   2 -20  -1   -0.88    2.67
  -2 -20   1    4.66    2.82
   2 -20   0   95.67   12.49
  -2 -20   0   85.85   10.04
  -2 -20  -1  205.23   28.41
   2 -20   1   53.09    9.80
  -2 -20  -2   78.61   16.07
   2 -20   2   38.66    9.02
   2 -20   3    9.39    5.36
  -2 -20  -3   11.41    5.75
   2 -20   4   49.04   11.50
  -2 -20  -4   96.25   13.66
  -2 -20  -5    5.29    1.61
  -2 -20  -6    1.48    1.41
  -2 -20  -7   -0.53    1.40
  -2 -20  -7   -5.23    4.75
  -2 -20  -8  137.17   15.99
  -2 -20  -8  133.70   15.21
  -2 -20  -9   14.91    6.13
  -2 -20  -9   11.63    5.01
  -2 -20 -10    1.79    3.04
  -2 -20 -10    1.07    0.91
  -2 -20 -11   24.73    7.14
  -2 -20 -11   26.31    7.45
  -2 -20 -12    2.74    1.80
  -2 -20 -12    5.16    3.40
  -2 -20 -13    2.55    2.44
  -2 -20 -13    3.78    3.28
  -2 -20 -14   64.61   12.12
  -2 -20 -14   93.18   15.85
  -2 -20 -15    2.02    2.58
  -2 -20 -16   12.49    5.65
   2 -21 -13   11.71    5.77
   2 -21 -12   94.89   15.03
   2 -21 -11    4.26    4.03
   2 -21 -11    1.99    1.43
   2 -21 -10   17.77    6.44
   2 -21 -10   17.14    6.31
   2 -21  -9   -1.98    1.36
   2 -21  -9    3.36    3.71
   2 -21  -8   -0.89    2.09
   2 -21  -8    1.48    1.52
   2 -21  -7    0.51    2.54
   2 -21  -7    3.66    3.09
   2 -21  -6   27.40    6.27
   2 -21  -6   40.99    9.78
   2 -21  -5    0.49    1.44
   2 -21  -5    5.40    5.25
   2 -21  -4  130.76   12.49
  -2 -21   4  141.32   11.66
   2 -21  -4  146.20   15.69
  -2 -21   3   24.70    5.13
   2 -21  -3   22.14    4.97
   2 -21  -3    8.90    2.03
  -2 -21   2   35.98    6.33
   2 -21  -2   32.69    7.73
  -2 -21   1   20.59    5.27
   2 -21  -1   20.89    6.12
   2 -21   0   86.98   12.01
   2 -21   1    3.78    2.72
  -2 -21  -1    2.25    3.08
  -2 -21  -2   22.32    8.55
   2 -21   2   12.83    5.16
  -2 -21  -3   38.59   11.04
   2 -21   3   25.84    8.30
  -2 -21  -4    5.26    3.68
   2 -21   4   12.32    6.61
  -2 -21  -5    1.48    1.33
  -2 -21  -6   81.69   12.54
  -2 -21  -6   86.10   12.18
  -2 -21  -7    8.73    4.18
  -2 -21  -7   -2.23    6.13
  -2 -21  -8    3.79    2.68
  -2 -21  -8    6.79    2.47
  -2 -21  -9   -0.25    2.80
  -2 -21  -9    0.80    1.14
  -2 -21 -10   40.31    9.38
  -2 -21 -10   48.54   10.35
  -2 -21 -11    6.30    3.60
  -2 -21 -11    9.70    4.56
  -2 -21 -12    9.34    5.19
  -2 -21 -12    2.20    2.41
  -2 -21 -13    8.66    3.83
  -2 -21 -13    4.25    3.44
  -2 -21 -14   23.48    7.83
  -2 -21 -14   35.04   10.30
  -2 -21 -15   -4.61    4.72
   2 -22 -13    3.32    3.85
   2 -22 -12   10.50    5.48
   2 -22 -11    1.24    2.45
   2 -22 -10    2.59    1.38
   2 -22 -10    9.21    4.47
   2 -22  -9    3.94    3.18
   2 -22  -9   -0.14    1.34
   2 -22  -8   35.17    8.72
   2 -22  -8   44.10    9.02
   2 -22  -7   11.55    5.66
   2 -22  -7   15.43    5.20
   2 -22  -6   14.36    6.03
   2 -22  -6   11.69    4.19
   2 -22  -5   44.83   10.47
   2 -22  -5   19.79    5.22
   2 -22  -4   27.15    7.44
   2 -22  -4   21.80    5.31
   2 -22  -3   15.20    4.53
   2 -22  -2  206.37   19.17
  -2 -22   2  230.95   16.18
   2 -22  -1    1.33    2.00
   2 -22   0    7.91    3.70
  -2 -22  -1   25.48   10.94
   2 -22   1   16.45    6.51
   2 -22   2   27.14    7.61
  -2 -22  -2   32.88    9.86
   2 -22   3   17.44    7.05
  -2 -22  -3   12.59    5.64
  -2 -22  -4  154.87   18.21
   2 -22   4  142.92   19.71
   2 -22   5   -4.82    5.21
  -2 -22  -5    1.89    2.78
  -2 -22  -6   -3.29    3.89
  -2 -22  -6    3.86    3.62
  -2 -22  -7    4.78    2.82
  -2 -22  -7   -4.85    6.49
  -2 -22  -8   58.89   10.70
  -2 -22  -8   47.38    9.77
  -2 -22  -9    1.04    3.09
  -2 -22  -9    2.77    3.97
  -2 -22 -10    3.79    3.16
  -2 -22 -10    9.44    5.76
  -2 -22 -11    6.07    3.71
  -2 -22 -11    1.42    2.67
  -2 -22 -12    4.56    3.90
  -2 -22 -12   -0.54    1.96
  -2 -22 -13   -4.51    4.19
  -2 -22 -13    2.17    3.46
  -2 -22 -14   44.47   10.37
   2 -23 -12   46.50   10.95
   2 -23 -11   -0.05    1.42
   2 -23 -10    1.01    3.28
   2 -23 -10    0.20    1.50
   2 -23  -9    9.89    4.97
   2 -23  -9   13.30    5.58
   2 -23  -8   34.50    8.79
   2 -23  -8   37.19    8.40
   2 -23  -7   -1.76    2.11
   2 -23  -7    5.17    3.92
   2 -23  -6  122.12   13.76
   2 -23  -6  116.27   15.95
   2 -23  -5   23.34    8.15
   2 -23  -5    3.71    2.65
   2 -23  -4   38.40    8.40
   2 -23  -3    2.39    5.04
   2 -23  -2    6.02    3.52
   2 -23  -1   -2.07    1.74
  -2 -23   0    3.57    4.71
   2 -23   0   27.12    7.84
   2 -23   1   12.28    6.12
  -2 -23  -1    6.98    5.90
   2 -23   2  127.11   16.77
  -2 -23  -2  116.17   17.55
   2 -23   3   13.96    9.21
  -2 -23  -3   27.83   10.16
  -2 -23  -4   34.00    8.67
   2 -23   4   47.27   13.23
  -2 -23  -5   15.49    5.93
   2 -23   5   16.57    7.29
  -2 -23  -5   12.04    4.84
  -2 -23  -6    3.20    2.81
  -2 -23  -6    0.86    4.13
  -2 -23  -7   -1.72    5.13
  -2 -23  -7    4.28    2.91
  -2 -23  -8   38.13    9.00
  -2 -23  -8   27.75    7.55
  -2 -23  -9    5.35    4.82
  -2 -23  -9    5.04    4.26
  -2 -23 -10   32.47    9.56
  -2 -23 -10   32.09    8.63
  -2 -23 -11    7.88    3.36
  -2 -23 -11    5.31    4.56
  -2 -23 -12   32.95    8.89
  -2 -23 -12   46.80   11.29
  -2 -23 -13   -1.51    4.23
  -2 -23 -13    8.49    4.66
   2 -24 -11   23.04    7.77
   2 -24 -10   -0.33    2.52
   2 -24  -9   -0.65    3.08
   2 -24  -8   58.81   12.01
   2 -24  -8   68.65   11.37
   2 -24  -7   -0.77    1.36
   2 -24  -7    1.80    2.11
   2 -24  -6    4.42    3.82
   2 -24  -6    7.36    3.74
   2 -24  -5   30.19    8.43
   2 -24  -4   37.55    8.05
   2 -24  -3   -1.74    5.12
   2 -24  -2   33.69    7.23
   2 -24  -1   -2.15    3.86
  -2 -24   0   12.07    9.25
   2 -24   0    0.74    2.49
   2 -24   1   16.50    5.78
  -2 -24  -1   25.65    9.81
   2 -24   2   62.28   11.49
  -2 -24  -2   64.09   13.16
  -2 -24  -3   22.92    8.17
   2 -24   3   29.39    9.61
  -2 -24  -4   61.88   12.38
   2 -24   4   82.61   15.80
  -2 -24  -5    7.32    3.32
  -2 -24  -5    3.19    1.54
  -2 -24  -6   -0.62    1.66
   2 -24   6    4.34    4.63
  -2 -24  -6    1.79    2.01
  -2 -24  -7    1.44    5.01
  -2 -24  -7    8.29    4.51
  -2 -24  -8   12.69    5.33
  -2 -24  -8   17.11    4.96
  -2 -24  -9   19.38    8.30
  -2 -24  -9    8.20    3.93
  -2 -24 -10   58.15   12.20
  -2 -24 -10   56.79   11.97
  -2 -24 -11    2.09    3.32
  -2 -24 -11    5.23    4.29
  -2 -24 -12    5.80    1.71
  -2 -24 -12   13.83    6.63
   2 -25 -10    3.14    1.58
   2 -25  -9   59.76   12.49
   2 -25  -8   30.68    9.09
   2 -25  -7    9.11    4.91
   2 -25  -6   94.38   14.93
   2 -25  -5    8.89    5.57
   2 -25  -4    5.51    1.44
   2 -25  -3    3.72    2.26
   2 -25  -2   -2.62    4.56
   2 -25  -1   12.89    4.65
  -2 -25   0   64.80   17.33
   2 -25   0   50.29    9.85
  -2 -25  -1   33.48   10.78
   2 -25   1   26.80    7.59
   2 -25   2   88.99   14.05
  -2 -25  -2   95.19   16.30
  -2 -25  -3    9.83    6.22
   2 -25   3   14.88    6.95
  -2 -25  -4   44.76   10.73
   2 -25   4   56.74   12.50
  -2 -25  -4   52.87    9.56
  -2 -25  -5   13.42    5.07
   2 -25   5   16.76    7.35
  -2 -25  -5    5.20    2.29
  -2 -25  -6    3.53    1.61
   2 -25   6   15.34    8.54
  -2 -25  -6   12.84    4.98
  -2 -25  -7   -8.42    6.61
  -2 -25  -7    9.97    4.71
  -2 -25  -8   32.14    7.40
  -2 -25  -8   15.80    6.44
  -2 -25  -9    3.07    4.02
  -2 -25  -9   -1.12    3.01
  -2 -25 -10   16.12    6.50
  -2 -25 -10   17.17    6.34
  -2 -25 -11   -1.11    1.55
  -2 -25 -11    3.28    4.10
  -2 -25 -12   34.06    9.48
   2 -26  -9   -0.77    1.32
   2 -26  -8   63.21   12.60
   2 -26  -7   11.23    5.62
   2 -26  -6    8.75    6.31
   2 -26  -5    6.29    5.26
   2 -26  -4   42.78   10.02
   2 -26  -3    4.16    2.80
   2 -26  -2   35.11    8.70
   2 -26  -1    4.54    2.57
  -2 -26   1    6.18    7.49
  -2 -26   0   16.92   10.77
   2 -26   0    7.96    4.33
  -2 -26  -1   32.09   11.35
   2 -26   1   16.05    6.35
   2 -26   2   63.16   12.21
  -2 -26  -2   69.99   13.88
  -2 -26  -3   -0.25    1.46
  -2 -26  -3    2.82    3.30
  -2 -26  -4   38.93    8.25
   2 -26   4   38.66   10.46
  -2 -26  -4   30.40    8.56
   2 -26   5    4.70    4.98
  -2 -26  -5    0.17    1.57
  -2 -26  -5   -5.20    4.70
  -2 -26  -6    3.21    2.86
  -2 -26  -6   -3.07    5.35
   2 -26   6    7.47    5.88
  -2 -26  -7    9.17    3.21
  -2 -26  -7   20.69    6.29
   2 -26   7   31.43   10.85
  -2 -26  -8    9.95    4.04
  -2 -26  -8    8.84    5.14
  -2 -26  -9    7.00    5.09
  -2 -26  -9    0.43    1.42
  -2 -26 -10   28.62    9.75
  -2 -26 -10   24.33    7.44
  -2 -26 -11    2.82    2.30
   2 -27  -8   19.64    6.66
   2 -27  -7    0.58    1.54
   2 -27  -6   36.63    9.80
   2 -27  -5    8.17    6.54
   2 -27  -4   17.82    7.89
   2 -27  -3   -5.42    5.41
   2 -27  -2   -2.12    3.28
  -2 -27   1   20.57   10.01
   2 -27  -1   14.73    5.21
  -2 -27   0   86.43   17.36
   2 -27   0   69.11   12.97
  -2 -27  -1   13.25    8.23
   2 -27   1    7.71    4.54
  -2 -27  -2   21.70    9.19
   2 -27   2    9.55    4.89
  -2 -27  -3    5.58    5.44
   2 -27   3    9.71    5.63
  -2 -27  -4   27.77    8.21
   2 -27   4   44.56   11.15
  -2 -27  -5    5.78    3.64
   2 -27   5    5.87    6.96
  -2 -27  -5   -1.25    3.98
  -2 -27  -6    9.30    2.44
  -2 -27  -6   14.18    5.73
   2 -27   6   18.74    9.39
   2 -27   7   11.44    8.79
  -2 -27  -7    4.83    4.03
  -2 -27  -7    1.86    4.73
  -2 -27  -8   13.16    7.56
   2 -27   8    5.74    7.53
  -2 -27  -8    8.60    4.60
  -2 -27  -9    3.79    3.05
  -2 -27 -10   25.65    8.72
  -2 -27 -11   -1.05    2.51
   2 -28  -7    9.68    5.46
   2 -28  -6    7.18    5.35
   2 -28  -5    7.75    5.05
   2 -28  -4    5.56    5.21
   2 -28  -3   -3.90    6.16
   2 -28  -2   56.45   11.28
  -2 -28   2   57.82   15.76
   2 -28  -1   -2.35    4.31
  -2 -28   1    6.60   10.52
  -2 -28   0   20.83   10.58
   2 -28   0   13.95    6.03
   2 -28   1   29.63    8.26
  -2 -28  -1   44.71   12.39
   2 -28   2   16.02    6.99
  -2 -28  -2   24.21    9.14
   2 -28   3    9.26    5.92
  -2 -28  -3    9.13    6.28
  -2 -28  -4   28.26    8.54
   2 -28   4   37.52   10.40
  -2 -28  -5   -4.23    5.76
   2 -28   5   11.91    7.30
  -2 -28  -6   -4.80    5.85
   2 -28   6   -3.50    2.14
   2 -28   7    7.69    6.86
  -2 -28  -7    1.24    2.63
   2 -28   8   40.46   11.11
  -2 -28  -8   48.56   10.61
  -2 -28  -9    4.51    4.02
  -2 -28 -10    0.84    2.44
   2 -29  -5    9.34    6.89
   2 -29  -4   37.20   10.68
   2 -29  -3  -11.06    7.57
   2 -29  -2   -3.93    5.44
  -2 -29   2    6.15    7.64
   2 -29  -1    3.86    2.28
  -2 -29   1   32.97   13.65
  -2 -29   0   78.66   17.31
   2 -29   0   36.35    9.33
   2 -29   1    0.65    1.60
  -2 -29  -1   14.79    8.31
   2 -29   2   19.41    7.44
  -2 -29  -2   13.83    7.26
   2 -29   3    2.89    3.32
  -2 -29  -3    9.63    7.07
  -2 -29  -4   12.01    6.09
   2 -29   4   18.27    8.19
  -2 -29  -5   -9.60    7.26
   2 -29   5    8.81    6.96
   2 -29   6   50.95   12.75
   2 -29   7    8.79    6.98
   2 -29   8   -5.21    6.25
  -2 -29 -10   14.74    7.08
   2 -30  -3   -1.44    5.27
   2 -30  -2   51.56   11.10
  -2 -30   1   38.49   13.83
   2 -30  -1    8.15    3.79
  -2 -30   0   17.15    8.96
   2 -30   0    7.33    3.97
   2 -30   1   22.46    7.99
   2 -30   2    7.88    5.78
   2 -30   3   10.51    6.40
   2 -30   4   48.22   11.50
   2 -30   5   24.34    9.56
   2 -30   6    6.19    4.93
   2 -30   7    2.03    4.81
   2 -30   8   41.53   13.21
   2 -31   0   33.47    9.05
   2 -31   1    4.84    4.89
   2 -31   2   11.02    6.07
   2 -31   3   14.32    7.67
   2 -31   4   23.38    9.59
   2 -31   5   13.11    7.43
   2 -31   6   21.60    8.69
  -3   0  20    2.78    3.03
   3   0 -19  188.06   20.98
  -3   0  19  175.78   19.16
  -3   0  18    1.92    2.41
   3   0 -18    0.02    1.86
  -3   0  17    0.98    1.98
   3   0 -17    5.35    4.54
  -3   0  16    2.61    2.96
   3   0 -16    1.37    2.04
  -3   0  15    3.13    2.52
   3   0 -15    3.52    3.12
  -3   0  14    3.02    3.07
   3   0 -14    2.73    3.11
   3   0 -13  201.82   17.79
  -3   0  13  190.19   16.60
   3   0 -12    2.98    2.70
  -3   0  12   -1.38    2.00
   3   0 -11  131.90   13.18
  -3   0  11  121.66   12.31
   3   0 -10    1.50    1.26
  -3   0  10    2.29    2.08
   3   0  -9   29.34    5.73
  -3   0   9   29.50    5.54
   3   0  -8   -0.64    0.93
  -3   0   8    0.40    0.99
   3   0  -7  179.55   12.87
  -3   0   7  178.38   12.81
   3   0  -6   -0.91    1.04
  -3   0   6   -0.31    1.27
   3   0  -5  535.00   19.90
  -3   0   5  538.22   20.32
   3   0  -4    1.27    1.63
  -3   0   4    0.17    0.98
  -3   0   3  113.40    8.22
   3   0  -3  114.72    7.95
  -3   0   2    0.79    0.71
   3   0  -2    0.06    0.78
  -3   0   1  573.30   14.68
   3   0  -1  540.71   14.25
  -3   0   1  543.65   16.00
  -3   0   0    0.35    0.76
  -3   0   0    0.48    0.68
   3   0   0    0.10    0.54
  -3   0  -1   26.26    2.36
  -3   0  -1   28.20    3.06
   3   0   1   26.26    3.02
   3   0   2   -0.11    0.62
  -3   0  -2    0.57    0.45
  -3   0  -2   -0.19    1.04
  -3   0  -3    0.95    1.24
   3   0   3    0.88    0.64
   3   0   3    0.35    1.17
  -3   0  -4    1.85    1.37
  -3   0  -4    1.16    1.97
   3   0   5  305.73    9.10
  -3   0  -5  265.16   14.74
  -3   0  -5  309.52    7.49
  -3   0  -5  300.16   14.97
  -3   0  -6   -0.38    0.37
   3   0   6    1.02    0.74
  -3   0  -6    1.09    2.65
  -3   0  -7  104.92    6.04
  -3   0  -7  107.07   10.08
   3   0   7  102.58    6.08
  -3   0  -8    0.11    0.33
   3   0   8    0.38    0.90
  -3   0  -8   -0.58    1.80
  -3   0  -9  251.65   17.25
   3   0   9  253.15   11.60
  -3   0  -9  265.49   11.83
  -3   0 -10   -0.16    1.02
  -3   0 -10    0.20    1.07
  -3   0 -11   11.81    4.16
  -3   0 -11    6.83    2.44
  -3   0 -12    0.09    0.98
  -3   0 -12    1.31    1.23
  -3   0 -13   21.08    4.78
  -3   0 -13   27.64    7.26
  -3   0 -14    5.15    3.36
  -3   0 -14   -0.14    1.51
  -3   0 -15  135.92   12.12
  -3   0 -15  128.15   14.95
  -3   0 -16   -0.68    1.51
  -3   0 -17   35.31    8.50
  -3   0 -18    1.88    1.58
  -3   0 -19    9.90    4.67
  -3   0 -20    2.51    1.75
  -3   1  20    9.17    4.18
  -3   1  19   20.93    6.50
  -3  -1  19   30.15    7.81
   3  -1 -19   28.52    8.56
  -3  -1  18    7.70    3.88
  -3   1  18   11.72    5.05
   3  -1 -18    6.10    3.05
   3   1 -18   17.06    6.30
   3   1 -17   94.03   14.02
   3  -1 -17  100.30   14.46
  -3   1  17   96.72   13.41
  -3  -1  17   96.60   13.35
  -3   1  16    9.06    4.44
  -3  -1  16    3.97    2.87
   3  -1 -16    6.97    3.56
   3   1 -16    5.81    3.35
  -3  -1  15   44.26    8.56
  -3   1  15   48.58    8.97
   3  -1 -15   55.36   10.18
   3   1 -15   49.68    9.57
  -3  -1  14    8.00    3.63
   3  -1 -14    7.98    3.97
   3   1 -14    9.55    4.39
  -3   1  14    6.50    2.92
  -3  -1  13   39.02    7.39
   3  -1 -13   46.07    8.65
   3   1 -13   40.02    8.06
  -3   1  13   38.52    7.67
   3  -1 -12    3.30    2.84
   3   1 -12    1.80    2.46
  -3  -1  12    1.75    2.06
   3  -1 -11  124.74   12.81
   3   1 -11  132.80   13.31
  -3  -1  11  124.17   12.58
  -3  -1  10   12.27    3.59
   3  -1 -10   14.42    4.28
   3   1 -10   12.19    3.81
   3  -1  -9  327.91   19.33
   3   1  -9  321.90   19.06
  -3  -1   9  313.48   18.34
  -3  -1   8   49.52    7.03
   3  -1  -8   52.78    7.44
   3   1  -8   49.03    7.22
  -3  -1   7    6.71    2.25
   3  -1  -7    4.39    2.41
   3   1  -7    4.89    2.19
  -3  -1   6   56.96    6.89
   3   1  -6   53.46    6.63
   3  -1  -6   54.52    6.85
  -3  -1   5   21.39    4.07
   3   1  -5   18.71    3.79
   3  -1  -5   22.66    4.09
   3  -1  -4  114.51    8.63
   3   1  -4  116.51    8.74
  -3  -1   4  111.43    8.71
   3  -1  -3  734.88   20.23
   3   1  -3  714.68   20.09
  -3  -1   3  750.80   21.50
  -3   1   2   34.44    4.16
  -3  -1   2   30.76    4.08
   3   1  -2   30.15    3.75
   3  -1  -2   27.96    3.52
  -3   1   1  152.50    7.46
  -3   1   1  137.23    8.00
  -3  -1   1  136.87    8.11
   3  -1  -1  141.25    7.18
  -3  -1   1  144.68    7.39
   3   1   0   30.07    3.57
  -3   1   0   30.91    2.97
  -3  -1   0   33.19    3.76
  -3  -1   0   30.43    3.16
  -3   1   0   30.34    3.51
   3  -1   0   26.85    2.78
  -3   1  -1  123.89    4.82
  -3  -1  -1  118.47    6.63
   3   1   1  120.43    6.63
  -3   1  -1  128.58    6.36
   3  -1   2   15.01    1.96
   3   1   2   12.95    2.07
  -3   1  -2   13.87    2.72
  -3  -1  -2   12.90    3.03
  -3   1  -2   13.74    1.93
  -3  -1  -3  379.37    8.92
  -3   1  -3  316.63   14.04
  -3  -1  -3  329.75   15.18
   3   1   3  317.10    9.86
   3  -1   3  326.46    8.23
  -3   1  -4   47.85    5.87
  -3   1  -4   41.18    5.37
  -3  -1  -4   44.52    5.85
   3  -1   4   46.73    5.57
   3  -1   4   41.83    2.67
  -3  -1  -4   49.31    3.01
  -3   1  -5    9.54    3.15
  -3   1  -5    2.96    0.67
  -3  -1  -5    4.06    1.03
  -3  -1  -5    5.35    2.77
   3  -1   5    2.84    0.77
  -3   1  -5    5.31    2.54
  -3  -1  -5    8.65    3.21
  -3  -1  -6   18.18    5.28
  -3  -1  -6   12.54    1.95
  -3   1  -6   12.07    1.66
  -3   1  -6    9.34    2.95
  -3  -1  -6    2.87    3.72
   3   1   6   10.48    1.63
   3  -1   6   11.01    1.66
  -3  -1  -7  360.57   18.32
  -3  -1  -7  373.01   11.92
  -3   1  -7  355.82   18.44
   3   1   7  378.30   12.37
  -3   1  -7  395.88   11.13
   3  -1   7  354.80   10.62
   3  -1   8   12.41    2.17
  -3   1  -8   10.59    3.43
  -3  -1  -8   10.57    3.30
  -3   1  -8   12.01    2.30
   3   1   8   18.88    3.39
  -3  -1  -8   11.76    2.35
   3   1   9   14.43    3.25
  -3   1  -9   10.01    3.49
  -3  -1  -9    8.11    2.18
  -3   1  -9    7.15    1.80
   3  -1   9    8.57    2.12
  -3  -1  -9    8.08    3.34
  -3  -1 -10    4.43    1.78
  -3  -1 -10    4.61    2.07
  -3   1 -10    2.63    1.92
  -3   1 -10    3.65    1.55
  -3   1 -11  137.35   13.25
  -3   1 -11  135.48    9.71
  -3  -1 -11  140.56   10.21
  -3  -1 -11  137.47   13.54
  -3  -1 -12   35.12    6.99
  -3   1 -12   35.44    7.12
  -3   1 -12   33.29    5.10
  -3  -1 -12   37.11    5.61
  -3   1 -13  385.66   18.45
  -3   1 -13  374.00   23.42
  -3  -1 -13  384.97   24.57
  -3  -1 -13  395.74   19.17
  -3   1 -14    3.32    1.82
  -3  -1 -14    5.14    2.03
  -3   1 -14    6.00    3.70
  -3  -1 -14    4.27    2.07
  -3  -1 -15   27.25    7.33
  -3   1 -15   18.80    5.93
  -3  -1 -15   25.02    5.59
  -3  -1 -16    5.25    3.52
  -3   1 -16    0.68    1.70
  -3  -1 -17   34.70    8.36
  -3   1 -17   30.20    7.63
  -3  -1 -18    1.74    1.13
  -3   1 -18    2.97    3.61
  -3  -1 -19   32.40    9.15
  -3   1 -19   44.26    9.97
  -3  -1 -20    0.11    1.82
  -3   1 -20    2.42    2.64
  -3   2  20    4.82    2.76
  -3   2  19   79.19   13.03
   3  -2 -19   75.42   13.25
  -3  -2  19   82.14   12.97
  -3  -2  18    1.69    2.30
   3  -2 -18    2.67    3.49
  -3   2  18    2.75    1.59
  -3  -2  17    1.00    2.55
  -3   2  17   -0.28    1.13
   3  -2 -17    1.66    2.55
  -3  -2  16    1.25    3.33
   3  -2 -16    1.42    3.03
   3   2 -16   -0.54    0.89
  -3   2  16    1.99    2.67
  -3  -2  15    2.72    2.72
   3  -2 -15    2.28    2.19
   3   2 -15    2.86    2.36
  -3   2  15    5.81    3.74
  -3  -2  14    2.10    2.19
   3  -2 -14    1.35    2.47
   3   2 -14    5.38    3.29
   3  -2 -13  134.80   14.64
   3   2 -13  141.41   14.87
  -3  -2  13  134.20   13.77
   3  -2 -12   36.62    7.32
   3   2 -12   41.66    7.83
  -3  -2  12   35.62    7.13
   3   2 -11   79.73   10.55
   3  -2 -11   76.36   10.03
  -3  -2  11   68.81    9.18
  -3  -2  10   19.04    4.83
   3  -2 -10   20.91    5.13
   3   2 -10   23.83    5.79
   3  -2  -9    1.13    1.60
   3   2  -9    1.10    1.33
  -3  -2   9    1.41    1.72
   3  -2  -8    3.32    1.75
   3   2  -8    5.96    2.38
  -3  -2   8    6.83    2.89
   3  -2  -7  300.40   16.74
   3   2  -7  302.80   16.87
  -3  -2   7  309.91   16.79
  -3  -2   6   26.71    4.60
   3  -2  -6   29.14    5.03
   3   2  -6   29.68    5.04
   3  -2  -5  154.83   10.70
   3   2  -5  158.24   10.84
  -3  -2   5  147.65   10.64
  -3  -2   4    1.70    1.21
   3  -2  -4    1.83    1.64
   3   2  -4    0.35    0.73
   3  -2  -3  215.90   11.05
  -3  -2   3  218.94   11.69
  -3  -2   2   21.28    3.47
   3  -2  -2   21.31    3.32
   3  -2  -1  300.69   10.58
  -3   2   1  312.02   10.81
  -3  -2   1  299.73   12.14
   3  -2   0  292.82    9.09
  -3   2   0  295.44    9.12
  -3   2   0  297.05   10.71
  -3  -2   0  288.20   11.42
   3   2   0  287.49   11.30
   3  -2   1   32.37    2.49
  -3  -2  -1   33.79    4.49
   3   2   1   39.38    3.94
  -3   2  -1   31.41    3.18
  -3   2  -1   32.77    2.47
  -3   2  -2    1.28    0.65
   3   2   2    0.83    0.76
  -3   2  -2    1.43    1.01
  -3  -2  -2    0.26    1.00
  -3   2  -3   83.06    7.00
  -3  -2  -3   85.34    7.85
  -3  -2  -3   80.41    5.71
  -3   2  -3   84.03    7.06
  -3  -2  -4    2.46    0.87
  -3  -2  -4    2.64    1.57
   3  -2   4    3.78    2.09
  -3   2  -4    3.65    1.98
  -3   2  -4    3.80    1.66
  -3  -2  -5  176.44   11.61
  -3   2  -5  179.09   11.61
  -3  -2  -5  159.28   12.07
  -3   2  -5  164.46   10.77
  -3  -2  -5  186.06    7.39
   3  -2   6    7.35    1.27
  -3  -2  -6   10.38    1.85
   3   2   6    8.59    1.60
  -3   2  -6   11.64    3.07
  -3  -2  -6   -5.24    6.23
  -3  -2  -7  245.07   10.15
  -3  -2  -7  250.20   15.40
   3  -2   7  236.28    8.55
   3   2   7  250.71   10.95
  -3   2  -7  264.27   16.04
   3  -2   8   27.45    3.32
  -3  -2  -8   26.84    5.18
  -3  -2  -8   26.24    3.58
  -3   2  -8   21.37    4.44
   3   2   8   30.49    4.20
   3  -2   9  147.07    8.49
  -3  -2  -9  153.60   13.19
  -3   2  -9  146.46   12.15
  -3  -2  -9  149.13    9.33
  -3  -2 -10   41.38    7.07
  -3   2 -10   51.26    5.44
  -3  -2 -10   49.89    5.79
  -3  -2 -10   41.84    7.40
  -3   2 -10   42.68    7.00
  -3  -2 -11    6.85    3.05
  -3   2 -11    6.70    2.63
  -3  -2 -11    8.65    2.90
  -3   2 -12    3.24    2.43
  -3  -2 -12    6.79    4.37
  -3  -2 -12    3.00    2.19
   3  -2  12    5.06    1.72
  -3  -2 -13   23.79    6.52
  -3  -2 -13   19.85    4.80
  -3   2 -13   29.28    6.75
  -3  -2 -14    8.01    4.07
  -3   2 -14   12.57    4.64
  -3  -2 -14    7.97    2.92
  -3  -2 -15   89.79   13.11
  -3  -2 -15   86.18    9.96
  -3   2 -15   82.59   11.70
  -3  -2 -16    5.31    3.76
  -3   2 -16   10.86    4.50
  -3  -2 -17   33.14    8.69
  -3   2 -17   31.75    7.72
  -3   2 -18    2.66    2.55
  -3  -2 -18    4.45    2.77
  -3   2 -19   13.12    5.71
  -3  -2 -19    7.38    4.11
  -3  -2 -20    9.03    4.12
  -3   2 -20   -1.19    2.82
  -3   3  20    9.78    4.31
  -3  -3  19   35.97    8.39
   3  -3 -19   55.73   11.61
  -3   3  19   39.35    9.23
  -3  -3  18   25.66    6.84
   3  -3 -18   32.34    8.55
  -3   3  18   29.90    7.59
  -3  -3  17   27.42    6.85
  -3   3  17   28.61    7.46
   3  -3 -17   26.10    7.40
  -3  -3  16   32.70    7.33
   3  -3 -16   32.89    8.22
   3  -3 -15   88.71   12.59
  -3  -3  15   81.98   11.63
  -3  -3  14   18.33    5.71
   3  -3 -14   14.79    4.93
   3  -3 -13    4.18    2.94
   3   3 -13    4.75    3.21
  -3  -3  13    2.96    2.46
   3   3 -12   -1.05    2.08
  -3  -3  12    0.41    1.23
   3  -3 -12   -0.17    0.75
  -3  -3  11   29.39    6.18
   3  -3 -11   33.34    6.68
   3   3 -11   28.15    6.30
   3  -3 -10   63.65    8.82
   3   3 -10   70.73    9.52
  -3  -3  10   72.59    9.24
   3  -3  -9  335.92   19.58
   3   3  -9  338.61   19.80
  -3  -3   9  326.63   18.84
  -3  -3   8   16.96    3.93
   3  -3  -8   16.50    4.30
   3   3  -8   15.08    3.96
   3  -3  -7   51.14    6.81
  -3  -3   7   47.09    6.55
   3   3  -7   48.57    6.88
   3  -3  -6  155.44   11.51
  -3  -3   6  158.77   11.63
  -3  -3   5   14.52    3.42
   3  -3  -5   17.19    3.72
  -3  -3   4    6.33    2.20
   3  -3  -4    4.76    1.79
  -3  -3   3  417.23   16.46
   3  -3  -3  416.50   15.31
  -3   3   2    0.09    0.88
   3  -3  -2   -0.37    0.88
  -3  -3   2    0.87    1.59
  -3   3   1    3.92    1.37
   3  -3  -1    4.78    1.53
  -3  -3   1    3.82    1.46
   3  -3   0    0.30    0.64
  -3   3   0    0.78    0.57
  -3  -3  -1  120.68    9.02
  -3   3  -1  120.62    5.02
   3   3   1  118.67    7.29
   3  -3   1  121.87    5.06
  -3   3  -2   33.61    4.01
  -3   3  -2   36.87    2.95
  -3  -3  -2   41.23    5.46
  -3   3  -2   31.23    2.59
  -3   3  -3  377.99   15.12
  -3  -3  -3  397.49   17.70
  -3   3  -3  380.25   14.26
  -3   3  -3  378.89    7.60
  -3   3  -4   49.99    5.74
   3  -3   4   60.21    5.88
  -3   3  -4   42.93    5.05
  -3  -3  -4   53.87    4.26
  -3  -3  -4   45.47    6.11
  -3  -3  -5   20.98    4.53
  -3   3  -5   23.71    4.10
   3  -3   5   17.84    1.56
  -3   3  -5   23.66    4.03
  -3  -3  -5   21.77    2.90
   3  -3   5   23.86    4.19
  -3  -3  -5   23.17    4.23
  -3  -3  -6    1.95    0.69
   3  -3   6    1.72    0.65
  -3   3  -6   -0.19    1.01
  -3  -3  -7  213.52   14.11
  -3   3  -7  225.30   14.64
  -3  -3  -7  221.89   10.23
   3   3   7  259.82   12.04
   3  -3   7  221.67    8.15
   3   3   8    9.34    2.21
  -3  -3  -8    9.67    2.36
   3  -3   8   10.01    1.95
  -3  -3  -8    6.65    2.42
  -3   3  -9  109.40   10.26
  -3  -3  -9  113.77   11.37
  -3  -3  -9  101.14    8.01
   3  -3   9   97.24    6.93
   3  -3   9   88.27    4.12
  -3  -3 -10   12.57    3.92
  -3   3 -10   17.96    4.38
  -3  -3 -10   14.77    3.23
  -3  -3 -10   13.90    3.65
   3  -3  10   14.09    1.96
  -3   3 -11   -0.08    0.96
   3  -3  11    1.13    0.62
  -3  -3 -11    0.67    1.17
  -3  -3 -11    2.92    2.18
  -3  -3 -12   61.51    7.48
  -3  -3 -12   56.13    9.50
  -3   3 -12   55.19    8.23
  -3   3 -13  228.96   17.58
  -3  -3 -13  241.31   15.46
  -3  -3 -13  213.81   18.97
  -3  -3 -14    6.15    2.73
  -3  -3 -14    9.47    4.71
  -3   3 -14    7.71    3.69
  -3   3 -15    6.78    3.60
  -3  -3 -15   14.40    4.22
  -3  -3 -15   14.08    5.34
  -3  -3 -16    1.88    2.49
  -3   3 -16    0.49    0.77
  -3  -3 -17    3.82    3.90
  -3   3 -17    5.14    3.47
  -3  -3 -18    1.81    2.57
  -3   3 -18   -0.46    1.71
  -3  -3 -19  114.15   17.14
  -3   3 -19  103.43   14.70
  -3   4  20    8.49    5.18
  -3  -4  19    6.87    3.63
   3  -4 -19   10.98    5.27
  -3   4  19   16.44    5.99
  -3  -4  18    2.86    2.50
   3  -4 -18    1.84    2.80
  -3   4  18    3.25    2.46
  -3  -4  17   20.18    6.11
   3  -4 -17   17.58    6.26
   3  -4 -16    1.48    0.87
  -3  -4  16    0.72    1.61
   3  -4 -15    3.20    3.61
  -3  -4  15    1.95    2.60
  -3  -4  14    2.94    2.83
   3  -4 -14    5.83    3.54
  -3  -4  13  166.74   15.44
   3  -4 -13  174.86   16.70
  -3  -4  12   17.61    4.55
   3  -4 -12   16.33    4.86
  -3  -4  11    3.61    2.43
   3  -4 -11    4.53    2.94
  -3  -4  10    0.77    1.22
   3  -4 -10    1.84    2.81
   3  -4  -9   62.59    8.48
  -3  -4   9   75.05    9.10
  -3  -4   8    5.89    2.51
   3  -4  -8    9.51    3.55
  -3  -4   7  723.59   26.13
   3  -4  -7  705.37   26.00
   3  -4  -6   27.07    4.72
  -3  -4   6   23.65    4.39
   3  -4  -5   15.31    3.57
  -3  -4   5   14.47    3.41
   3  -4  -4  261.37   13.24
  -3  -4   4  254.63   13.65
  -3  -4   3   65.35    6.56
   3  -4  -3   68.93    6.29
  -3  -4   2  207.21   11.26
   3  -4  -2  210.34   10.19
  -3   4   2  224.79   10.65
  -3   4   1   11.51    2.19
   3  -4  -1    9.88    2.08
   3  -4   0   30.38    3.16
  -3   4   0   30.77    3.21
   3  -4   1  233.73    7.68
  -3   4  -1  249.88    8.00
  -3  -4  -1  241.71   13.03
   3   4   1  243.47   11.04
   3  -4   2    5.25    0.97
  -3  -4  -2    4.31    2.14
   3  -4   3  500.18    8.21
  -3   4  -3  542.97   18.02
  -3   4  -3  488.93   15.65
  -3  -4  -3  513.94   20.60
  -3   4  -3  534.10    9.25
  -3  -4  -4    3.47    1.56
  -3   4  -4    1.54    1.33
  -3   4  -4    0.40    0.57
  -3  -4  -4    2.31    2.41
  -3   4  -5  124.33    9.59
   3  -4   5  104.07    4.35
  -3  -4  -5  112.62    6.98
   3  -4   5  116.56    8.35
  -3  -4  -5  115.24   10.83
  -3   4  -5  115.25    8.46
  -3  -4  -6   10.22    2.37
   3  -4   6    9.91    1.60
  -3   4  -6    9.40    2.79
  -3  -4  -6   21.53    5.85
   3  -4   6    8.01    1.39
   3  -4   7  265.22    9.20
  -3  -4  -7  262.83   11.79
  -3  -4  -7  267.19   16.13
  -3   4  -7  272.96   16.25
   3   4   7  306.75   14.91
   3  -4   8    1.15    0.76
  -3  -4  -8    0.82    0.79
  -3   4  -8    1.92    1.25
  -3  -4  -8    0.98    1.69
  -3   4  -9  170.71   12.26
  -3  -4  -9  155.60   13.43
  -3  -4  -9  179.35   10.92
   3  -4   9  169.44    9.11
  -3  -4 -10   15.23    3.43
  -3   4 -10   14.13    3.73
  -3  -4 -10   13.50    3.81
  -3  -4 -10   13.57    4.53
   3  -4  10   12.39    1.57
  -3  -4 -11   82.10   11.23
  -3   4 -11   88.73    9.74
  -3  -4 -11   84.36    8.44
   3  -4  11   91.43    4.89
  -3  -4 -12    0.07    0.49
  -3   4 -12    0.73    1.09
  -3  -4 -12    1.30    1.59
  -3  -4 -13    5.76    2.54
  -3  -4 -13    9.09    3.31
  -3   4 -13   10.40    3.89
  -3  -4 -14   -0.25    2.27
  -3  -4 -14    0.64    0.62
  -3   4 -14    2.35    2.36
  -3   4 -15   16.21    4.61
  -3  -4 -15   17.28    6.22
  -3  -4 -15   20.54    5.23
  -3  -4 -16   14.74    5.56
  -3   4 -16   13.53    4.84
  -3  -4 -17   49.01   10.47
  -3   4 -17   54.58    9.87
  -3  -4 -18   -1.26    3.36
  -3   4 -18   -1.00    1.87
  -3  -4 -19   24.70    8.68
  -3   5  20    3.12    2.85
   3  -5 -19   43.06   10.04
  -3   5  19   46.49   10.01
  -3  -5  18   -0.34    1.95
   3  -5 -18    1.66    3.52
  -3  -5  17   27.34    7.40
   3  -5 -17   18.03    6.60
   3  -5 -16    4.03    3.18
  -3  -5  16   -0.11    1.85
  -3  -5  15  110.81   13.44
   3  -5 -15  110.18   14.48
  -3  -5  14    0.65    2.16
   3  -5 -14   -0.14    0.81
   3  -5 -13    7.46    3.43
  -3  -5  13   11.95    4.41
   3  -5 -12    2.67    2.82
  -3  -5  12    2.13    1.67
  -3  -5  11    3.24    1.92
   3  -5 -11    4.72    2.83
  -3  -5  10    7.50    2.71
   3  -5 -10    7.68    3.21
   3  -5  -9  400.51   21.88
  -3  -5   9  414.26   21.37
   3  -5  -8   45.47    7.23
  -3  -5   8   41.42    6.61
  -3  -5   7   26.08    5.00
   3  -5  -7   25.35    5.15
  -3  -5   6    2.78    1.54
   3  -5  -6    1.47    1.54
   3  -5  -5  318.25   15.85
  -3  -5   5  345.53   16.62
   3  -5  -4   14.02    3.16
  -3  -5   4   11.63    2.80
   3  -5  -3  125.75    8.72
  -3  -5   3  112.59    8.86
  -3  -5   2   -0.39    0.90
   3  -5  -2    0.16    0.58
  -3   5   2    2.46    1.46
   3  -5  -1   28.84    3.58
  -3   5   1   30.47    3.69
  -3   5   0   55.00    4.58
   3  -5   0   55.23    4.51
  -3  -5  -1  313.35   15.47
   3  -5   1  332.68   10.05
  -3   5  -1  361.36   11.14
  -3   5  -2   79.70    6.52
  -3  -5  -2   82.88    8.18
   3  -5   2   83.30    4.50
  -3   5  -3   59.30    6.05
  -3   5  -3   51.14    4.99
  -3  -5  -3   53.42    7.07
   3  -5   3   49.98    3.41
  -3   5  -4  244.64   13.01
  -3   5  -4  221.10   10.50
  -3  -5  -4  230.13   14.85
  -3  -5  -4  260.12   11.97
  -3   5  -5  150.82   10.65
   3  -5   5  142.33    5.64
   3  -5   5  161.76    9.39
  -3  -5  -5  140.93   12.14
  -3   5  -5  147.44    9.09
  -3  -5  -5  155.30    8.88
   3  -5   6  111.35    5.53
  -3   5  -6  121.50   10.22
   3  -5   6  118.04    8.48
  -3  -5  -6  102.73   10.80
  -3  -5  -6  108.26    7.64
  -3  -5  -6  122.86   10.30
   3  -5   7  155.15    7.33
  -3  -5  -7  154.64   12.34
  -3  -5  -7  157.83    9.64
  -3  -5  -8   11.79    2.69
  -3   5  -8   11.46    2.97
   3  -5   8   10.16    2.02
  -3  -5  -8   10.20    3.26
  -3  -5  -9  183.00   14.80
   3  -5   9  180.28    9.62
  -3  -5  -9  194.20   11.87
  -3   5  -9  182.71   12.41
  -3   5 -10    2.58    1.53
  -3  -5 -10    1.89    1.65
  -3  -5 -10    2.37    1.60
  -3  -5 -10   -1.20    2.26
  -3  -5 -11   60.53    9.70
  -3   5 -11   67.45    8.35
  -3  -5 -11   73.18    8.04
  -3  -5 -11   63.73    9.43
  -3  -5 -12    1.66    2.73
  -3   5 -12    1.60    1.66
  -3  -5 -12    2.88    1.89
  -3   5 -13  156.92   13.96
  -3  -5 -13  143.54   12.34
  -3  -5 -13  136.98   15.79
  -3  -5 -14    1.19    2.80
  -3   5 -14    3.75    2.58
  -3  -5 -14    2.58    1.75
  -3  -5 -15    1.07    2.59
  -3  -5 -15    3.52    2.19
  -3   5 -15    2.60    2.22
  -3  -5 -16    0.64    0.91
  -3   5 -16    0.97    1.67
  -3  -5 -17    6.38    4.02
  -3   5 -17    5.22    4.05
  -3  -5 -18   -1.19    2.48
  -3  -5 -19  181.91   21.98
  -3   6  20   -1.48    2.65
   3  -6 -19   21.75    7.65
   3  -6 -18    7.49    4.71
  -3  -6  18    4.11    3.46
   3  -6 -17   47.89   10.22
  -3  -6  17   41.21    8.84
   3  -6 -16    3.52    3.17
  -3  -6  16    5.26    3.38
  -3  -6  15    2.35    0.78
   3  -6 -15    1.91    2.93
  -3  -6  14    7.26    3.51
   3  -6 -14    1.13    1.10
   3  -6 -13  172.51   16.91
  -3  -6  13  191.51   16.82
   3  -6 -12   33.18    7.28
  -3  -6  12   29.16    6.33
  -3  -6  11   13.35    4.34
   3  -6 -11   14.10    4.70
   3  -6 -10    5.14    2.76
  -3  -6  10    8.39    3.39
   3  -6  -9   41.46    7.46
  -3  -6   9   41.49    6.59
   3  -6  -8    4.67    2.39
  -3  -6   8    3.95    1.98
   3  -6  -7  673.42   25.93
  -3  -6   7  677.90   25.60
  -3  -6   6   14.12    3.53
   3  -6  -6   14.10    3.52
   3  -6  -5   43.07    6.02
  -3  -6   5   42.48    6.09
  -3  -6   4    0.43    1.48
   3  -6  -4    2.69    2.08
   3  -6  -3   40.57    5.23
  -3  -6   3   35.91    5.05
   3  -6  -2    0.48    0.66
  -3   6   2    0.54    0.84
  -3   6   1  178.36    9.41
   3  -6  -1  165.81    9.07
   3  -6   0   65.79    5.40
  -3  -6   0   61.54    6.86
  -3   6   0   69.50    5.50
  -3   6  -1   94.36    6.42
  -3  -6  -1   89.65    8.53
  -3   6  -1   95.81    7.04
   3  -6   1   89.48    5.76
   3  -6   2    5.52    1.43
  -3   6  -2    6.47    2.07
  -3  -6  -2    3.03    1.45
  -3   6  -3 1016.00   24.42
  -3   6  -3  944.98   19.70
  -3  -6  -3  994.34   30.09
   3  -6   3 1042.49   18.12
  -3   6  -4   62.89    6.56
  -3  -6  -4   56.87    6.14
  -3   6  -4   46.52    4.66
  -3  -6  -4   51.05    7.27
  -3  -6  -5   -1.21    3.10
  -3   6  -5    2.06    1.45
  -3   6  -5   -5.52    3.31
  -3  -6  -5    1.80    2.60
  -3  -6  -6    8.58    3.22
   3  -6   6    5.89    1.51
   3  -6   6    2.57    1.03
  -3  -6  -6    7.16    2.63
   3  -6   7   96.96    6.05
   3  -6   7   98.15    8.05
  -3  -6  -7   98.24    8.03
  -3  -6  -7  105.58   10.13
  -3  -6  -8   -0.21    0.44
  -3   6  -8    1.95    1.41
  -3  -6  -8    1.03    0.92
   3  -6   8    1.47    0.99
  -3   6  -9  106.94    9.03
   3  -6   9  102.91    7.32
  -3  -6  -9  101.70    8.85
  -3  -6  -9  100.26   10.78
  -3   6 -10    1.90    1.53
  -3  -6 -10    0.21    1.03
  -3  -6 -10   -0.64    1.61
  -3  -6 -11  155.29   15.74
  -3  -6 -11  142.49   14.18
  -3  -6 -11  154.10   11.99
  -3   6 -11  153.21   12.33
  -3  -6 -12    3.70    1.94
  -3  -6 -12    3.44    2.25
  -3   6 -12    2.68    2.57
  -3  -6 -13   12.44    5.11
  -3  -6 -13   18.74    4.73
  -3   6 -13   17.90    4.99
  -3  -6 -14    5.51    3.55
  -3  -6 -14    7.70    3.02
  -3   6 -14    4.23    2.17
  -3  -6 -15   15.20    4.55
  -3   6 -15   18.04    5.01
  -3  -6 -15    8.81    4.39
  -3  -6 -16    1.81    2.10
  -3  -6 -16    1.54    1.59
  -3   6 -16    6.69    3.18
  -3  -6 -17   65.60   12.59
  -3  -6 -18    3.36    3.90
  -3  -6 -19   30.32    9.13
  -3  -7  18    9.90    4.56
   3  -7 -18   19.47    6.99
  -3  -7  17   27.23    6.95
   3  -7 -17   22.55    7.43
   3  -7 -16   10.95    4.87
  -3  -7  16    9.14    4.47
   3  -7 -15   65.54   11.46
  -3  -7  15   65.79   10.30
   3  -7 -14    2.11    1.69
  -3  -7  14    6.86    3.37
   3  -7 -13   14.11    4.99
  -3  -7  13   12.72    4.45
   3  -7 -12    2.83    2.02
  -3  -7  12    4.03    2.31
   3  -7 -11   56.76    9.15
  -3  -7  11   60.50    8.69
   3  -7 -10    5.04    2.78
  -3  -7  10    0.99    1.44
   3  -7  -9  329.75   20.07
  -3  -7   9  321.83   19.06
   3  -7  -8   16.04    4.65
  -3  -7   8   15.07    3.86
   3  -7  -7    4.43    2.30
  -3  -7   7    4.65    1.95
  -3  -7   6  127.13   10.85
   3  -7  -6  125.20   10.93
  -3  -7   5  178.79   12.60
   3  -7  -5  168.54   12.07
   3  -7  -4   47.20    6.16
  -3  -7   4   46.54    6.17
   3  -7  -3  259.01   13.28
   3  -7  -2   48.62    5.36
  -3   7   1  115.01    8.03
   3  -7  -1  104.84    7.71
   3  -7   0    7.42    2.15
  -3  -7   0    4.45    1.26
  -3   7   0    7.70    2.04
  -3   7  -1  294.70   11.33
  -3  -7  -1  296.76   15.89
   3  -7   1  303.20   11.43
  -3   7  -2   84.94    6.66
   3  -7   2   85.25    5.86
  -3  -7  -2   85.01    8.72
  -3   7  -3   33.82    3.74
  -3   7  -3   39.34    4.94
   3  -7   3   38.52    4.15
  -3  -7  -3   36.57    6.07
  -3  -7  -4  287.29   15.00
  -3   7  -4  234.35    9.71
  -3  -7  -4  262.45   16.82
  -3   7  -4  266.66   13.53
  -3  -7  -5   62.20    8.00
  -3   7  -5   74.92    7.52
  -3  -7  -5   71.90    6.86
  -3  -7  -6  150.50   12.33
  -3  -7  -6  140.34    9.94
   3  -7   6  138.01    8.21
  -3  -7  -7  168.23   12.87
   3  -7   7  176.22    8.56
  -3   7  -7  170.01    9.59
   3  -7   7  176.86   10.30
  -3  -7  -7  171.29   11.13
  -3  -7  -8   14.39    3.97
  -3  -7  -8   14.13    3.31
  -3   7  -8   15.88    3.27
   3  -7   8   14.21    2.61
  -3   7  -9  154.79   10.58
   3  -7   9  119.94    8.24
  -3  -7  -9  141.80   12.92
  -3  -7  -9  146.65   11.00
  -3  -7 -10    2.35    1.98
  -3   7 -10   -0.76    0.97
  -3  -7 -10    0.02    1.69
  -3  -7 -11   21.40    6.15
  -3  -7 -11   23.96    4.94
  -3   7 -11   28.38    5.12
  -3  -7 -11   24.31    5.80
  -3  -7 -12    6.72    2.81
  -3  -7 -12    9.66    4.49
  -3   7 -12    4.82    2.15
  -3   7 -13  124.32   11.81
  -3  -7 -13  134.50   16.12
  -3  -7 -13  130.62   12.30
  -3  -7 -14   12.92    3.88
  -3  -7 -14   14.91    5.49
  -3   7 -14   14.75    4.20
  -3  -7 -15    5.00    3.53
  -3  -7 -15    7.02    2.97
  -3   7 -15    9.24    3.86
  -3  -7 -16   12.22    4.02
  -3  -7 -16   13.93    5.94
  -3  -7 -17    7.69    4.67
  -3  -7 -18    2.01    1.80
   3  -8 -18    0.44    1.72
  -3  -8  18   -1.33    1.09
   3  -8 -17   15.89    6.09
  -3  -8  17   21.90    6.18
   3  -8 -16    5.49    3.19
  -3  -8  16    8.85    4.22
   3  -8 -15    2.77    2.46
  -3  -8  15    4.14    2.89
   3  -8 -14   24.70    6.58
  -3  -8  14   29.94    6.73
   3  -8 -13  172.52   17.15
  -3  -8  13  197.47   17.08
   3  -8 -12  102.20   12.69
  -3  -8  12   89.10   11.10
   3  -8 -11   23.01    5.76
  -3  -8  11   27.68    5.98
   3  -8 -10   12.76    4.53
  -3  -8  10   15.03    4.27
   3  -8  -9    3.48    1.86
  -3  -8   9    3.27    2.22
   3  -8  -8    8.05    3.35
  -3  -8   8    3.52    1.48
   3  -8  -7  212.04   15.00
  -3  -8   7  224.32   15.20
   3  -8  -6   29.52    5.45
  -3  -8   6   29.36    5.43
   3  -8  -5  108.83    9.91
   3  -8  -4  320.80   16.18
   3  -8  -3   32.52    4.50
  -3   8   2  389.21   15.06
   3  -8  -2  360.53   15.63
   3  -8  -1  230.58   11.92
  -3   8   0  117.26    8.98
  -3  -8   0   94.75    8.83
   3  -8   0   96.37    7.34
  -3   8   0  101.73    6.08
  -3   8  -1   76.86    5.84
  -3  -8  -1   78.98    8.50
   3  -8   1   71.44    5.95
  -3  -8  -2    3.24    2.29
  -3   8  -2    3.22    1.58
   3  -8   2    1.50    0.57
  -3   8  -3  229.95   11.85
   3  -8   3  257.42   11.60
  -3   8  -3  226.55    8.52
  -3  -8  -3  222.23   14.96
  -3   8  -4    6.84    2.05
  -3  -8  -4    9.21    3.54
  -3  -8  -5   98.67    8.78
  -3  -8  -5   99.87   11.03
  -3  -8  -6    5.92    0.84
   3  -8   6    7.16    1.82
  -3  -8  -6   16.14    5.59
  -3  -8  -7  192.70   13.86
  -3   8  -7  210.03   10.14
   3  -8   7  205.41    9.98
   3  -8   7  189.88   10.09
  -3  -8  -7  215.03   13.10
  -3  -8  -8   16.80    3.82
  -3  -8  -8   20.69    4.62
  -3   8  -8   16.51    3.18
   3  -8   8   15.11    2.87
   3  -8   8   17.25    3.40
  -3   8  -9  116.02    8.78
  -3  -8  -9  109.46   11.30
  -3  -8  -9  114.85   10.09
  -3  -8 -10   13.24    3.43
  -3   8 -10   15.45    3.40
  -3  -8 -10    7.04    2.94
  -3  -8 -11   40.21    8.39
  -3   8 -11   45.34    6.23
  -3  -8 -11   36.98    6.28
  -3  -8 -11   39.16    7.48
  -3  -8 -12    7.63    3.21
  -3  -8 -12    4.27    2.43
  -3   8 -12    7.33    2.86
  -3  -8 -13    8.80    3.85
  -3  -8 -13   15.01    6.06
  -3   8 -13   13.21    3.94
  -3  -8 -14    5.81    2.98
  -3  -8 -14   10.64    4.90
  -3   8 -14    6.43    3.34
  -3  -8 -15   80.58   10.70
  -3  -8 -15   81.89   13.58
  -3  -8 -16    1.85    1.45
  -3  -8 -16    6.77    4.61
  -3  -8 -17   35.17    9.58
  -3  -8 -18    0.46    2.48
   3  -9 -18    8.30    4.40
   3  -9 -17   31.79    8.42
  -3  -9  17   29.42    7.68
   3  -9 -16    2.61    3.19
  -3  -9  16    0.95    1.54
   3  -9 -15   29.97    7.90
  -3  -9  15   24.40    6.59
   3  -9 -14    2.72    3.49
  -3  -9  14    2.59    2.15
   3  -9 -13   94.92   12.93
  -3  -9  13  103.57   12.54
  -3  -9  12    0.86    2.02
   3  -9 -12   -0.06    1.54
   3  -9 -11  212.16   17.88
  -3  -9  11  217.09   17.00
   3  -9 -10    6.38    2.94
  -3  -9  10    4.17    2.39
  -3  -9   9   86.84   10.19
   3  -9  -9   95.17   11.22
   3  -9  -8    9.37    3.32
  -3  -9   8    6.44    2.75
  -3  -9   7   59.85    7.91
   3  -9  -7   52.38    7.79
   3  -9  -6   10.05    3.48
   3  -9  -5   -0.96    1.51
   3  -9  -4    0.98    0.93
   3  -9  -3 1553.38   35.55
   3  -9  -2    2.39    1.70
  -3   9   2    3.29    1.52
  -3   9   1  358.57   13.46
   3  -9  -1  339.25   15.15
  -3  -9   1  347.35   17.13
  -3   9   1  341.88    9.84
  -3   9   0   56.16    4.50
  -3  -9   0   60.30    7.34
   3  -9   0   62.52    6.37
   3  -9   1    8.58    2.02
  -3   9  -1   11.37    2.15
  -3  -9  -1   11.85    3.51
  -3  -9  -2    7.93    1.52
  -3   9  -2    8.38    1.95
   3  -9   2   10.67    2.72
  -3   9  -3  254.75    8.43
  -3  -9  -3  281.62   17.25
   3  -9   3  287.01   13.63
  -3  -9  -4    3.37    2.32
  -3   9  -4    3.05    1.01
  -3  -9  -4    1.60    1.74
  -3  -9  -5   10.39    3.71
  -3  -9  -5    7.31    3.58
  -3  -9  -6   41.44    5.96
  -3   9  -6   45.47    3.10
  -3   9  -6   49.96    4.14
  -3  -9  -7  297.67   17.40
  -3   9  -7  333.32   11.84
   3  -9   7  307.50   11.94
  -3  -9  -7  310.37   16.61
  -3   9  -7  285.19    6.71
  -3  -9  -8   17.08    4.45
  -3  -9  -8   15.60    3.94
  -3   9  -8   13.20    2.56
   3  -9   8    9.93    2.39
  -3  -9  -9   10.80    3.25
  -3   9  -9   10.94    2.67
  -3  -9  -9   12.61    3.70
  -3  -9 -10    8.75    3.41
  -3   9 -10    9.29    2.76
  -3  -9 -10    2.95    1.52
  -3  -9 -11    2.47    1.77
  -3  -9 -11    2.35    2.42
  -3   9 -11    1.71    1.47
  -3  -9 -11    3.07    3.47
  -3  -9 -12    5.04    2.77
  -3   9 -12    7.56    2.77
  -3  -9 -12    7.13    4.04
  -3  -9 -13  153.13   13.91
  -3   9 -13  163.44   12.83
  -3  -9 -13  145.37   17.16
  -3  -9 -14   -0.20    1.08
  -3  -9 -14   -0.96    2.07
  -3  -9 -15   34.16    7.16
  -3  -9 -15   32.41    9.18
  -3  -9 -16   17.74    5.22
  -3  -9 -16   18.96    6.97
  -3  -9 -17   36.26    9.77
  -3  -9 -18   -1.04    1.72
   3 -10 -18   -0.06    1.96
   3 -10 -17    1.46    2.00
  -3 -10  17   -0.22    1.60
  -3 -10  16   -0.47    1.53
   3 -10 -16   -1.55    1.27
   3 -10 -15   10.54    4.65
  -3 -10  15   15.31    5.08
   3 -10 -14    1.54    2.83
  -3 -10  14    3.34    2.76
  -3 -10  13  197.92   17.41
   3 -10 -13  188.17   18.33
   3 -10 -12   12.32    4.89
  -3 -10  12    9.34    3.72
   3 -10 -11   24.78    6.37
  -3 -10  11   15.62    4.68
  -3 -10  10    0.17    1.85
   3 -10 -10    2.14    2.17
  -3 -10   9    8.38    3.20
   3 -10  -9   10.27    3.77
   3 -10  -8    2.40    2.55
   3 -10  -7  146.28   12.97
   3 -10  -6    0.54    1.25
   3 -10  -5  220.65   14.79
   3 -10  -4    2.11    0.90
   3 -10  -3  238.40   14.47
   3 -10  -2    2.06    2.14
  -3  10   1  234.23    7.91
  -3  10   1  243.97   11.23
  -3 -10   1  228.38   14.17
   3 -10  -1  247.33   13.87
  -3  10   0   74.12    5.04
  -3  10   0   83.15    5.91
  -3 -10   0   75.27    8.22
  -3  10  -1    0.14    0.76
  -3  10  -1    1.00    0.44
  -3 -10  -1    0.66    1.94
   3 -10   2    3.65    1.49
  -3 -10  -2    7.41    3.70
  -3  10  -3    3.21    1.03
   3 -10   3    4.47    2.25
  -3 -10  -3    4.28    2.24
  -3 -10  -4   17.14    4.63
  -3 -10  -4   15.63    4.19
  -3  10  -5  192.13    6.35
  -3 -10  -5  205.30   16.24
  -3 -10  -5  198.64   13.85
  -3  10  -6   35.54    3.14
  -3 -10  -6   29.67    5.24
  -3  10  -6   34.34    3.20
  -3  10  -7   77.27    5.26
  -3 -10  -7   75.59    8.66
  -3  10  -7   66.85    3.99
  -3 -10  -7   78.55    9.11
  -3 -10  -8    6.62    3.80
  -3  10  -8    3.91    1.51
  -3 -10  -8    7.48    3.17
   3 -10   8    0.73    0.90
  -3  10  -9  107.18    7.57
  -3 -10  -9   93.25   10.43
  -3 -10  -9   91.16    9.79
   3 -10   9   69.08    6.55
  -3 -10 -10   -1.40    2.33
  -3  10 -10    2.40    1.45
  -3 -10 -10   -2.54    2.33
  -3 -10 -11   25.50    5.40
  -3 -10 -11   23.86    6.89
  -3 -10 -11   17.13    4.66
  -3  10 -11   19.86    3.87
  -3 -10 -12   13.03    4.09
  -3 -10 -12   12.84    5.11
  -3  10 -12   17.92    3.97
  -3 -10 -13   36.79    9.18
  -3 -10 -13   35.34    6.99
  -3 -10 -14    6.70    3.34
  -3 -10 -14    6.89    4.00
  -3 -10 -15  127.00   17.25
  -3 -10 -15  131.08   13.96
  -3 -10 -16    0.79    2.75
  -3 -10 -16   -0.57    2.03
  -3 -10 -17   15.53    7.05
  -3 -10 -18    1.96    3.65
   3 -11 -18    1.49    2.33
   3 -11 -17   46.52   10.44
  -3 -11  17   43.86    9.07
   3 -11 -16   14.72    5.93
  -3 -11  16   22.44    6.32
   3 -11 -15   43.01    9.54
  -3 -11  15   43.09    8.74
   3 -11 -14   19.81    6.32
  -3 -11  14   20.29    5.77
  -3 -11  13   37.48    7.87
   3 -11 -13   39.35    8.63
   3 -11 -12    2.05    2.67
  -3 -11  12    0.00    1.03
   3 -11 -11  217.82   18.73
   3 -11 -10   14.36    4.78
   3 -11  -9  122.43   13.03
   3 -11  -8   -3.16    2.86
   3 -11  -7    1.42    1.07
   3 -11  -6   98.78   10.62
   3 -11  -5    8.39    3.09
   3 -11  -4  141.36   11.91
   3 -11  -3  805.27   27.33
  -3  11   2    0.64    0.36
  -3 -11   2    0.44    1.04
  -3  11   1  115.14    7.84
  -3  11   1  108.04    5.21
  -3 -11   1  107.60    9.81
   3 -11  -1  127.94   10.19
   3 -11   0   23.41    4.08
  -3  11   0   26.81    3.41
  -3 -11   0   25.93    5.25
  -3  11  -1   57.36    4.32
   3 -11   1   58.99    6.56
  -3 -11  -1   56.34    7.58
  -3  11  -2   10.06    1.57
   3 -11   2   10.39    2.96
  -3 -11  -2    9.45    3.44
  -3  11  -3  258.71    6.81
  -3 -11  -3  281.14   17.96
  -3  11  -3  260.53    6.21
   3 -11   3  313.17   16.65
   3 -11   4   48.25    8.97
  -3 -11  -4   50.57    8.06
  -3 -11  -4   58.52    8.56
  -3 -11  -5   30.44    6.56
  -3 -11  -5   29.29    5.56
  -3  11  -6  124.61    4.78
  -3 -11  -6  133.13   11.57
  -3  11  -7  263.58    8.50
  -3 -11  -7  231.80   15.40
  -3 -11  -7  247.99   16.05
  -3  11  -7  237.03    8.53
  -3 -11  -8    7.96    3.40
   3 -11   8    2.65    0.52
  -3  11  -8    5.79    1.52
  -3 -11  -8    6.87    3.44
  -3  11  -8    4.72    1.11
  -3 -11  -9    2.77    2.44
  -3 -11  -9    0.94    1.36
  -3  11  -9    3.33    1.54
  -3 -11 -10    8.08    3.26
  -3 -11 -10    6.51    2.80
  -3 -11 -11    0.78    1.26
  -3 -11 -11    2.03    1.47
  -3 -11 -11    3.92    3.20
  -3 -11 -12   -0.59    1.51
  -3 -11 -12   -1.56    1.25
  -3 -11 -13  161.77   15.02
  -3 -11 -13  163.88   18.80
  -3 -11 -14    3.37    1.98
  -3 -11 -14   -1.25    2.38
  -3 -11 -15   14.64    5.19
  -3 -11 -15   11.13    5.83
  -3 -11 -16    2.54    2.34
  -3 -11 -16    3.59    3.17
  -3 -11 -17   41.66   10.37
   3 -12 -17    2.74    3.16
   3 -12 -16    3.67    3.16
   3 -12 -15    2.95    3.23
   3 -12 -14   15.72    5.74
   3 -12 -13  195.18   19.11
   3 -12 -12    3.80    3.33
   3 -12 -11   27.93    6.82
   3 -12 -10   31.40    7.35
   3 -12  -9    7.07    3.37
  -3  12   8   31.03    3.90
   3 -12  -8   48.05    7.97
  -3  12   7  142.45    7.34
   3 -12  -7  150.51   13.77
   3 -12  -6    1.14    0.72
  -3  12   6    0.52    0.35
   3 -12  -5  105.33   10.98
   3 -12  -4   95.95   10.10
   3 -12  -3   90.48    9.53
   3 -12  -2   80.76    8.81
  -3 -12   2   79.82    8.41
  -3 -12   1   94.47    9.50
  -3  12   1   87.09    6.90
   3 -12  -1   95.70    9.49
   3 -12   0    1.22    0.93
  -3  12   0    1.44    1.03
  -3 -12   0    5.45    3.10
   3 -12   1   80.91    8.07
  -3  12  -1   79.70    5.11
  -3 -12  -1   75.20    9.10
  -3  12  -2   16.83    1.89
  -3 -12  -2   20.36    5.07
   3 -12   2   24.01    4.69
  -3 -12  -3   69.56   11.51
   3 -12   3   89.78    9.51
  -3 -12  -3   76.97    9.50
  -3 -12  -4   12.25    4.76
   3 -12   4    9.08    3.44
  -3 -12  -4    8.77    3.25
  -3 -12  -5   80.75    9.72
  -3 -12  -5   90.72   11.14
  -3 -12  -6   72.56    8.96
  -3 -12  -7    2.18    1.95
  -3 -12  -7   12.52    5.15
  -3  12  -7    6.64    1.70
  -3 -12  -8   12.43    4.11
  -3 -12  -8    9.69    3.58
  -3 -12  -9   54.99    7.92
  -3 -12  -9   74.70    9.80
  -3 -12 -10    8.42    3.77
  -3 -12 -10   11.40    3.78
  -3 -12 -10   12.11    3.93
  -3 -12 -11   48.91    8.10
  -3 -12 -11   50.22    8.04
  -3 -12 -11   46.99    9.47
  -3 -12 -12   18.12    4.85
  -3 -12 -12   27.68    7.84
  -3 -12 -12   26.00    6.00
  -3 -12 -13    7.83    4.03
  -3 -12 -13    9.36    5.00
  -3 -12 -14    2.27    2.02
  -3 -12 -14    1.07    3.09
  -3 -12 -15   60.87   10.00
  -3 -12 -15   54.19   11.56
  -3 -12 -16    3.57    2.40
  -3 -12 -16   -0.17    2.05
  -3 -12 -17   34.13    9.98
   3 -13 -17   22.79    7.47
   3 -13 -16   10.40    4.32
   3 -13 -15   90.67   13.96
   3 -13 -14    5.56    3.54
   3 -13 -13    2.61    3.19
   3 -13 -12    5.13    3.67
   3 -13 -11   48.89    9.20
   3 -13 -10   26.74    6.76
   3 -13  -9  107.53   13.00
   3 -13  -8   26.24    6.28
  -3  13   7   14.02    2.08
   3 -13  -7   15.97    4.65
  -3  13   6  134.67    5.03
   3 -13  -6  152.37   13.82
   3 -13  -5  139.52   13.04
   3 -13  -4   36.44    6.66
  -3 -13   3  289.77   16.54
   3 -13  -3  279.28   17.38
   3 -13  -2    2.59    2.22
  -3 -13   2    3.01    1.54
   3 -13  -1    1.92    1.65
  -3  13   1    2.74    1.28
  -3 -13   1    1.53    1.99
  -3  13   0    5.44    1.63
  -3 -13   0    5.15    2.16
   3 -13   0    7.56    2.79
  -3 -13  -1  101.86   10.56
   3 -13   1  111.81   10.24
  -3  13  -1  106.97    5.95
  -3 -13  -2   86.53    9.95
   3 -13   2   89.10    9.26
   3 -13   3  349.36   19.45
  -3 -13  -3  330.81   20.50
  -3 -13  -4   23.05    5.63
  -3 -13  -4   27.60    6.91
   3 -13   4   22.21    5.66
  -3 -13  -5   88.33   10.43
  -3 -13  -6   36.97    6.48
  -3 -13  -7   41.92    6.69
  -3 -13  -7   35.08    6.32
  -3  13  -7   29.08    3.75
  -3 -13  -8    1.57    2.16
  -3 -13  -8    0.50    1.91
  -3 -13  -9   45.94    7.89
  -3 -13  -9   41.42    7.21
  -3 -13 -10    2.64    2.81
  -3 -13 -10    0.94    2.57
  -3 -13 -10   -0.48    2.20
  -3 -13 -11    2.72    1.88
  -3 -13 -11    7.62    4.88
  -3 -13 -11    3.16    2.67
  -3 -13 -12   -0.09    1.67
  -3 -13 -12    1.46    0.99
  -3 -13 -12   -2.02    3.04
  -3 -13 -13  169.80   19.60
  -3 -13 -13  187.08   16.91
  -3 -13 -14    9.77    4.51
  -3 -13 -14    7.63    5.29
  -3 -13 -15    0.51    2.63
  -3 -13 -15    6.15    3.90
  -3 -13 -16    2.25    2.80
  -3 -13 -16    4.87    3.35
  -3 -13 -17    5.22    5.08
   3 -14 -16   -1.78    2.26
   3 -14 -15    9.04    4.66
   3 -14 -14    7.21    4.34
   3 -14 -13   97.66   14.17
   3 -14 -12    2.76    2.54
   3 -14 -11   15.97    5.27
   3 -14 -10    0.03    1.83
   3 -14  -9    4.97    2.97
   3 -14  -8   12.97    4.40
   3 -14  -7  265.73   19.42
   3 -14  -6    4.66    2.00
   3 -14  -5    1.97    1.85
   3 -14  -4   48.90    7.79
  -3 -14   3   53.54    7.30
   3 -14  -3   56.50    8.03
   3 -14  -2    1.52    1.30
  -3 -14   2    2.16    2.37
  -3  14   1   47.19    5.25
  -3 -14   1   53.22    7.54
   3 -14  -1   53.51    7.49
  -3  14   0   11.81    2.37
   3 -14   0   13.71    3.77
  -3 -14   0   13.87    3.77
  -3 -14  -1  237.86   16.58
   3 -14   1  234.86   15.66
   3 -14   2    2.67    2.66
  -3 -14  -2    0.40    1.15
  -3 -14  -3  569.60   27.24
   3 -14   3  606.63   26.32
  -3 -14  -4    5.36    3.27
   3 -14   4    2.29    2.24
  -3 -14  -4    4.45    3.66
  -3 -14  -5    0.45    1.30
  -3 -14  -6   20.79    4.97
  -3 -14  -7  108.51   10.79
  -3 -14  -7  105.81   11.67
  -3 -14  -8   13.94    5.14
  -3 -14  -8    6.08    3.87
  -3 -14  -9   29.18    5.76
  -3 -14  -9   36.90    7.54
  -3 -14 -10    7.77    4.15
  -3 -14 -10    5.09    3.05
  -3 -14 -10    2.80    0.71
  -3 -14 -11  113.41   15.12
  -3 -14 -11  102.75   11.68
  -3 -14 -11  110.04   12.83
  -3 -14 -12   -0.17    1.52
  -3 -14 -12    3.31    2.46
  -3 -14 -13   11.89    4.73
  -3 -14 -13    9.83    5.45
  -3 -14 -14    2.98    2.39
  -3 -14 -14    1.42    2.09
  -3 -14 -15    3.05    2.84
  -3 -14 -15    5.34    4.48
  -3 -14 -16    2.14    2.69
  -3 -14 -16    1.10    1.27
   3 -15 -16    3.52    3.48
   3 -15 -15   65.91   12.43
   3 -15 -14   -0.13    1.43
   3 -15 -13    2.94    3.14
   3 -15 -12    0.39    2.22
   3 -15 -11    3.15    1.42
   3 -15 -10    2.65    2.92
   3 -15  -9  203.09   18.30
   3 -15  -8   22.85    6.28
   3 -15  -7    5.34    2.66
   3 -15  -6   14.86    4.60
   3 -15  -5  119.75   12.73
  -3 -15   4    3.30    1.39
   3 -15  -4    5.79    3.63
  -3 -15   3   80.60    8.99
   3 -15  -3   81.86   10.13
  -3 -15   2    4.52    2.96
   3 -15  -2    4.56    2.85
   3 -15  -1   40.53    6.91
  -3 -15   1   57.99    7.91
   3 -15   0   12.17    3.68
  -3 -15   0   17.19    4.20
   3 -15   1  212.09   15.18
  -3 -15  -1  208.18   15.69
  -3 -15  -2    3.34    2.67
  -3  15  -2    0.51    0.26
   3 -15   2    2.27    2.66
  -3 -15  -3  233.66   17.97
   3 -15   3  260.02   18.10
  -3 -15  -3  198.13   21.17
   3 -15   4   -2.07    2.75
  -3 -15  -4   -1.55    1.95
  -3 -15  -4    4.39    4.25
  -3 -15  -5   68.46   10.16
  -3 -15  -6    3.21    1.16
  -3 -15  -7   22.45    5.36
  -3 -15  -7   13.04    3.18
  -3 -15  -8   -3.27    1.52
  -3 -15  -8    0.27    2.33
  -3 -15  -9   97.89   11.03
  -3 -15  -9  124.37   14.22
  -3 -15 -10    6.76    4.05
  -3 -15 -10    7.97    3.63
  -3 -15 -10    4.86    2.56
  -3 -15 -11   10.02    3.70
  -3 -15 -11   17.35    6.29
  -3 -15 -11   12.43    4.24
  -3 -15 -12   -2.31    2.70
  -3 -15 -12   -3.19    3.32
  -3 -15 -12    1.63    2.49
  -3 -15 -13  122.29   17.03
  -3 -15 -13  118.01   14.24
  -3 -15 -14    3.25    3.14
  -3 -15 -14    8.49    4.78
  -3 -15 -15    0.40    2.47
  -3 -15 -15    4.51    3.60
  -3 -15 -16   10.14    5.84
  -3 -15 -16   13.33    5.04
   3 -16 -16    7.97    4.59
   3 -16 -15    6.77    4.12
   3 -16 -14    3.97    3.80
   3 -16 -13   66.26   11.75
   3 -16 -12   19.45    6.46
   3 -16 -11    7.22    4.33
   3 -16 -10   38.88    8.46
   3 -16  -9    0.60    1.88
   3 -16  -8   14.34    4.32
   3 -16  -7  127.74   14.30
   3 -16  -6    0.90    0.88
  -3 -16   5    1.66    1.43
   3 -16  -5    8.47    3.87
  -3 -16   4   11.51    3.79
   3 -16  -4   10.69    3.83
   3 -16  -3   17.48    4.70
  -3 -16   3   22.65    5.11
   3 -16  -2   21.65    5.98
  -3 -16   2   19.43    4.79
   3 -16  -1   38.45    6.93
  -3 -16   1   33.34    6.08
   3 -16   0   28.70    5.99
  -3 -16   0   26.25    5.53
  -3 -16  -1   77.73    9.94
   3 -16   1   68.98    9.15
  -3 -16  -2   11.47    4.46
   3 -16   2   11.57    3.63
   3 -16   3  216.46   17.01
  -3 -16  -3  225.66   17.77
  -3 -16  -3  189.63   20.70
  -3 -16  -4   37.63    8.52
   3 -16   4   23.36    6.81
  -3 -16  -5   19.51    6.01
  -3 -16  -6   22.73    5.44
  -3 -16  -7   87.30   11.15
  -3 -16  -7  110.64   10.98
  -3 -16  -8    3.46    2.47
  -3 -16  -8   18.67    5.36
  -3 -16  -9  100.46   11.09
  -3 -16  -9  116.64   13.51
  -3 -16 -10   -0.12    1.56
  -3 -16 -10    9.95    5.19
  -3 -16 -10    5.59    3.11
  -3 -16 -11   50.18    9.39
  -3 -16 -11   57.83   11.17
  -3 -16 -11   46.00    7.87
  -3 -16 -12    2.32    2.48
  -3 -16 -12   -0.64    1.96
  -3 -16 -12   -1.49    2.60
  -3 -16 -13    5.23    3.68
  -3 -16 -13    8.39    5.15
  -3 -16 -14    7.66    3.15
  -3 -16 -14    8.48    4.89
  -3 -16 -15    9.19    4.92
  -3 -16 -15   19.41    7.47
  -3 -16 -16    3.30    3.16
   3 -17 -15   41.74   10.14
   3 -17 -14    7.69    3.09
   3 -17 -13    0.36    3.14
   3 -17 -12    5.87    4.04
   3 -17 -11    9.47    4.54
   3 -17 -10    3.03    3.07
   3 -17  -9  153.15   16.63
   3 -17  -8   43.75    8.68
   3 -17  -7   33.63    7.52
   3 -17  -6   -0.90    2.69
  -3 -17   6   -1.84    2.40
   3 -17  -5   17.61    5.78
  -3 -17   5   18.19    4.34
   3 -17  -4    9.89    4.55
  -3 -17   4    5.92    2.94
   3 -17  -3  101.69   12.09
  -3 -17   3  121.55   11.68
   3 -17  -2   -2.03    2.29
  -3 -17   2    2.29    2.13
  -3 -17   1    2.70    2.13
   3 -17  -1    1.77    1.68
   3 -17   0   43.54    7.13
  -3 -17   0   49.71    7.89
  -3 -17  -1   84.74   10.32
  -3  17  -1   76.25    5.41
   3 -17   1   82.75   10.42
  -3 -17  -2   21.62    5.51
   3 -17   2   24.11    5.46
   3 -17   3   80.32   10.76
  -3 -17  -3   79.30   10.84
  -3 -17  -3   95.19   15.64
  -3 -17  -4   61.05   11.09
   3 -17   4   46.34    8.95
   3 -17   5    0.85    1.85
  -3 -17  -5    5.23    5.77
  -3 -17  -6   18.19    4.81
  -3 -17  -7  188.16   17.08
  -3 -17  -7  194.38   14.62
  -3 -17  -8  -16.34    5.13
  -3 -17  -8    2.73    2.77
  -3 -17  -9   26.31    7.83
  -3 -17  -9   22.07    5.30
  -3 -17 -10   34.70    8.35
  -3 -17 -10   30.72    7.39
  -3 -17 -10   25.04    5.39
  -3 -17 -11    4.65    3.32
  -3 -17 -11   -1.15    2.35
  -3 -17 -11    4.06    3.60
  -3 -17 -12    4.92    3.04
  -3 -17 -12    3.68    3.98
  -3 -17 -12    1.15    1.66
  -3 -17 -13   85.80   14.63
  -3 -17 -13   87.07   12.60
  -3 -17 -14    3.79    2.61
  -3 -17 -14   10.43    5.12
  -3 -17 -15    6.21    4.56
  -3 -17 -15    5.37    4.29
  -3 -17 -16   12.24    5.28
   3 -18 -15    1.21    2.87
   3 -18 -14   14.24    6.18
   3 -18 -13   47.23   10.75
   3 -18 -12   22.00    7.11
   3 -18 -11   18.22    6.37
   3 -18 -10   42.34    8.87
   3 -18  -9   20.60    5.83
   3 -18  -8    2.05    1.20
   3 -18  -7   53.72    9.89
   3 -18  -6    5.15    2.99
  -3 -18   6    7.09    2.39
  -3 -18   5    9.00    3.44
   3 -18  -5   11.17    4.74
   3 -18  -4    0.93    3.26
  -3 -18   4    1.85    2.18
   3 -18  -3   44.28    9.04
  -3 -18   3   28.89    5.69
  -3 -18   2    2.32    2.02
   3 -18  -2    0.94    3.17
   3 -18  -1   61.80    9.22
  -3 -18   1   50.24    7.89
   3 -18   0   29.76    6.24
  -3 -18   0   32.68    6.62
  -3 -18  -1    4.72    3.27
   3 -18   1    4.54    2.88
  -3 -18  -2    6.68    3.24
   3 -18   2    4.22    3.39
  -3 -18  -3   36.45    7.00
   3 -18   3   42.12    7.74
   3 -18   4    0.79    3.06
  -3 -18  -4   55.47   12.84
   3 -18   5   46.69   10.29
  -3 -18  -5   50.01    9.44
  -3 -18  -6   -1.59    2.88
  -3 -18  -7   31.34    6.45
  -3 -18  -7   17.52    4.47
  -3 -18  -8    5.12    2.21
  -3 -18  -8   19.97    5.63
  -3 -18  -9  122.19   12.17
  -3 -18  -9  129.98   16.05
  -3 -18  -9  112.06   14.23
  -3 -18 -10    4.38    4.10
  -3 -18 -10    0.03    1.24
  -3 -18 -10    0.86    0.86
  -3 -18 -11   12.79    4.26
  -3 -18 -11   15.14    5.82
  -3 -18 -12    2.45    1.49
  -3 -18 -12    7.70    4.56
  -3 -18 -13    8.79    4.10
  -3 -18 -13   13.34    5.99
  -3 -18 -14    1.78    2.09
  -3 -18 -14   19.90    7.19
  -3 -18 -15   46.74   11.44
  -3 -18 -15   32.14    7.93
  -3 -18 -16    0.41    0.97
  -3 -18 -17   23.73    7.49
   3 -19 -14    1.38    2.93
   3 -19 -13   13.08    5.99
   3 -19 -12    0.65    2.43
   3 -19 -11   54.70   11.01
   3 -19 -10    1.69    2.29
   3 -19  -9   57.47   10.40
   3 -19  -8   -1.59    2.19
   3 -19  -7    8.85    4.07
  -3 -19   7   10.35    3.62
   3 -19  -6   16.04    5.07
  -3 -19   6   17.36    4.66
  -3 -19   5    2.15    2.44
   3 -19  -5   11.72    5.23
   3 -19  -4   43.30    8.73
  -3 -19   4   47.55    7.55
  -3 -19   3  351.41   20.21
   3 -19  -3  309.92   22.40
   3 -19  -2   -8.02    6.00
  -3 -19   2    6.26    3.26
   3 -19  -1   37.08    7.27
  -3 -19   1   38.56    6.97
   3 -19   0   10.02    4.23
  -3 -19   0    9.23    3.98
   3 -19   1   38.62    7.14
  -3 -19  -1   36.68    7.33
  -3 -19  -2    3.26    1.77
   3 -19   2    8.97    4.54
  -3 -19  -3   44.21   11.30
   3 -19   3   32.84    7.45
  -3 -19  -4    9.62    6.05
   3 -19   4    6.45    4.36
   3 -19   5    8.43    3.65
  -3 -19  -5    9.38    5.96
  -3 -19  -6    5.42    3.50
  -3 -19  -7  277.89   22.18
  -3 -19  -7  286.58   17.90
  -3 -19  -8    2.13    2.73
  -3 -19  -9   13.90    6.59
  -3 -19  -9    4.58    3.08
  -3 -19 -10   29.24    8.33
  -3 -19 -10   27.78    7.82
  -3 -19 -11    3.22    3.54
  -3 -19 -11    3.14    2.96
  -3 -19 -12    0.46    1.35
  -3 -19 -12    5.78    3.54
  -3 -19 -13  103.60   16.56
  -3 -19 -13   85.85   13.35
  -3 -19 -14   -3.68    2.55
  -3 -19 -14    2.53    4.34
  -3 -19 -15    6.95    4.05
  -3 -19 -16    4.78    3.66
   3 -20 -14    1.00    2.69
   3 -20 -13   64.39   12.57
   3 -20 -12    1.64    2.21
   3 -20 -11    5.09    3.75
   3 -20 -10   -0.82    2.64
   3 -20  -9   10.33    4.69
   3 -20  -8    1.70    1.88
   3 -20  -7   33.25    8.33
   3 -20  -6    2.39    3.58
  -3 -20   6    0.72    1.92
   3 -20  -5   86.49   12.42
  -3 -20   5   95.21   10.56
   3 -20  -4   17.53    6.10
  -3 -20   4   22.41    5.39
   3 -20  -3   97.21   13.42
  -3 -20   3   65.09    8.72
   3 -20  -2   12.78    4.35
  -3 -20   2   14.38    4.22
   3 -20  -1   50.77    8.71
  -3 -20   1   51.78    8.17
  -3 -20   0    1.56    1.89
   3 -20   0    0.15    1.21
  -3 -20  -1    3.75    2.84
   3 -20   1    4.51    2.19
  -3 -20  -2    2.45    2.65
   3 -20   2    2.02    2.18
  -3 -20  -2    0.72    3.24
   3 -20   3   13.19    5.53
  -3 -20  -3   28.88   10.47
   3 -20   4    5.41    4.37
  -3 -20  -4   18.17    8.09
   3 -20   5   88.96   14.21
  -3 -20  -5   89.12   13.29
  -3 -20  -6    0.00    2.34
   3 -20   6    3.79    4.34
  -3 -20  -7   -7.99    7.01
  -3 -20  -7   18.20    5.52
  -3 -20  -8  -14.89    8.50
  -3 -20  -9   79.26   12.98
  -3 -20  -9   76.65   12.41
  -3 -20 -10    4.37    3.85
  -3 -20 -10    7.75    3.58
  -3 -20 -11    5.64    3.76
  -3 -20 -11    4.54    3.36
  -3 -20 -12   15.48    5.27
  -3 -20 -12   23.90    8.02
  -3 -20 -13   28.98    8.02
  -3 -20 -13   26.12    8.53
  -3 -20 -14   -2.71    3.90
  -3 -20 -14    4.98    4.49
  -3 -20 -15   55.57   11.20
  -3 -20 -16    1.97    2.41
   3 -21 -13   14.86    6.33
   3 -21 -12    1.72    3.11
   3 -21 -11   39.67    9.09
   3 -21 -10    0.19    1.50
   3 -21  -9   73.13   12.73
   3 -21  -8   11.57    5.36
   3 -21  -7   -0.95    2.07
   3 -21  -6   27.27    7.47
   3 -21  -5   56.88   10.85
  -3 -21   5   44.71    7.59
   3 -21  -4   29.50    7.67
  -3 -21   4   27.86    5.76
  -3 -21   3  192.34   15.46
   3 -21  -3  182.24   17.92
  -3 -21   2   -0.04    1.19
   3 -21  -2   -4.86    4.58
  -3 -21   1    9.60    3.25
   3 -21  -1    8.49    2.13
   3 -21   0    5.84    2.22
  -3 -21   0   10.90    3.72
  -3 -21  -1   18.89    5.06
   3 -21   1   27.62    6.72
  -3 -21  -2   19.37    8.49
   3 -21   2    0.71    1.01
   3 -21   3   88.16   12.50
  -3 -21  -3  106.58   16.31
   3 -21   4   15.07    6.75
  -3 -21  -4   13.81    5.94
   3 -21   5   11.97    6.05
  -3 -21  -5   19.62    8.31
   3 -21   6   43.20   12.86
  -3 -21  -6    9.96    3.89
  -3 -21  -7   56.39    9.16
  -3 -21  -8    5.00    2.85
  -3 -21  -8   -9.01    6.84
  -3 -21  -9    8.17    5.47
  -3 -21  -9    3.03    3.72
  -3 -21 -10   23.48    7.76
  -3 -21 -10   15.96    5.79
  -3 -21 -11   -0.32    2.51
  -3 -21 -11    3.34    3.69
  -3 -21 -12    2.91    3.65
  -3 -21 -12    0.12    2.38
  -3 -21 -13   67.39   12.37
  -3 -21 -13   83.41   15.05
  -3 -21 -14   11.36    4.25
  -3 -21 -15   -3.09    2.76
   3 -22 -12    3.16    3.53
   3 -22 -11   -0.68    2.46
   3 -22 -10   -6.19    4.47
   3 -22  -9    0.75    0.92
   3 -22  -8   -0.01    2.00
   3 -22  -7   62.58   11.53
   3 -22  -6    6.00    4.61
   3 -22  -5   34.42    8.52
  -3 -22   4   27.31    5.83
   3 -22  -4   29.08    8.14
   3 -22  -3   80.92   13.17
  -3 -22   3   64.30    9.12
   3 -22  -2   26.28    6.31
  -3 -22   2   38.74    7.10
   3 -22  -1   42.38    8.34
  -3 -22   1   51.93    8.38
  -3 -22   0   -1.65    2.61
   3 -22   0   -1.47    3.27
  -3 -22  -1   20.73    9.38
  -3 -22  -1   16.58    5.17
   3 -22   1   13.69    4.97
   3 -22   2    8.85    5.35
  -3 -22  -2    5.67    4.81
  -3 -22  -3   29.57   10.32
   3 -22   3   18.20    5.67
   3 -22   4   20.82    7.78
  -3 -22  -4   32.47   10.90
   3 -22   5   77.98   13.42
  -3 -22  -5   60.25   11.75
  -3 -22  -6   18.20    5.91
   3 -22   6   14.07    6.34
  -3 -22  -7    4.93    1.83
   3 -22   7   17.45    7.87
  -3 -22  -8   -2.82    4.95
  -3 -22  -8   10.79    4.83
  -3 -22  -9   46.09   10.05
  -3 -22  -9   43.51   10.09
  -3 -22 -10   26.75    7.93
  -3 -22 -10   28.85    8.45
  -3 -22 -11   21.96    7.46
  -3 -22 -11   17.22    6.77
  -3 -22 -12    8.97    4.79
  -3 -22 -12    6.27    3.90
  -3 -22 -13   -1.96    3.79
  -3 -22 -13    3.45    3.82
  -3 -22 -14   -3.15    3.36
   3 -23 -11   15.17    6.01
   3 -23 -10   14.23    5.23
   3 -23  -9   57.01   11.55
   3 -23  -8   14.61    5.45
   3 -23  -7    4.73    3.63
   3 -23  -6   20.18    6.97
   3 -23  -5   77.48   13.12
   3 -23  -4    6.08    5.36
   3 -23  -3   55.42   10.86
   3 -23  -2   -7.84    5.25
  -3 -23   2    4.70    3.02
   3 -23  -1   -7.01    5.57
  -3 -23   1    0.94    1.61
   3 -23   0   14.19    3.68
  -3 -23   0   10.01    3.65
   3 -23   1   24.45    5.91
  -3 -23  -1   45.69   16.17
  -3 -23  -2   26.79   10.87
   3 -23   2   -0.22    1.30
   3 -23   3  144.33   16.62
  -3 -23  -3  166.59   20.76
  -3 -23  -4   25.92    8.50
   3 -23   4   13.29    5.88
   3 -23   5   20.21    7.27
  -3 -23  -5   10.93    5.50
  -3 -23  -6   -1.99    4.11
   3 -23   6    8.69    5.03
  -3 -23  -7    4.39    2.86
   3 -23   7   21.84    9.25
  -3 -23  -8    3.39    3.69
  -3 -23  -8  -11.76    6.79
  -3 -23  -9   38.03    9.61
  -3 -23  -9   41.73   10.58
  -3 -23 -10    2.53    3.52
  -3 -23 -10    3.70    3.91
  -3 -23 -11   11.12    4.93
  -3 -23 -11   12.87    5.75
  -3 -23 -12    5.35    2.73
  -3 -23 -12   21.46    7.76
  -3 -23 -13   42.74   10.38
   3 -24 -11   -2.85    4.17
   3 -24 -10    6.72    4.58
   3 -24  -9    4.30    4.17
   3 -24  -8    2.24    1.16
   3 -24  -7  113.72   16.41
   3 -24  -6    2.54    2.64
   3 -24  -5    4.98    3.95
   3 -24  -4    8.33    4.86
   3 -24  -3    9.18    5.75
   3 -24  -2   -7.40    6.06
   3 -24  -1   17.69    3.25
  -3 -24   1   29.69    6.53
   3 -24   0   -0.01    4.40
   3 -24   1   66.49   10.78
  -3 -24  -1   83.74   19.69
  -3 -24  -2   23.63   10.64
   3 -24   2    1.96    1.80
  -3 -24  -3   85.91   15.29
   3 -24   3   67.11   11.53
  -3 -24  -4   30.58    9.09
   3 -24   4   36.73    9.10
   3 -24   5   29.83    8.14
  -3 -24  -5   25.44    8.29
   3 -24   6   19.55    7.66
  -3 -24  -6    8.54    3.39
  -3 -24  -7   19.51    6.45
  -3 -24  -7    9.47    3.49
   3 -24   7   22.89    8.98
  -3 -24  -8   -5.38    5.78
  -3 -24  -8    4.02    3.70
   3 -24   8    1.49    4.22
  -3 -24  -9   42.42   10.82
  -3 -24  -9   44.66   10.21
  -3 -24 -10    4.67    4.04
  -3 -24 -10    7.39    4.33
  -3 -24 -11   46.24   10.90
  -3 -24 -11   55.63   12.11
  -3 -24 -12    5.66    4.20
  -3 -24 -12    3.49    2.08
   3 -25 -10   -1.39    3.79
   3 -25  -9   64.22   12.80
   3 -25  -8   -1.10    1.61
   3 -25  -7    2.63    3.67
   3 -25  -6   11.01    5.03
   3 -25  -5   27.38    8.12
   3 -25  -4    3.49    3.78
   3 -25  -3   29.96    8.14
   3 -25  -2   -2.76    3.73
   3 -25  -1   -3.87    4.25
   3 -25   0    4.06    1.28
  -3 -25   0   13.41    9.73
  -3 -25  -1   68.73   17.25
   3 -25   1   52.21   10.18
  -3 -25  -2   15.61    8.27
   3 -25   2    3.17    2.38
  -3 -25  -3   83.90   15.42
   3 -25   3   61.46   11.32
   3 -25   4    4.58    4.20
  -3 -25  -4    8.20    6.10
   3 -25   5    7.00    5.08
  -3 -25  -5    4.32    3.94
  -3 -25  -6   -1.55    3.52
   3 -25   6    8.68    5.83
   3 -25   7   25.20    9.27
  -3 -25  -7   23.74    7.16
  -3 -25  -7    4.48    4.32
  -3 -25  -8   -2.08    7.43
  -3 -25  -8   19.73    7.13
   3 -25   8   20.53   10.08
  -3 -25  -9   39.90   10.71
  -3 -25  -9   41.54    9.92
  -3 -25 -10    8.08    5.67
  -3 -25 -10   -0.64    1.22
  -3 -25 -11   20.88    7.25
  -3 -25 -11   31.76    9.59
   3 -26  -9   -1.09    3.07
   3 -26  -8   -0.18    2.21
   3 -26  -7   61.36   12.46
   3 -26  -6    4.65    3.74
   3 -26  -5    8.82    5.89
   3 -26  -4    1.87    4.05
   3 -26  -3   14.73    6.60
   3 -26  -2   26.16    7.44
   3 -26  -1   38.18    8.74
  -3 -26   0   17.27   10.16
   3 -26   0   18.63    5.57
  -3 -26  -1   32.79   12.47
   3 -26   1   11.61    5.04
  -3 -26  -2   17.68    9.52
   3 -26   2   -0.53    1.92
   3 -26   3   67.07   12.07
  -3 -26  -3   79.94   15.12
   3 -26   4    9.72    5.87
  -3 -26  -4   10.94    5.65
  -3 -26  -5    3.81    2.50
   3 -26   5   15.82    6.67
   3 -26   6   14.57    6.99
  -3 -26  -6    5.53    3.98
  -3 -26  -6   -4.05    4.66
  -3 -26  -7    9.18    2.30
  -3 -26  -7   18.28    6.20
   3 -26   7   28.98   10.45
  -3 -26  -8   -5.77    6.95
  -3 -26  -8    5.80    4.51
  -3 -26  -9   65.05   13.32
  -3 -26  -9   54.55   11.32
  -3 -26 -10    3.44    3.52
  -3 -26 -10   16.03    7.74
  -3 -26 -11   10.15    5.46
   3 -27  -8    7.54    4.74
   3 -27  -7    4.06    4.00
   3 -27  -6    4.86    3.79
   3 -27  -5    9.17    5.36
   3 -27  -4    4.56    4.59
   3 -27  -3  102.95   16.09
   3 -27  -2   -3.86    1.28
   3 -27  -1   -4.04    3.47
   3 -27   0   16.94    5.80
  -3 -27   0   26.24   12.42
   3 -27   1   67.07   12.18
  -3 -27  -1   72.94   17.06
   3 -27   2   10.88    5.16
  -3 -27  -2   27.43   10.68
  -3 -27  -3   36.33   11.15
   3 -27   3   17.18    6.72
   3 -27   4    0.89    1.96
  -3 -27  -4    7.26    4.75
  -3 -27  -5    6.11    3.93
  -3 -27  -5    3.61    3.27
   3 -27   5    7.31    5.50
  -3 -27  -6    2.79    2.82
  -3 -27  -6    2.49    3.48
   3 -27   6    6.81    5.88
  -3 -27  -7   18.62    4.65
  -3 -27  -7   36.88    9.22
   3 -27   7   54.06   12.50
  -3 -27  -8    6.84    4.00
  -3 -27  -8  -14.21    9.90
  -3 -27  -9    3.61    3.27
  -3 -27 -10   22.27    7.75
   3 -28  -6    3.82    3.93
   3 -28  -5    6.94    4.72
   3 -28  -4    3.24    3.74
   3 -28  -3    9.26    6.34
   3 -28  -2   32.60    8.97
   3 -28  -1   63.36   11.93
  -3 -28   1   64.95   18.24
   3 -28   0   10.63    4.74
  -3 -28   0   33.97   14.01
   3 -28   1   -5.60    4.39
  -3 -28  -1   18.17   10.78
  -3 -28  -2   20.78    9.30
   3 -28   2    0.93    2.08
   3 -28   3   30.21    8.40
  -3 -28  -3   30.26    9.91
  -3 -28  -4    1.69    3.66
   3 -28   4   10.54    6.07
   3 -28   5   14.40    6.08
  -3 -28  -5   15.39    6.13
   3 -28   6   11.63    7.15
  -3 -28  -6    4.12    3.52
  -3 -28  -7    8.25    3.98
   3 -28   7    9.41    6.22
  -3 -28  -8    4.06    4.25
  -3 -28  -9   46.83   10.89
   3 -29  -5   10.33    7.06
   3 -29  -4   11.85    6.58
   3 -29  -3   93.52   15.62
   3 -29  -2   14.09    6.42
   3 -29  -1    4.23    3.38
  -3 -29   1   17.68   12.26
   3 -29   0   27.10    7.98
  -3 -29   0   39.76   13.54
   3 -29   1   13.51    5.04
  -3 -29  -1   27.85   11.62
  -3 -29  -2   20.59    9.58
   3 -29   2    8.92    3.73
   3 -29   3   19.92    6.87
  -3 -29  -3   30.01   10.19
   3 -29   4    4.24    4.27
   3 -29   5    2.35    2.52
   3 -29   6   -1.88    2.94
  -3 -29  -8    1.89    3.10
  -3 -29  -9   -0.27    2.17
   3 -30  -3   34.82   11.15
   3 -30  -2   34.24   11.80
   3 -30  -1   30.89    9.53
   3 -30   0    6.17    4.39
   3 -30   1    4.97    4.14
   3 -30   2    2.84    3.16
   3 -30   3    9.99    5.84
   3 -30   4   -0.14    3.86
   3 -30   5   28.13    9.19
   3 -30   6    9.13    7.24
   3 -31   0   -3.57    6.09
   3 -31   1    1.57    3.32
   3 -31   2    5.73    4.62
   3 -31   3   36.83    9.73
   3 -31   4    8.93    4.75
   3 -31   5   -0.04    1.78
  -4   0  20    4.93    3.82
  -4   0  19    1.23    3.44
  -4   0  18   46.48   10.05
   4   0 -18   47.83   10.58
  -4   0  17    0.19    2.18
   4   0 -17    1.45    2.61
  -4   0  16   38.07    8.60
   4   0 -16   44.14    9.61
   4   0 -15    0.17    1.70
  -4   0  15    1.36    2.85
   4   0 -14    0.88    2.08
  -4   0  14    0.93    1.33
  -4   0  13   -0.58    1.01
   4   0 -13    0.24    1.33
  -4   0  12   40.68    7.88
   4   0 -12   44.63    8.49
  -4   0  11    0.98    1.71
   4   0 -11   -1.17    2.01
   4   0 -10  197.77   16.26
  -4   0  10  189.22   15.67
  -4   0   9   -0.39    0.94
   4   0  -9   -2.19    2.25
  -4   0   8    4.65    2.02
   4   0  -8    5.85    2.61
  -4   0   7    0.18    1.06
   4   0  -7   -0.96    1.45
  -4   0   6    0.62    1.33
   4   0  -6   -0.09    0.79
  -4   0   5   -0.34    1.08
   4   0  -5   -0.15    0.97
   4   0  -4  303.22   15.18
  -4   0   4  308.91   15.91
  -4   0   3    0.83    1.49
   4   0  -3   -1.24    1.08
  -4   0   2  418.40   15.22
   4   0  -2  367.71   14.35
  -4   0   2  371.18   15.90
  -4   0   1   -0.31    0.86
  -4   0   1   -0.57    0.66
  -4   0   0  136.91    8.56
  -4   0   0  143.18    7.41
   4   0   0  146.90    8.85
  -4   0  -1    0.52    0.63
  -4   0  -1   -0.77    0.51
   4   0   1   -0.71    0.88
  -4   0  -2  361.16    8.77
  -4   0  -2  351.20   16.55
   4   0   2  367.76   12.38
  -4   0  -3    0.20    0.30
   4   0   3   -1.11    0.71
  -4   0  -3    1.35    1.55
   4   0   4    9.33    1.86
  -4   0  -4    8.90    2.84
   4   0   5    0.44    0.42
  -4   0  -5    8.74    4.34
  -4   0  -6  480.52   21.93
  -4   0  -6  443.53    8.44
  -4   0  -6  421.75   20.92
   4   0   6  451.89   11.50
  -4   0  -7    0.24    0.37
  -4   0  -7   -1.02    0.91
  -4   0  -7    0.52    1.39
   4   0   8   19.17    2.49
  -4   0  -8   17.26    4.79
  -4   0  -8   18.31    2.41
  -4   0  -9   -0.66    2.26
  -4   0  -9    0.91    0.81
   4   0   9    1.63    1.23
  -4   0 -10   69.76    5.84
  -4   0 -10   63.86    9.45
   4   0  10   51.92    5.24
  -4   0 -11    0.92    1.11
  -4   0 -11    0.94    1.08
  -4   0 -12  290.99   13.96
  -4   0 -12  274.92   20.21
  -4   0 -13    3.02    3.10
  -4   0 -14   15.54    5.45
  -4   0 -15    0.06    1.79
  -4   0 -16   36.85    8.78
  -4   0 -17   -3.62    2.82
  -4   0 -18   30.20    8.14
  -4   0 -19   -0.36    1.63
  -4   0 -20    8.13    4.94
  -4  -1  20   57.20   11.29
  -4   1  20   64.98   12.33
  -4  -1  19   -0.15    1.75
  -4   1  19    0.57    2.75
  -4  -1  18   -0.07    1.52
   4  -1 -18    2.24    3.36
  -4   1  18   -1.25    1.37
   4  -1 -17    8.03    4.19
   4   1 -17    5.20    3.43
  -4  -1  17    4.90    3.66
  -4   1  17    3.44    1.35
  -4  -1  16    8.72    3.68
   4  -1 -16    4.68    3.90
   4   1 -16    5.14    3.81
  -4   1  16    7.90    3.99
  -4  -1  15    4.38    2.90
   4  -1 -15    7.26    3.89
   4   1 -15    3.99    2.99
  -4   1  15    9.26    4.51
   4  -1 -14  196.08   18.85
   4   1 -14  216.83   19.91
  -4   1  14  194.27   18.22
  -4  -1  14  180.21   17.39
  -4   1  13   22.91    5.96
   4  -1 -13   21.42    5.77
   4   1 -13   17.47    5.44
  -4  -1  13   22.37    5.96
   4  -1 -12   33.05    7.23
   4   1 -12   31.92    7.06
  -4   1  12   33.04    7.07
  -4  -1  12   32.26    6.96
  -4  -1  11   23.26    5.77
  -4   1  11   21.64    5.82
   4  -1 -11   27.31    6.39
   4   1 -11   27.44    6.73
  -4  -1  10    9.28    3.21
   4  -1 -10    9.51    3.60
   4   1 -10   12.62    4.10
  -4   1  10   12.92    4.51
  -4  -1   9    5.08    2.78
   4  -1  -9    2.25    2.09
   4   1  -9    1.79    0.95
  -4   1   9    1.02    1.16
   4  -1  -8   81.69    9.53
   4   1  -8   78.66    9.45
  -4   1   8   75.74    9.39
  -4  -1   8   79.26    9.33
   4  -1  -7   29.06    5.52
   4   1  -7   28.00    5.28
  -4   1   7   29.17    5.63
  -4  -1   7   29.74    5.79
   4  -1  -6   94.80    9.32
   4   1  -6   88.46    9.43
  -4   1   6   94.64    9.64
  -4  -1   6   93.34    9.63
   4  -1  -5  101.41    9.18
   4   1  -5  110.09    9.87
  -4   1   5  103.96    9.74
  -4  -1   5  101.80    9.70
   4  -1  -4  127.30    9.63
   4   1  -4  115.62    9.39
  -4   1   4  128.55   10.29
  -4  -1   4  129.98   10.30
  -4  -1   3    5.83    2.31
  -4   1   3    3.62    1.56
   4  -1  -3    5.90    2.13
   4   1  -3    6.22    2.43
  -4   1   2  425.13   15.39
  -4  -1   2  407.83   15.17
   4  -1  -2  397.49   14.89
  -4   1   2  401.95   16.27
  -4  -1   2  398.95   16.54
  -4   1   1    0.05    0.71
  -4   1   1    0.03    1.29
  -4  -1   1   -0.37    0.84
  -4  -1   1    0.24    0.56
   4  -1  -1    0.24    1.06
   4  -1   0   36.17    3.66
  -4   1   0   34.14    3.59
  -4  -1   0   33.31    4.20
  -4  -1   0   38.03    3.92
  -4   1   0   36.89    4.56
  -4   1  -1    2.70    1.24
   4   1   1    1.58    1.13
  -4   1  -1    1.81    0.79
  -4  -1  -1    1.27    0.66
  -4  -1  -1    2.78    1.20
  -4  -1  -2  198.14    7.03
  -4   1  -2  196.76   12.05
  -4  -1  -2  209.17   13.01
   4  -1   2  212.20    9.12
   4   1   2  194.28    9.31
  -4   1  -2  193.98    8.73
  -4   1  -2  201.33    6.06
   4   1   3    0.44    0.71
  -4   1  -3   -0.50    0.96
  -4  -1  -3   -0.06    1.16
   4  -1   3   -0.31    0.58
  -4   1  -4  151.22   11.29
   4   1   4  160.41    7.80
  -4  -1  -4  157.50    5.33
  -4  -1  -4  161.97   12.13
   4  -1   4  150.41    6.53
  -4   1  -5   98.06    9.90
  -4  -1  -5   77.88    3.80
   4   1   5   80.80    5.47
  -4   1  -5   87.30    9.16
  -4  -1  -5   72.87    9.01
   4  -1   5   77.20    4.33
  -4  -1  -5  105.67   10.35
  -4  -1  -6   14.10    4.49
   4  -1   6    6.64    1.37
  -4  -1  -6   15.83    5.29
  -4   1  -6    8.89    3.02
  -4  -1  -6    9.75    1.58
  -4   1  -6   12.63    4.44
  -4  -1  -7   29.66    5.88
  -4  -1  -7   34.07    6.69
  -4   1  -7   32.10    5.95
  -4  -1  -7   35.13    3.20
  -4   1  -7   34.09    6.02
   4  -1   7   27.01    2.40
  -4  -1  -8  249.39   17.11
  -4  -1  -8  260.47    9.88
  -4   1  -8  243.33   16.90
   4  -1   8  263.21    9.04
   4   1   8  230.05   11.59
  -4  -1  -9   52.93    4.87
  -4   1  -9   48.16    4.19
  -4  -1  -9   47.72    7.70
   4   1   9   49.49    4.99
  -4   1  -9   49.53    8.01
   4  -1   9   49.58    4.45
  -4  -1 -10   44.85    7.75
  -4  -1 -10   47.70    5.07
  -4   1 -10   46.18    4.59
  -4   1 -10   44.93    7.92
   4   1  10   30.35    4.19
   4  -1  10   38.53    4.27
  -4  -1 -11   13.16    4.53
  -4   1 -11   12.42    4.35
  -4  -1 -11   12.09    2.80
  -4   1 -11   14.26    2.74
  -4  -1 -11    8.13    2.83
  -4  -1 -12   48.02    9.37
  -4   1 -12   48.56    8.86
  -4  -1 -12   50.60    6.15
  -4  -1 -13    1.87    2.36
  -4   1 -13    5.03    3.23
  -4  -1 -14  166.12   17.29
  -4   1 -14  177.03   17.11
  -4  -1 -15    1.86    1.72
  -4   1 -15    0.26    1.82
  -4  -1 -16   71.85   12.11
  -4   1 -16   76.53   12.18
  -4  -1 -17    8.02    4.73
  -4   1 -17    5.16    2.66
  -4  -1 -18   18.38    6.71
  -4   1 -18   18.12    6.49
  -4  -1 -19    1.78    2.92
  -4   1 -19    3.50    2.88
  -4  -1 -20    7.60    5.22
  -4   2  20   13.42    5.28
  -4  -2  20    8.89    4.94
  -4   2  19    5.30    1.82
  -4  -2  19    8.39    4.58
  -4  -2  18   47.95    9.99
   4  -2 -18   48.11   10.45
  -4   2  18   62.06   11.47
  -4  -2  17   12.53    5.07
  -4   2  17   16.82    6.09
   4  -2 -17   16.53    6.57
  -4   2  16   29.91    7.59
  -4  -2  16   29.56    7.59
   4  -2 -16   35.17    8.61
  -4   2  15    2.36    2.15
   4  -2 -15    3.97    3.03
   4   2 -15    1.09    1.10
  -4  -2  15    2.40    2.53
  -4  -2  14    0.26    1.98
   4  -2 -14   -1.27    2.58
   4   2 -14    2.21    2.57
  -4   2  14    1.13    2.58
  -4  -2  13    0.14    0.81
   4  -2 -13   -0.45    0.91
   4   2 -13    1.23    2.77
  -4   2  13    0.68    0.96
  -4  -2  12   25.00    6.23
   4  -2 -12   25.30    6.41
   4   2 -12   30.34    7.05
  -4  -2  11   36.61    7.00
   4  -2 -11   40.78    7.67
   4   2 -11   32.48    7.27
   4  -2 -10  199.05   16.28
   4   2 -10  180.06   15.79
  -4  -2  10  187.61   15.54
   4  -2  -9   79.04    9.82
   4   2  -9   78.35   10.01
  -4  -2   9   76.13    9.60
   4  -2  -8    0.68    0.77
   4   2  -8    1.11    1.17
  -4  -2   8    1.25    0.98
   4   2  -7   87.17    9.62
  -4  -2   7   95.11   10.15
   4  -2  -7   86.82    9.56
   4  -2  -6   81.99    8.65
   4   2  -6   84.48    8.84
  -4  -2   6   86.09    9.20
  -4  -2   5    9.01    2.56
   4  -2  -5   13.21    3.26
   4   2  -5    9.72    3.04
   4  -2  -4   72.32    7.32
  -4  -2   4   75.28    8.02
  -4  -2   3    1.85    1.50
   4  -2  -3    1.40    0.87
  -4   2   3    0.26    1.21
  -4   2   2  188.36   10.33
   4  -2  -2  171.21    9.68
  -4  -2   2  166.11   10.71
  -4   2   2  178.46   10.88
  -4   2   1    8.13    1.83
   4  -2  -1    7.17    1.75
  -4  -2   1    7.07    1.91
  -4   2   1    8.42    2.29
  -4  -2   1    6.58    2.08
   4  -2   0   51.94    4.40
  -4  -2   0   46.51    4.57
  -4  -2   0   45.54    5.17
  -4   2   0   52.68    4.37
  -4   2   0   46.70    4.90
   4  -2   1   97.03    5.05
   4   2   1   95.39    7.09
  -4   2  -1  100.29    6.64
  -4   2  -1  101.89    5.24
  -4   2  -2  391.00    8.15
   4   2   2  412.62   14.19
  -4   2  -2  413.06   16.98
  -4  -2  -2  401.74   18.76
  -4   2  -2  407.09   12.25
  -4   2  -3   31.07    4.92
  -4  -2  -3   28.40    5.37
   4   2   3   30.86    3.71
  -4   2  -3   30.91    3.06
  -4  -2  -4   36.52    3.14
  -4   2  -4   33.28    5.52
  -4  -2  -4   34.56    5.67
   4   2   4   35.62    4.00
  -4   2  -5   28.76    5.49
  -4  -2  -5   29.46    2.81
  -4   2  -5   26.54    4.99
  -4  -2  -5   28.15    5.89
  -4  -2  -6  478.35   21.75
  -4   2  -6  467.58   21.44
  -4  -2  -6  472.68   11.87
  -4  -2  -6  440.60   22.33
  -4   2  -6  444.56   20.39
  -4   2  -7   49.22    6.88
  -4  -2  -7   46.35    3.99
  -4  -2  -7   41.22    7.10
  -4   2  -7   40.42    6.29
   4  -2   7   45.29    2.89
  -4  -2  -7   46.92    7.23
  -4   2  -8    6.36    2.67
  -4  -2  -8    7.33    1.94
  -4  -2  -8   11.47    3.99
   4  -2   8    5.23    1.27
   4   2   9   37.19    4.76
  -4  -2  -9   43.92    4.66
  -4   2  -9   37.68    6.91
  -4  -2  -9   37.10    6.79
   4  -2   9   46.50    4.08
   4  -2  10   13.87    2.47
  -4   2 -10   11.33    3.44
  -4  -2 -10   16.93    3.14
  -4  -2 -10   16.07    5.05
   4  -2  10   12.70    1.52
  -4   2 -11    8.67    3.92
  -4  -2 -11    5.07    1.95
  -4  -2 -11    6.06    2.50
  -4   2 -12  254.64   18.83
  -4  -2 -12  256.30   13.84
  -4  -2 -12  243.49   19.83
  -4  -2 -13   41.78    5.95
  -4  -2 -13   42.72    8.76
  -4   2 -13   45.43    8.08
  -4  -2 -14    6.10    4.23
  -4   2 -14    6.37    4.29
  -4  -2 -15   14.50    5.44
  -4   2 -15    9.93    4.04
  -4  -2 -16   27.97    7.48
  -4   2 -16   26.87    7.40
  -4  -2 -17   13.80    5.66
  -4   2 -17    8.17    4.55
  -4  -2 -18   80.40   13.88
  -4   2 -18   72.88   12.24
  -4  -2 -19    3.92    4.66
  -4   2 -19    2.10    2.75
  -4  -3  20   48.71   10.65
  -4   3  20   39.49    9.73
  -4   3  19    5.50    4.12
  -4  -3  19    2.96    3.47
  -4   3  18   16.17    6.23
  -4  -3  18   13.15    5.31
   4  -3 -18   17.63    6.47
  -4  -3  17    5.06    3.85
   4  -3 -17    3.96    2.88
  -4   3  17   10.26    4.71
  -4  -3  16    3.80    3.26
   4  -3 -16   -0.21    1.85
  -4   3  16    1.42    1.34
  -4  -3  15   12.78    4.64
   4  -3 -15   17.35    6.20
  -4   3  15   12.29    5.06
   4  -3 -14  168.40   17.60
  -4  -3  14  180.48   17.39
  -4  -3  13   35.13    7.43
   4  -3 -13   40.40    8.48
  -4  -3  12    2.45    2.55
   4  -3 -12    2.50    1.72
  -4  -3  11   48.49    8.20
   4  -3 -11   53.16    8.94
  -4  -3  10    0.36    1.62
   4  -3 -10    0.18    1.33
   4  -3  -9   13.36    4.14
  -4  -3   9   12.62    4.47
   4  -3  -8  293.72   18.42
  -4  -3   8  305.31   18.80
  -4  -3   7   12.14    3.65
   4  -3  -7   11.15    3.62
  -4  -3   6    5.09    2.70
   4  -3  -6    8.72    3.24
   4  -3  -5   56.21    6.85
  -4  -3   5   53.51    7.13
   4  -3  -4   55.12    6.48
  -4  -3   4   48.83    6.49
  -4  -3   3   32.63    4.92
   4  -3  -3   35.14    4.87
  -4   3   2  237.67   11.65
   4  -3  -2  217.04   11.08
  -4  -3   2  212.64   12.44
  -4   3   1  156.30    8.66
   4  -3  -1  147.04    8.35
  -4  -3   1  151.26    8.94
  -4  -3   1  148.02   10.04
   4  -3   0  190.61    8.46
  -4   3   0  187.40    9.91
  -4   3   0  201.11    8.71
  -4   3  -1    2.55    1.12
  -4   3  -1    4.40    1.23
   4  -3   1    3.36    0.97
  -4  -3  -1    4.41    2.10
   4  -3   2  478.75    9.34
  -4  -3  -2  514.11   21.42
  -4   3  -2  503.86   13.51
  -4   3  -2  474.88    9.24
   4   3   2  493.19   16.27
  -4   3  -3    2.02    0.89
  -4   3  -3    1.40    1.20
  -4  -3  -3    0.93    1.90
   4   3   3    0.10    0.48
  -4   3  -4   48.05    6.67
  -4  -3  -4   57.46    5.36
  -4  -3  -4   35.08    6.75
  -4  -3  -5   20.85    4.99
  -4  -3  -5   25.15    2.87
  -4   3  -5   19.41    3.96
  -4   3  -5   28.35    5.07
  -4  -3  -6   57.34    9.28
  -4   3  -6   37.67    6.06
  -4  -3  -6   31.87    6.57
  -4  -3  -6   31.01    3.51
  -4   3  -6   22.74    3.77
  -4  -3  -7   42.21    7.37
  -4   3  -7   48.71    7.12
  -4  -3  -7   47.94    7.30
  -4  -3  -7   44.95    4.27
  -4  -3  -8  192.37   14.98
  -4   3  -8  197.72   15.32
   4  -3   8  191.42    6.75
  -4  -3  -8  206.57    9.95
  -4  -3  -9  102.30    7.41
  -4  -3  -9   96.31   11.00
  -4   3  -9   94.22   10.90
   4   3   9   71.60    7.91
   4  -3   9   95.87    5.66
  -4  -3 -10   68.00    6.58
  -4  -3 -10   60.53    9.31
   4  -3  10   58.14    4.93
  -4  -3 -11   53.07    6.09
  -4   3 -11   49.37    7.68
  -4  -3 -11   42.88    7.91
  -4  -3 -12   18.93    5.89
  -4   3 -12   22.49    5.55
  -4  -3 -12   19.84    4.13
  -4  -3 -13    3.21    2.26
  -4   3 -13    2.21    1.92
  -4  -3 -13    2.75    1.57
  -4   3 -14   96.81   12.10
  -4  -3 -14   86.49   12.96
  -4  -3 -15    3.52    3.21
  -4   3 -15    5.02    3.30
  -4  -3 -16   61.16   11.60
  -4   3 -16   62.04   10.52
  -4  -3 -17   13.19    5.71
  -4   3 -17   13.17    5.03
  -4  -3 -18   22.86    7.64
  -4   3 -18   20.66    6.74
  -4  -3 -19    3.94    2.87
  -4  -4  20   13.31    5.54
  -4   4  19    9.42    4.59
  -4  -4  19    3.83    2.32
  -4   4  18   40.16    9.35
  -4  -4  18   57.00   10.88
   4  -4 -18   43.45   10.49
  -4  -4  17   19.22    6.36
   4  -4 -17   11.68    5.38
  -4   4  17   19.55    6.42
  -4  -4  16   29.52    7.61
   4  -4 -16   23.61    7.15
  -4  -4  15    2.30    2.15
   4  -4 -15    0.20    1.07
  -4  -4  14    7.18    3.58
   4  -4 -14    2.26    2.62
  -4  -4  13   12.23    4.72
   4  -4 -13   10.60    4.56
  -4  -4  12   16.16    4.87
   4  -4 -12   16.86    4.87
   4  -4 -11   92.26   11.50
  -4  -4  11   86.36   11.17
  -4  -4  10  249.18   18.30
   4  -4 -10  244.46   18.31
  -4  -4   9   26.34    5.47
   4  -4  -9   29.18    6.13
  -4  -4   8   24.76    5.33
   4  -4  -8   23.08    5.16
  -4  -4   7   30.52    5.89
   4  -4  -7   29.02    5.61
   4  -4  -6   88.44    9.22
  -4  -4   6   89.34    9.49
   4  -4  -5   31.45    5.15
  -4  -4   5   31.67    5.52
   4  -4  -4   66.86    7.19
  -4  -4   4   68.79    7.56
   4  -4  -3   11.73    2.86
  -4  -4   3    7.38    2.43
   4  -4  -2    3.06    1.23
  -4  -4   2    2.97    1.37
  -4   4   1    4.06    1.50
   4  -4  -1    2.81    1.38
  -4  -4   1    2.95    1.71
   4  -4   0   82.75    5.74
  -4   4   0   83.79    5.81
   4  -4   1    9.43    1.70
  -4  -4  -1    6.77    2.54
  -4   4  -1    8.12    1.99
  -4   4  -1    7.59    1.52
   4  -4   2  254.38    7.43
  -4  -4  -2  261.52   15.74
  -4   4  -2  272.65   10.02
  -4   4  -2  282.61    8.20
  -4   4  -3   17.38    2.17
  -4   4  -3   23.67    4.78
  -4   4  -3   16.80    3.37
  -4  -4  -3   21.61    4.87
  -4  -4  -4   70.78    7.79
  -4   4  -4   74.79    8.87
  -4   4  -4   47.12    6.76
  -4  -4  -4   45.48    8.36
  -4   4  -5    1.45    1.67
  -4   4  -5    0.71    0.74
  -4  -4  -5    0.02    0.79
  -4  -4  -5   -1.50    1.35
  -4  -4  -6  212.56    9.82
  -4   4  -6  210.86   14.23
  -4  -4  -6  192.26   15.38
  -4   4  -6  189.50   12.39
  -4  -4  -6  230.51   15.48
  -4  -4  -7    4.88    1.66
   4  -4   7    3.38    0.75
  -4   4  -7    4.54    1.63
  -4  -4  -7   10.53    3.68
  -4  -4  -7    6.93    2.70
  -4  -4  -8  101.32   11.15
  -4   4  -8  105.42   11.26
   4  -4   8   89.44    4.69
  -4  -4  -8   95.91    7.23
  -4  -4  -9    3.71    1.56
  -4  -4  -9    1.20    1.55
  -4   4  -9    0.75    2.12
   4  -4   9    2.50    0.92
  -4  -4 -10   43.06    5.42
  -4   4 -10   35.44    6.25
  -4  -4 -10   31.13    6.66
  -4  -4 -11    1.32    1.39
  -4   4 -11    1.87    1.85
  -4  -4 -11    2.53    1.46
  -4  -4 -12  118.96   14.44
  -4  -4 -12  131.40   10.50
  -4   4 -12  133.45   13.04
  -4  -4 -12  138.93   15.10
  -4  -4 -13    2.45    1.01
  -4   4 -13    3.35    2.06
  -4  -4 -13    3.81    2.18
  -4  -4 -14    4.51    3.43
  -4   4 -14    1.48    2.12
  -4  -4 -15    3.80    4.01
  -4   4 -15    2.23    1.31
  -4  -4 -16    5.91    4.29
  -4   4 -16    8.23    4.29
  -4  -4 -17   -0.84    2.05
  -4   4 -17    1.07    1.87
  -4  -4 -18  136.56   18.59
  -4  -4 -19    1.60    1.39
  -4  -5  19    2.99    3.28
  -4   5  19    1.02    2.67
  -4  -5  18   50.53   10.34
   4  -5 -18   57.08   11.58
  -4   5  18   51.54   10.91
  -4  -5  17    7.16    4.22
   4  -5 -17    5.56    4.47
  -4  -5  16    2.91    1.21
   4  -5 -16    7.25    4.40
  -4  -5  15    0.06    0.91
   4  -5 -15    2.09    2.33
   4  -5 -14  214.09   19.94
  -4  -5  14  201.22   18.50
  -4  -5  13   -1.06    1.52
   4  -5 -13    0.04    1.47
  -4  -5  12    5.75    3.22
   4  -5 -12    4.76    3.20
  -4  -5  11    0.88    2.09
   4  -5 -11    0.69    1.40
  -4  -5  10    4.70    2.41
   4  -5 -10   11.04    3.97
  -4  -5   9    1.31    2.19
   4  -5  -9    2.49    2.18
   4  -5  -8  406.37   21.76
  -4  -5   8  380.88   21.33
   4  -5  -7   18.74    4.66
  -4  -5   7   19.91    4.57
   4  -5  -6    4.04    2.10
  -4  -5   6    3.50    2.16
   4  -5  -5    4.91    2.41
  -4  -5   5    3.81    2.47
   4  -5  -4   44.40    6.01
  -4  -5   4   50.69    6.76
   4  -5  -3    7.88    2.63
  -4  -5   3    8.89    3.08
   4  -5  -2  138.43    9.11
  -4  -5   2  145.52   10.75
   4  -5  -1   63.76    5.70
  -4   5   1   67.02    5.85
   4  -5   0  266.16   10.71
  -4   5   0  278.80   10.99
   4  -5   1   13.53    2.15
  -4  -5  -1   10.32    3.03
  -4   5  -1   12.30    2.11
   4  -5   2  804.26   14.33
  -4  -5  -2  786.23   28.18
  -4   5  -2  815.02   18.22
   4  -5   3    6.00    1.14
  -4   5  -3    6.37    1.36
  -4   5  -3    3.94    1.52
  -4  -5  -3   -2.95    2.96
  -4   5  -4   14.75    3.52
  -4   5  -4    8.56    1.26
  -4  -5  -4   18.73    4.81
  -4  -5  -4   14.02    5.04
  -4   5  -4    9.60    3.26
  -4   5  -5    2.46    1.99
  -4   5  -5    5.12    2.35
  -4  -5  -5    3.53    2.24
  -4  -5  -5    1.22    0.85
  -4  -5  -6   30.20    6.32
  -4  -5  -6   35.40    4.35
  -4   5  -6   32.63    5.09
  -4   5  -6   35.73    6.00
  -4  -5  -7    1.94    2.41
  -4  -5  -7    1.48    1.01
   4  -5   7    0.94    0.52
  -4  -5  -7    5.01    2.82
  -4   5  -7   -1.56    2.02
   4  -5   8  143.78    6.10
  -4  -5  -8  145.62   13.22
  -4   5  -8  153.44   13.52
  -4  -5  -8  156.18    9.70
   4  -5   9   -0.26    0.52
  -4  -5  -9    0.54    0.40
  -4  -5  -9    0.54    1.61
  -4  -5 -10  202.27   12.14
  -4  -5 -10  197.56   16.80
  -4   5 -10  209.02   14.49
  -4  -5 -11    3.58    1.83
  -4   5 -11    3.59    2.19
  -4  -5 -11   -1.01    3.01
  -4  -5 -12   53.03    6.91
  -4   5 -12   49.74    7.78
  -4  -5 -12   40.51    7.85
  -4  -5 -12   46.84    9.07
  -4  -5 -13    4.36    3.52
  -4  -5 -13    4.53    2.41
  -4   5 -13    3.87    2.48
  -4   5 -14   16.04    4.90
  -4  -5 -14   13.47    5.17
  -4  -5 -15    3.72    2.66
  -4   5 -15    7.66    3.61
  -4  -5 -16   87.28   14.04
  -4   5 -16   84.33   11.60
  -4  -5 -17    9.39    4.88
  -4  -5 -18   30.00    9.04
  -4  -5 -19    0.55    1.83
  -4  -6  19    7.77    4.42
  -4   6  19    5.34    3.72
   4  -6 -18   27.31    8.19
  -4  -6  18   34.80    9.23
   4  -6 -17    2.86    0.95
  -4  -6  17    2.26    2.34
   4  -6 -16   62.49   11.35
  -4  -6  16   69.38   11.31
   4  -6 -15   -0.45    1.30
  -4  -6  15   -1.58    3.25
   4  -6 -14    2.16    3.08
  -4  -6  14    1.16    1.49
   4  -6 -13   11.45    4.35
  -4  -6  13    6.87    3.55
   4  -6 -12   11.42    4.50
  -4  -6  12   10.43    3.98
   4  -6 -11    1.25    1.84
  -4  -6  11    1.11    1.24
   4  -6 -10  173.47   15.45
  -4  -6  10  175.46   15.33
   4  -6  -9    9.69    3.75
  -4  -6   9    7.01    2.96
   4  -6  -8   72.27    9.16
  -4  -6   8   73.85    9.50
   4  -6  -7   61.11    8.21
  -4  -6   7   58.34    8.23
   4  -6  -6   16.83    4.03
  -4  -6   6   15.38    3.85
   4  -6  -5   31.91    5.37
  -4  -6   5   33.27    5.78
   4  -6  -4   94.90    8.81
  -4  -6   4   96.50    9.53
   4  -6  -3    0.68    1.26
  -4  -6   3    0.64    2.03
   4  -6  -2    3.69    2.07
   4  -6  -1   45.61    4.94
  -4   6   1   47.07    5.12
   4  -6   0  426.57   14.02
  -4  -6   0  450.52   20.52
  -4   6   0  436.24   14.40
  -4   6  -1  121.80    7.19
  -4  -6  -1  112.71   10.60
   4  -6   1  112.16    6.63
  -4  -6  -2   67.22    8.76
  -4   6  -2   91.80    8.65
   4  -6   2   53.46    4.22
  -4   6  -3   87.78    8.64
  -4   6  -3   54.66    6.12
  -4  -6  -3   71.93    9.68
   4  -6   3   57.20    3.73
  -4   6  -4   56.72    6.69
  -4   6  -4   48.04    5.49
  -4  -6  -4   55.71    7.26
  -4   6  -4   47.77    3.12
   4  -6   4   47.65    3.13
  -4  -6  -4   53.74    7.91
  -4   6  -5   51.23    6.66
  -4  -6  -5   49.80    5.61
   4  -6   5   43.12    2.85
  -4   6  -5   42.81    5.45
  -4  -6  -5   45.33    7.66
   4  -6   6   62.05    3.45
  -4   6  -6   73.90    8.39
  -4  -6  -6   65.28    9.45
  -4   6  -6   66.76    7.03
  -4  -6  -6   69.44    6.46
   4  -6   6   66.99    4.38
  -4  -6  -7   21.47    3.71
   4  -6   7   20.08    2.16
  -4  -6  -7   15.22    4.88
  -4   6  -7   16.25    3.85
  -4  -6  -7   24.63    5.82
  -4  -6  -8  172.11   14.42
   4  -6   8  163.96    7.00
  -4  -6  -8  171.04   10.81
  -4  -6  -9    4.83    1.97
   4  -6   9    5.64    1.41
  -4  -6  -9    4.31    2.92
  -4   6 -10   31.37    5.50
  -4  -6 -10   29.55    4.93
  -4  -6 -10   29.13    6.42
  -4   6 -11    9.06    3.17
  -4  -6 -11   11.37    4.43
  -4  -6 -11    9.32    3.15
  -4  -6 -12   47.21    6.71
  -4   6 -12   52.76    7.79
  -4  -6 -12   48.65    9.47
  -4  -6 -12   46.10    8.64
  -4  -6 -13    8.60    4.12
  -4  -6 -13   11.66    3.55
  -4   6 -13   12.57    4.27
  -4  -6 -14   -2.91    1.94
  -4   6 -14    3.43    2.77
  -4  -6 -15   13.85    5.75
  -4   6 -15   18.40    5.27
  -4  -6 -16    7.82    5.50
  -4  -6 -17    0.02    1.73
  -4  -6 -18  105.74   16.74
  -4  -7  19    5.42    3.70
   4  -7 -18   45.29   10.42
  -4  -7  18   34.90    8.58
   4  -7 -17    6.68    3.21
  -4  -7  17   10.51    4.79
   4  -7 -16   -0.44    1.34
  -4  -7  16    2.76    3.29
   4  -7 -15   11.06    5.02
  -4  -7  15    3.62    2.22
  -4  -7  14  161.38   16.56
   4  -7 -14  159.86   17.33
   4  -7 -13   16.41    5.21
  -4  -7  13   14.16    4.68
   4  -7 -12    6.45    3.43
  -4  -7  12   10.19    4.11
   4  -7 -11   19.06    5.50
  -4  -7  11   16.56    4.51
   4  -7 -10   13.88    4.58
  -4  -7  10    8.40    3.59
   4  -7  -9   29.62    6.40
  -4  -7   9   26.41    5.94
   4  -7  -8  192.15   15.26
  -4  -7   8  207.92   16.04
   4  -7  -7    1.33    1.62
  -4  -7   7    2.33    1.98
   4  -7  -6   37.72    6.21
  -4  -7   6   42.15    6.81
   4  -7  -5   31.77    5.50
  -4  -7   5   25.86    5.08
   4  -7  -4   69.65    7.69
  -4  -7   4   73.11    8.41
   4  -7  -3  269.51   14.20
   4  -7  -2  463.42   17.55
   4  -7  -1  350.35   14.36
   4  -7   0   26.63    3.72
  -4  -7   0   18.62    4.25
  -4   7   0   30.14    4.10
   4  -7   1   13.48    2.36
  -4  -7  -1   10.09    3.11
   4  -7   2  752.38   16.83
  -4  -7  -2  810.31   29.58
  -4   7  -2  773.60   22.71
  -4   7  -3    5.04    2.06
   4  -7   3    5.05    1.26
  -4  -7  -3    6.76    3.31
  -4   7  -3    7.62    2.18
   4  -7   4    6.80    1.53
  -4   7  -4    5.39    1.94
  -4  -7  -4    4.20    2.00
  -4   7  -4    5.51    2.21
  -4  -7  -4    4.23    1.73
  -4   7  -5    0.39    0.93
  -4   7  -5    2.60    1.63
  -4  -7  -5   -1.08    2.06
  -4  -7  -5    2.17    1.96
   4  -7   5    2.43    1.26
  -4  -7  -6   31.84    4.75
  -4  -7  -6   37.14    7.17
   4  -7   6   37.37    3.15
  -4   7  -6   44.91    6.75
  -4   7  -6   37.69    5.13
   4  -7   6   30.12    3.77
  -4  -7  -7   67.79    8.83
   4  -7   7   65.82    4.38
  -4   7  -7   63.96    8.51
  -4  -7  -7   68.07   10.20
  -4  -7  -7   68.07    7.02
  -4  -7  -8  196.46   15.56
   4  -7   8  198.13    8.21
  -4  -7  -8  194.66   12.03
   4  -7   9   38.43    3.90
  -4   7  -9   45.26    6.11
  -4  -7  -9   42.55    7.74
  -4  -7  -9   42.64    5.85
  -4  -7 -10   40.27    5.85
  -4   7 -10   44.79    6.35
  -4  -7 -10   44.26    7.84
  -4  -7 -11    8.10    2.72
  -4   7 -11    6.47    2.92
  -4  -7 -11    5.65    2.24
  -4  -7 -12    1.71    2.48
  -4  -7 -12    2.41    1.91
  -4   7 -12    2.95    2.01
  -4  -7 -12    1.01    0.92
  -4  -7 -13   14.44    5.55
  -4  -7 -13   13.49    3.91
  -4   7 -13   14.51    4.09
  -4  -7 -14   32.49    8.34
  -4  -7 -14   23.57    5.33
  -4   7 -14   28.59    6.04
  -4  -7 -15   -0.61    1.32
  -4  -7 -16   58.09   12.04
  -4  -7 -17    4.06    3.58
  -4  -7 -18   16.17    6.38
  -4  -8  19   15.28    6.43
   4  -8 -18   22.65    7.24
  -4  -8  18   27.98    7.83
   4  -8 -17   15.99    5.95
  -4  -8  17   12.83    5.02
   4  -8 -16   51.60   10.50
  -4  -8  16   60.18   10.94
   4  -8 -15    4.66    3.74
  -4  -8  15   -0.05    1.63
   4  -8 -14   12.77    5.27
  -4  -8  14   18.06    5.85
   4  -8 -13    2.83    2.32
  -4  -8  13    4.61    3.27
   4  -8 -12  105.25   13.49
  -4  -8  12  110.91   13.26
   4  -8 -11    6.45    3.53
  -4  -8  11   16.01    5.06
   4  -8 -10  110.93   12.77
  -4  -8  10  102.58   12.10
   4  -8  -9   13.61    4.39
  -4  -8   9   20.27    5.07
   4  -8  -8    8.49    3.81
  -4  -8   8    6.46    2.89
   4  -8  -7   18.12    4.60
  -4  -8   7   16.21    4.43
   4  -8  -6    2.86    1.80
  -4  -8   6    3.62    2.05
   4  -8  -5   64.77    7.86
  -4  -8   5   69.11    8.58
   4  -8  -4  474.28   20.34
   4  -8  -3    2.30    1.78
   4  -8  -2  184.22   11.56
   4  -8  -1   24.45    3.92
  -4  -8   0  170.08   13.04
  -4   8   0  190.02   10.94
   4  -8   0  157.77    9.41
  -4   8  -1  116.61    8.45
  -4  -8  -1   98.30   10.40
   4  -8   1  101.61    7.16
  -4   8  -1  115.80    9.79
  -4   8  -2  118.35    8.72
  -4  -8  -2  114.96   11.40
   4  -8   2  111.94    7.18
  -4   8  -3   34.40    4.98
  -4   8  -3   30.64    4.03
   4  -8   3   34.72    3.74
  -4  -8  -3   33.20    6.40
  -4  -8  -4   18.07    5.25
   4  -8   4   14.24    2.47
  -4   8  -4   22.75    4.24
  -4  -8  -4   17.20    5.26
  -4   8  -4   13.53    3.17
  -4   8  -5   44.48    5.01
   4  -8   5   49.37    4.43
  -4  -8  -5   47.97    6.42
  -4   8  -5   45.44    6.44
  -4  -8  -5   39.53    7.22
  -4   8  -6  316.49   17.80
  -4  -8  -6  313.81   21.46
  -4  -8  -6  332.50   16.07
   4  -8   6  257.63   12.46
  -4  -8  -7    2.31    1.48
  -4  -8  -7    1.29    3.31
  -4  -8  -7    2.28    2.53
   4  -8   7    0.92    0.75
  -4  -8  -8   26.00    5.03
   4  -8   8   22.01    3.03
  -4  -8  -8   32.76    6.97
  -4  -8  -9   29.64    5.05
  -4  -8  -9   30.11    6.58
  -4   8  -9   29.98    4.82
  -4  -8 -10    1.00    0.76
  -4   8 -10    3.43    1.93
  -4  -8 -10    2.48    2.10
  -4  -8 -11    0.95    0.75
  -4  -8 -11   -4.16    3.49
  -4   8 -11    1.62    1.64
  -4  -8 -12   58.50    7.84
  -4  -8 -12   42.62    9.01
  -4   8 -12   54.76    7.52
  -4  -8 -12   46.59    8.47
  -4  -8 -13   14.80    5.59
  -4  -8 -13   12.28    3.79
  -4   8 -13   12.36    3.64
  -4  -8 -13    9.60    3.39
  -4  -8 -14    2.15    2.29
  -4  -8 -14    2.11    2.37
  -4  -8 -15   25.26    7.83
  -4  -8 -16   11.35    6.06
  -4  -8 -17    4.21    3.69
  -4  -8 -18   30.85    9.41
  -4  -9  18   18.24    6.03
   4  -9 -17    2.89    1.95
  -4  -9  17    7.66    4.27
   4  -9 -16   -0.99    1.76
  -4  -9  16   -0.54    2.17
   4  -9 -15   16.72    6.00
  -4  -9  15   15.25    5.46
   4  -9 -14  177.82   18.70
  -4  -9  14  160.41   16.97
   4  -9 -13   19.18    5.83
  -4  -9  13   15.59    5.17
   4  -9 -12   31.04    7.38
  -4  -9  12   32.46    7.20
   4  -9 -11    2.78    2.66
  -4  -9  11    3.29    2.67
   4  -9 -10   33.35    6.96
  -4  -9  10   36.67    7.48
   4  -9  -9    2.94    2.40
  -4  -9   9    0.29    0.70
  -4  -9   8  115.56   12.08
   4  -9  -8  112.11   12.04
   4  -9  -7    0.95    2.12
  -4  -9   7   -1.45    1.65
   4  -9  -6   43.08    6.97
   4  -9  -5    9.27    3.36
   4  -9  -4  142.20   11.35
   4  -9  -3  203.88   12.95
   4  -9  -2  341.49   16.25
  -4  -9   1  222.20   15.16
   4  -9  -1  217.92   12.37
   4  -9   0   12.97    2.77
  -4   9   0   19.24    3.13
  -4  -9   0   13.66    3.93
   4  -9   1   10.75    2.62
  -4   9  -1   12.06    2.73
  -4  -9  -1   13.39    4.08
  -4   9  -2   75.55    6.88
  -4  -9  -2   75.55    9.29
   4  -9   2   68.59    6.06
   4  -9   3   -2.49    2.00
  -4   9  -3    0.46    1.15
  -4   9  -3   -0.76    1.28
  -4   9  -4  145.94   10.93
   4  -9   4  129.16    7.83
  -4   9  -4  121.24    7.77
  -4  -9  -4  127.25   12.72
  -4  -9  -4  110.70   12.29
  -4   9  -5   -0.12    0.93
  -4  -9  -5    2.64    2.96
   4  -9   5    1.15    1.14
  -4  -9  -5    1.83    1.85
  -4   9  -5    1.03    0.70
  -4  -9  -6   25.20    6.62
   4  -9   6   16.36    3.83
  -4  -9  -6   25.63    4.98
  -4  -9  -7    6.39    3.53
  -4  -9  -7    2.64    1.38
  -4   9  -8  189.33   10.79
  -4  -9  -8  171.71   14.48
   4  -9   8  148.45    8.12
  -4  -9  -8  184.00   12.98
  -4  -9  -9    0.81    2.04
  -4  -9  -9    3.09    2.08
  -4   9  -9    1.87    1.55
  -4  -9 -10    8.14    2.54
  -4   9 -10    9.04    2.65
  -4  -9 -10    9.10    3.89
  -4  -9 -11    2.63    2.04
  -4  -9 -11    5.66    1.87
  -4   9 -11    5.01    1.89
  -4  -9 -12    6.93    3.36
  -4  -9 -12    9.99    4.27
  -4  -9 -12    8.40    3.50
  -4   9 -12    5.07    2.37
  -4  -9 -13   13.37    5.67
  -4  -9 -13   15.02    4.29
  -4  -9 -13    9.76    3.50
  -4  -9 -14  159.73   14.25
  -4  -9 -14  153.78   18.76
  -4  -9 -15    3.45    2.55
  -4  -9 -16   15.51    6.91
  -4  -9 -17    1.63    1.78
  -4 -10  18   36.93    9.22
   4 -10 -17   -0.66    2.41
  -4 -10  17   -2.04    2.19
   4 -10 -16   20.55    7.01
  -4 -10  16   22.37    7.02
   4 -10 -15   11.04    5.34
  -4 -10  15   14.08    5.94
   4 -10 -14   23.92    7.58
  -4 -10  14   19.40    6.17
   4 -10 -13    4.94    3.47
  -4 -10  13    3.91    3.14
   4 -10 -12  129.04   15.12
  -4 -10  12  138.60   15.06
   4 -10 -11    2.60    2.37
  -4 -10  11    5.50    2.64
   4 -10 -10  123.25   13.68
  -4 -10  10  123.95   13.62
  -4 -10   9    2.21    2.08
   4 -10  -9   -1.53    1.61
   4 -10  -8    6.88    2.98
  -4 -10   8    4.03    2.05
   4 -10  -7   12.55    3.80
   4 -10  -6    3.05    1.82
   4 -10  -5    1.75    1.93
   4 -10  -4  545.07   23.24
   4 -10  -3   24.87    4.79
   4 -10  -2  367.53   17.50
   4 -10  -1   31.63    4.75
  -4 -10   1   26.27    5.19
  -4  10   0    4.90    1.95
  -4 -10   0    2.89    2.43
   4 -10   0    3.76    2.08
  -4  10  -1    3.22    1.54
   4 -10   1    7.03    2.50
  -4 -10  -1    3.17    2.44
  -4  10  -2   90.68    7.51
  -4 -10  -2  106.47   11.51
   4 -10   2   97.37    7.72
  -4 -10  -3    2.80    1.91
   4 -10   3    3.23    1.22
  -4  10  -3    2.89    1.56
  -4  10  -3    2.06    1.00
  -4  10  -4    7.23    2.55
  -4 -10  -4    8.56    4.66
  -4  10  -4    6.84    2.03
   4 -10   4    6.65    2.14
  -4 -10  -4    6.81    3.23
  -4 -10  -5    3.52    2.88
  -4  10  -5    3.01    1.35
  -4 -10  -5    4.98    2.76
   4 -10   5    2.52    1.52
  -4 -10  -6  365.57   23.57
  -4 -10  -6  367.05   18.78
  -4 -10  -7    9.92    4.47
  -4 -10  -7    3.96    0.97
  -4 -10  -8    4.96    2.78
  -4  10  -8    3.65    1.62
   4 -10   8    2.63    1.18
  -4 -10  -8    3.98    3.24
  -4 -10  -9    3.87    3.20
  -4  10  -9    2.29    1.33
  -4 -10  -9    4.16    2.54
  -4 -10 -10   -0.03    0.52
  -4  10 -10    1.36    1.17
  -4 -10 -10    3.34    2.19
  -4 -10 -11   -3.08    2.77
  -4 -10 -11   -1.58    1.70
  -4  10 -11    0.43    1.09
  -4 -10 -12  134.06   16.90
  -4 -10 -12  150.19   15.51
  -4 -10 -12  148.95   13.35
  -4 -10 -13   -0.10    1.33
  -4 -10 -13    2.16    2.36
  -4 -10 -13   -1.09    3.17
  -4 -10 -14   10.94    4.47
  -4 -10 -14    8.70    4.79
  -4 -10 -15    7.38    5.12
  -4 -10 -16   25.41    7.96
  -4 -10 -17    1.39    2.59
  -4 -11  18    4.96    3.55
   4 -11 -17    8.93    5.23
  -4 -11  17    0.19    2.03
   4 -11 -16    2.28    3.82
  -4 -11  16    2.07    3.35
   4 -11 -15   14.37    5.71
  -4 -11  15    5.95    3.30
   4 -11 -14  159.61   17.93
  -4 -11  14  173.95   17.92
   4 -11 -13    2.75    3.39
  -4 -11  13    3.91    3.31
   4 -11 -12    1.98    1.92
  -4 -11  12    1.01    1.17
   4 -11 -11   -1.26    1.99
  -4 -11  11    2.89    2.60
   4 -11 -10   26.90    6.50
   4 -11  -9   13.18    4.47
   4 -11  -8   72.83   10.17
   4 -11  -7    5.59    2.83
   4 -11  -6   63.59    8.62
   4 -11  -5   67.60    8.79
   4 -11  -4  170.45   13.33
   4 -11  -3   60.50    7.47
  -4 -11   2   56.72    7.83
   4 -11  -2   52.50    6.99
  -4  11   1   12.92    2.41
  -4 -11   1   11.10    3.42
   4 -11  -1   16.02    3.78
  -4  11   0   38.53    4.33
  -4 -11   0   44.27    7.08
   4 -11   0   43.05    5.78
  -4  11  -1   36.34    4.47
  -4 -11  -1   39.73    7.03
   4 -11   1   39.24    5.39
  -4  11  -2   38.72    4.91
   4 -11   2   42.92    5.28
  -4 -11  -2   37.03    6.76
  -4  11  -3    1.41    0.96
  -4  11  -3    0.69    0.67
  -4 -11  -3    1.45    1.25
   4 -11   3    1.44    1.89
  -4  11  -4  165.39    7.82
  -4 -11  -4  160.50   15.01
  -4 -11  -4  145.32   15.83
   4 -11   4  169.03   10.55
  -4 -11  -5   28.09    6.66
   4 -11   5   32.06    4.75
  -4 -11  -5   37.79    6.81
  -4 -11  -6   14.85    5.12
   4 -11   6    8.59    3.24
  -4 -11  -6    9.03    3.38
  -4 -11  -7   29.01    5.23
  -4  11  -7   29.67    3.46
  -4  11  -7   24.05    1.87
  -4  11  -8   81.10    6.12
  -4 -11  -8   66.55    8.52
  -4 -11  -8   71.41    9.61
  -4  11  -9    3.66    1.55
  -4 -11  -9    4.12    2.90
  -4 -11  -9    3.55    2.42
  -4 -11 -10   33.44    6.06
  -4 -11 -10   30.87    6.76
  -4 -11 -11    5.76    2.81
  -4 -11 -11    4.14    2.28
  -4 -11 -12   12.50    6.29
  -4 -11 -12    9.76    3.67
  -4 -11 -12    4.89    3.65
  -4 -11 -13    0.26    1.35
  -4 -11 -13    1.23    2.02
  -4 -11 -13   -2.55    2.72
  -4 -11 -14  166.89   15.25
  -4 -11 -14  151.40   19.11
  -4 -11 -15    1.01    2.63
  -4 -11 -16   21.31    7.84
  -4 -11 -17    0.60    1.11
   4 -12 -16   37.41    9.54
   4 -12 -15   38.54    9.41
   4 -12 -14    0.86    3.22
   4 -12 -13   -0.16    2.30
   4 -12 -12   24.05    6.82
   4 -12 -11    3.84    3.56
   4 -12 -10  146.18   15.48
   4 -12  -9    9.81    4.42
   4 -12  -8    2.45    0.82
   4 -12  -7  180.07   15.42
   4 -12  -6   18.82    4.89
   4 -12  -5   87.38   10.01
   4 -12  -4  261.58   16.95
   4 -12  -3   32.22    5.63
  -4 -12   2  170.33   14.08
   4 -12  -2  163.12   12.61
  -4  12   2  165.05    7.28
   4 -12  -1    1.96    1.88
  -4  12   1    2.64    1.23
  -4 -12   1   -0.53    1.18
  -4  12   0   56.33    5.59
  -4  12   0   58.84    5.21
  -4 -12   0   59.23    8.49
   4 -12   0   54.55    6.74
  -4 -12  -1   38.97    7.04
  -4  12  -1   33.76    4.03
  -4  12  -1   33.64    4.29
   4 -12   1   38.67    5.59
  -4 -12  -2  135.81   13.11
   4 -12   2  134.17   10.15
  -4  12  -3   72.56    5.10
  -4 -12  -3   68.02    9.65
   4 -12   3   74.06    7.45
  -4 -12  -4   14.10    4.62
  -4  12  -4   15.76    2.20
  -4 -12  -4   18.25    6.38
   4 -12   4   15.83    3.52
  -4 -12  -5   89.37   11.83
  -4 -12  -5   96.45   10.98
   4 -12   5  106.21    9.29
  -4  12  -6  115.83    5.46
  -4 -12  -6  125.41   12.10
  -4 -12  -6  129.85   14.51
   4 -12   6  102.68   10.82
  -4  12  -7    1.04    0.60
  -4 -12  -7   -1.40    2.17
  -4 -12  -8   15.60    4.16
  -4  12  -8   11.64    2.16
  -4 -12  -8   22.15    6.86
  -4 -12  -9    3.91    3.02
  -4 -12  -9   -0.12    2.34
  -4 -12 -10    2.96    2.27
  -4 -12 -10    5.44    2.98
  -4 -12 -11   -1.67    1.96
  -4 -12 -11   -0.38    1.52
  -4 -12 -12  153.16   14.20
  -4 -12 -12  146.82   15.54
  -4 -12 -12  130.79   16.89
  -4 -12 -13    5.92    2.37
  -4 -12 -13    0.19    1.18
  -4 -12 -13   -0.76    3.65
  -4 -12 -14   11.96    4.54
  -4 -12 -14    9.34    5.23
  -4 -12 -15    5.12    4.19
  -4 -12 -16    6.13    4.98
   4 -13 -16    1.65    3.75
   4 -13 -15   10.66    5.22
   4 -13 -14  147.00   17.73
   4 -13 -13   16.92    6.07
   4 -13 -12    0.04    1.54
   4 -13 -11    2.82    2.93
   4 -13 -10    9.30    4.12
   4 -13  -9    6.92    3.69
   4 -13  -8   84.28   11.17
   4 -13  -7   22.27    5.65
   4 -13  -6   18.89    4.98
   4 -13  -5   65.45    9.02
   4 -13  -4   86.13   10.03
   4 -13  -3   21.49    4.68
  -4  13   3   19.12    2.12
  -4 -13   3   19.52    4.63
  -4  13   2   63.87    4.25
   4 -13  -2   70.20    8.64
  -4 -13   2   65.60    8.84
  -4  13   1    9.03    1.84
  -4 -13   1   10.80    3.57
   4 -13  -1   10.87    3.40
   4 -13   0  146.02   11.72
  -4  13   0  136.44    8.76
  -4 -13   0  152.19   13.75
   4 -13   1   19.23    4.12
  -4  13  -1   17.61    2.77
  -4 -13  -1   17.22    4.53
  -4  13  -2  373.94   11.55
  -4 -13  -2  380.25   22.40
   4 -13   2  368.01   17.60
   4 -13   3    3.16    1.93
  -4  13  -3    1.34    0.58
  -4  13  -3    1.84    0.88
  -4 -13  -3    2.08    2.92
  -4 -13  -4    6.50    3.56
  -4  13  -4    7.17    1.27
  -4 -13  -4   16.59    7.02
  -4  13  -4    8.03    1.23
   4 -13   4    8.71    2.67
  -4 -13  -5  140.73   14.86
   4 -13   5  151.34   11.76
  -4 -13  -5  151.71   14.65
  -4 -13  -6   22.40    6.36
   4 -13   6   29.43    6.00
  -4 -13  -6   29.46    6.17
  -4 -13  -7   17.92    4.26
  -4 -13  -8   76.37    9.46
  -4 -13  -8   78.74   10.24
  -4 -13  -9   11.02    5.48
  -4 -13  -9   16.37    5.87
  -4 -13 -10   59.85    9.30
  -4 -13 -10   67.61    9.45
  -4 -13 -11    3.07    0.78
  -4 -13 -11   -0.19    1.50
  -4 -13 -12    9.04    3.38
  -4 -13 -12    7.33    5.16
  -4 -13 -12    9.15    3.93
  -4 -13 -13   -1.44    1.06
  -4 -13 -13    3.80    3.75
  -4 -13 -13   -1.14    2.70
  -4 -13 -14   44.21    8.24
  -4 -13 -14   43.82   10.58
  -4 -13 -15    0.61    1.94
  -4 -13 -16   38.97   10.74
   4 -14 -16   66.22   13.05
   4 -14 -15    5.37    3.59
   4 -14 -14   -1.65    2.33
   4 -14 -13    8.09    5.30
   4 -14 -12    6.51    3.61
   4 -14 -11    9.26    3.90
   4 -14 -10  151.96   16.46
   4 -14  -9   10.82    4.71
   4 -14  -8   -0.33    1.79
   4 -14  -7   54.89    8.96
   4 -14  -6   83.82   10.67
   4 -14  -5   29.80    6.34
   4 -14  -4   86.75   10.56
   4 -14  -3    0.34    1.44
  -4 -14   3   -0.51    0.92
   4 -14  -2    6.78    3.16
  -4 -14   2    3.54    1.70
   4 -14  -1    1.65    2.04
  -4 -14   1    1.58    1.64
  -4  14   0  198.86   10.53
  -4 -14   0  220.98   16.85
   4 -14   0  211.15   14.51
  -4  14  -1   12.75    2.37
  -4 -14  -1   19.91    5.21
   4 -14   1   16.18    3.97
  -4  14  -2   99.74    5.85
  -4 -14  -2  111.13   12.63
   4 -14   2  100.47    9.79
  -4  14  -3   48.44    3.23
  -4  14  -3   45.81    3.46
  -4 -14  -3   52.16    8.88
   4 -14   3   49.54    6.89
  -4 -14  -4   98.81   12.42
  -4 -14  -4  105.51   14.71
   4 -14   4   90.31    9.32
  -4 -14  -5   25.05    6.71
   4 -14   5   23.10    5.31
  -4 -14  -5   26.02    6.44
  -4 -14  -6   28.23    6.29
   4 -14   6   36.19    7.08
  -4 -14  -7   -1.16    2.87
  -4 -14  -8   43.40    7.02
  -4 -14  -8   62.68    9.32
  -4 -14  -9    1.54    2.85
  -4 -14  -9    2.42    2.43
  -4 -14 -10   13.95    5.01
  -4 -14 -10   23.01    6.39
  -4 -14 -11    1.48    0.98
  -4 -14 -11    0.68    1.18
  -4 -14 -12  119.58   16.66
  -4 -14 -12  113.65   13.51
  -4 -14 -12  121.63   13.61
  -4 -14 -13   -0.08    2.09
  -4 -14 -13   -0.37    2.04
  -4 -14 -13   -0.64    1.44
  -4 -14 -14    2.23    1.97
  -4 -14 -14    4.94    2.85
  -4 -14 -15    7.23    4.96
  -4 -14 -16   16.08    7.43
   4 -15 -15    1.63    1.08
   4 -15 -14   79.08   13.56
   4 -15 -13   -1.03    2.75
   4 -15 -12    4.48    3.69
   4 -15 -11    4.18    3.18
   4 -15 -10   10.03    4.60
   4 -15  -9   27.35    6.93
   4 -15  -8  164.02   16.27
   4 -15  -7   -0.76    1.72
   4 -15  -6    2.16    1.88
   4 -15  -5   12.40    3.88
   4 -15  -4   38.52    7.03
  -4 -15   4   45.66    7.46
   4 -15  -3   10.58    3.44
  -4 -15   3   11.65    4.05
  -4 -15   2  100.61   11.28
   4 -15  -2   99.40   10.93
   4 -15  -1   26.47    5.75
  -4 -15   1   24.59    5.70
  -4  15   0   87.21    7.00
   4 -15   0  102.86   10.79
  -4 -15   0  108.72   12.44
   4 -15   1    2.30    1.50
  -4  15  -1    2.66    0.96
  -4 -15  -1    4.71    3.59
  -4  15  -2  331.44   10.22
  -4 -15  -2  354.34   22.36
   4 -15   2  337.32   18.67
  -4 -15  -3   18.42    5.34
   4 -15   3   17.41    4.52
  -4 -15  -4    5.98    3.19
  -4 -15  -4   12.16    6.49
   4 -15   4    7.90    3.23
  -4 -15  -5   39.01    8.03
   4 -15   5   40.41    6.53
  -4 -15  -5   46.88    8.71
   4 -15   6   64.86    9.55
  -4 -15  -6   51.50    9.04
  -4 -15  -7   -2.21    3.08
   4 -15   7    0.80    2.22
  -4 -15  -8   84.00    9.97
  -4 -15  -8   89.22   11.59
  -4 -15  -9    7.26    3.90
  -4 -15  -9    8.34    4.49
  -4 -15 -10   70.11   10.08
  -4 -15 -10   65.52   10.25
  -4 -15 -11   -3.90    2.93
  -4 -15 -11   -0.26    1.18
  -4 -15 -12    8.98    5.12
  -4 -15 -12    1.81    2.06
  -4 -15 -12    4.56    2.90
  -4 -15 -13    6.69    3.14
  -4 -15 -13    9.67    5.82
  -4 -15 -13    3.52    2.52
  -4 -15 -14    7.82    3.13
  -4 -15 -14   14.47    6.21
  -4 -15 -15   -0.65    1.85
   4 -16 -15    4.20    3.00
   4 -16 -14    4.54    3.54
   4 -16 -13   14.09    6.35
   4 -16 -12    5.30    3.87
   4 -16 -11    1.77    2.30
   4 -16 -10  149.47   16.90
   4 -16  -9    6.95    3.99
   4 -16  -8    2.18    1.66
   4 -16  -7   -0.72    3.06
   4 -16  -6   38.32    7.74
   4 -16  -5   27.03    6.24
  -4 -16   5   29.33    5.95
  -4 -16   4   73.19    9.71
   4 -16  -4   71.36    9.87
   4 -16  -3    0.50    0.98
  -4 -16   3    0.34    1.15
   4 -16  -2    3.57    2.65
  -4 -16   2    3.67    2.56
   4 -16  -1    7.55    3.52
  -4 -16   1   12.25    4.29
  -4  16   0   86.26    6.95
  -4 -16   0  126.89   13.23
   4 -16   0  114.59   11.57
   4 -16   1    0.08    1.49
  -4 -16  -1    1.87    1.16
   4 -16   2   90.70   10.18
  -4 -16  -2   95.95   12.01
  -4 -16  -3    7.23    4.01
  -4 -16  -3   10.90    6.99
   4 -16   3    5.87    2.93
  -4 -16  -4   55.63   12.05
  -4 -16  -4   35.48    7.67
   4 -16   4   38.08    6.51
  -4 -16  -5    5.70    3.70
   4 -16   5   19.90    5.51
  -4 -16  -5   33.36    9.40
   4 -16   6   84.96   10.97
  -4 -16  -6   78.64   11.00
   4 -16   7   13.14    5.30
  -4 -16  -7    6.56    1.23
  -4 -16  -8   58.17    9.27
  -4 -16  -8   34.67    7.01
  -4 -16  -9   22.92    6.47
  -4 -16  -9   39.98    9.10
  -4 -16 -10   25.03    7.09
  -4 -16 -10   18.54    5.01
  -4 -16 -11   -0.17    1.19
  -4 -16 -11   -1.39    1.93
  -4 -16 -11    1.76    2.07
  -4 -16 -12   69.60   11.00
  -4 -16 -12   68.43   12.82
  -4 -16 -12   67.95   10.47
  -4 -16 -13   18.89    5.45
  -4 -16 -13   14.04    4.44
  -4 -16 -13   16.05    5.91
  -4 -16 -14    0.35    0.88
  -4 -16 -14    3.41    3.83
  -4 -16 -15   15.00    6.74
   4 -17 -15   16.40    6.62
   4 -17 -14   29.30    8.55
   4 -17 -13   39.84    9.48
   4 -17 -12    1.61    1.09
   4 -17 -11   35.34    8.64
   4 -17 -10   10.33    5.07
   4 -17  -9   24.21    6.76
   4 -17  -8   89.29   12.52
   4 -17  -7    1.94    1.37
   4 -17  -6   -1.45    2.66
   4 -17  -5   -0.78    2.74
  -4 -17   5    2.64    2.33
   4 -17  -4   12.65    4.39
  -4 -17   4   15.53    4.51
   4 -17  -3  120.71   13.08
  -4 -17   3  110.60   12.28
  -4 -17   2   85.84   10.69
   4 -17  -2   77.26   10.71
   4 -17  -1   66.32    9.65
  -4 -17   1   61.71    9.27
   4 -17   0   14.88    4.68
  -4 -17   0   14.84    5.11
   4 -17   1    9.39    3.24
  -4 -17  -1   13.55    4.74
   4 -17   2   50.67    7.67
  -4 -17  -2   55.60    9.48
  -4 -17  -3   -2.69    3.74
   4 -17   3    1.24    2.63
  -4 -17  -4   49.09    8.77
   4 -17   4   52.71    7.90
  -4 -17  -4   79.52   13.48
  -4 -17  -5    1.26    1.31
   4 -17   5    2.58    1.65
  -4 -17  -5    5.47    4.34
   4 -17   6   44.77    8.37
  -4 -17  -6   33.87    7.67
   4 -17   7   10.26    5.46
  -4 -17  -7    3.60    1.76
  -4 -17  -8  106.02   12.37
  -4 -17  -8  126.36   13.43
  -4 -17  -9   12.98    5.64
  -4 -17  -9    8.25    3.76
  -4 -17 -10   68.02   10.15
  -4 -17 -10   76.41   11.60
  -4 -17 -11   -0.06    1.85
  -4 -17 -11    0.26    1.21
  -4 -17 -11    0.13    1.54
  -4 -17 -12    3.17    2.99
  -4 -17 -12    7.90    5.91
  -4 -17 -12    3.58    2.92
  -4 -17 -13   -1.03    3.23
  -4 -17 -13    5.56    3.32
  -4 -17 -13    1.47    1.08
  -4 -17 -14   23.90    6.70
  -4 -17 -14   30.46    9.27
  -4 -17 -15    3.95    2.85
   4 -18 -14   16.34    6.49
   4 -18 -13   11.74    5.66
   4 -18 -12   19.59    6.80
   4 -18 -11    1.78    2.43
   4 -18 -10   98.19   14.34
   4 -18  -9   32.65    7.85
   4 -18  -8    3.45    1.97
   4 -18  -7   -1.10    2.61
   4 -18  -6   23.60    6.25
  -4 -18   6   25.23    5.62
   4 -18  -5    7.06    3.42
  -4 -18   5    1.36    1.88
   4 -18  -4  129.42   14.22
  -4 -18   4  130.25   13.26
  -4 -18   3    2.95    2.43
   4 -18  -3    7.13    3.64
   4 -18  -2   41.52    7.79
  -4 -18   2   44.83    8.04
   4 -18  -1   29.55    6.89
  -4 -18   1   25.76    6.36
  -4 -18   0    8.23    3.92
   4 -18   0   -1.38    1.67
   4 -18   1   12.85    3.20
  -4 -18  -1   12.62    4.58
  -4 -18  -2   68.74   10.24
   4 -18   2   66.09    9.24
  -4 -18  -3    2.11    2.40
  -4 -18  -3   10.91    8.85
   4 -18   3    1.10    2.07
  -4 -18  -4   13.57    7.79
  -4 -18  -4    5.95    3.98
   4 -18   4    3.49    3.44
   4 -18   5    9.28    4.16
  -4 -18  -5   31.46    8.76
   4 -18   6  257.71   19.81
  -4 -18  -6  203.17   18.84
   4 -18   7   15.20    5.48
  -4 -18  -7   11.17    3.50
  -4 -18  -8   -5.06    5.09
   4 -18   8   -0.37    3.77
  -4 -18  -9   21.78    7.17
  -4 -18  -9   23.52    6.30
  -4 -18 -10    2.74    3.29
  -4 -18 -10    0.99    2.86
  -4 -18 -11    9.06    4.35
  -4 -18 -11   10.02    6.08
  -4 -18 -11    8.52    3.76
  -4 -18 -12   71.94   11.40
  -4 -18 -12   81.12   14.25
  -4 -18 -13    7.48    3.96
  -4 -18 -13    6.36    4.47
  -4 -18 -14    2.09    2.13
  -4 -18 -14    3.37    4.03
  -4 -18 -15    7.43    3.71
   4 -19 -13    3.27    2.84
   4 -19 -12    7.40    4.95
   4 -19 -11   17.90    6.49
   4 -19 -10   38.49    9.24
   4 -19  -9    3.86    2.25
   4 -19  -8   44.08    9.12
   4 -19  -7    5.01    2.89
  -4 -19   7    1.24    3.19
   4 -19  -6   15.84    4.45
  -4 -19   6   17.35    4.85
   4 -19  -5   -0.57    1.76
  -4 -19   5    2.21    2.00
   4 -19  -4   45.75    8.65
  -4 -19   4   54.48    9.08
   4 -19  -3   12.66    5.52
  -4 -19   3    7.96    4.25
  -4 -19   2   97.58   11.68
   4 -19  -2   97.18   12.66
  -4 -19   1   10.09    4.14
   4 -19  -1   21.58    6.28
   4 -19   0    8.94    2.82
  -4 -19   0   12.98    4.64
   4 -19   1    1.09    1.55
  -4 -19  -1   -1.53    1.46
   4 -19   2   28.24    6.13
  -4 -19  -2   36.26    8.29
  -4 -19  -3   -1.20    3.68
   4 -19   3    6.10    3.52
  -4 -19  -4   75.19   11.70
  -4 -19  -4  107.00   15.77
   4 -19   4   72.37    9.96
  -4 -19  -5   10.65    5.87
   4 -19   5    6.89    4.14
  -4 -19  -6    7.38    5.57
   4 -19   6   13.52    5.86
   4 -19   7   18.08    7.93
  -4 -19  -7    2.74    2.18
  -4 -19  -8   67.49    9.64
  -4 -19  -8  113.23   12.74
   4 -19   8   84.28   13.45
  -4 -19  -9    3.49    1.84
  -4 -19  -9    2.56    2.99
  -4 -19 -10   17.79    6.24
  -4 -19 -11    7.53    4.04
  -4 -19 -11    8.95    4.85
  -4 -19 -12   22.88    8.29
  -4 -19 -12   15.56    5.78
  -4 -19 -13   -1.24    2.43
  -4 -19 -13    2.63    3.93
  -4 -19 -14   54.79   10.53
  -4 -19 -15   -1.92    2.04
   4 -20 -13    8.00    4.95
   4 -20 -12   60.33   11.83
   4 -20 -11   -0.91    2.99
   4 -20 -10   65.43   12.07
   4 -20  -9   -1.52    2.80
   4 -20  -8    1.15    0.92
   4 -20  -7    4.09    1.54
  -4 -20   7    5.70    2.03
   4 -20  -6   22.82    6.19
  -4 -20   6   31.20    6.56
   4 -20  -5   17.18    5.66
  -4 -20   5   21.73    5.59
  -4 -20   4  186.81   16.41
   4 -20  -4  170.14   17.46
   4 -20  -3   -0.74    1.21
  -4 -20   3    1.08    2.33
  -4 -20   2   33.24    7.03
   4 -20  -2   32.71    7.46
   4 -20  -1   25.39    6.48
  -4 -20   1   28.24    6.43
   4 -20   0    2.36    2.51
  -4 -20   0   13.83    4.98
  -4 -20  -1   16.96    5.25
   4 -20   1    6.84    2.97
  -4 -20  -2   31.65    7.62
   4 -20   2   25.28    5.91
  -4 -20  -3   14.88    5.20
   4 -20   3   15.90    4.87
  -4 -20  -4   19.41    8.10
   4 -20   4    2.80    3.33
   4 -20   5    4.92    4.16
  -4 -20  -5   44.35   11.50
   4 -20   6  218.37   18.99
  -4 -20  -6  187.23   19.08
   4 -20   7   -1.90    2.14
  -4 -20  -7   -7.89    6.74
  -4 -20  -8   -4.84    5.30
  -4 -20  -8    9.89    4.60
  -4 -20  -9   26.91    6.00
  -4 -20 -10    2.29    2.34
  -4 -20 -10    6.57    4.44
  -4 -20 -11    8.80    5.05
  -4 -20 -11    6.91    4.87
  -4 -20 -12   60.67   11.36
  -4 -20 -12   66.06   13.19
  -4 -20 -13    0.44    1.48
  -4 -20 -13    0.17    1.78
  -4 -20 -14    0.27    2.49
  -4 -20 -15   -3.05    3.73
   4 -21 -12    7.29    4.73
   4 -21 -11    2.02    3.24
   4 -21 -10   16.54    6.22
   4 -21  -9   -1.33    2.71
   4 -21  -8   82.77   13.11
   4 -21  -7   -2.48    2.67
   4 -21  -6   17.43    5.48
  -4 -21   6   21.52    5.70
   4 -21  -5    4.31    2.37
  -4 -21   5    8.17    3.74
   4 -21  -4   68.24   11.18
  -4 -21   4   79.27   11.12
   4 -21  -3   12.92    5.76
  -4 -21   3   10.93    4.51
   4 -21  -2   43.68    9.12
  -4 -21   2   41.59    8.04
  -4 -21   1    5.08    2.07
   4 -21  -1    5.64    4.63
  -4 -21   0   25.40    6.21
   4 -21   0   17.84    5.06
   4 -21   1   29.90    6.95
  -4 -21  -1   36.38    7.82
   4 -21   2   21.38    5.71
  -4 -21  -2   14.98    6.72
  -4 -21  -2   32.50    7.71
  -4 -21  -3    3.62    1.17
   4 -21   3    9.58    4.49
  -4 -21  -4   95.41   16.23
   4 -21   4   78.56   11.53
  -4 -21  -5   24.15    7.88
   4 -21   5   26.07    7.06
   4 -21   6   14.02    5.78
  -4 -21  -6    4.43    4.00
  -4 -21  -7   -2.09    3.75
   4 -21   7   11.41    5.55
  -4 -21  -8   37.45    7.88
  -4 -21  -9   20.66    6.00
  -4 -21 -10   26.09    8.38
  -4 -21 -10   22.75    7.24
  -4 -21 -11   28.53    8.51
  -4 -21 -11   17.41    6.35
  -4 -21 -12    4.84    3.36
  -4 -21 -12    6.84    5.49
  -4 -21 -13   -3.32    3.99
  -4 -21 -14   32.00    8.11
  -4 -21 -15   -1.01    2.84
   4 -22 -12   36.93    9.62
   4 -22 -11    6.72    4.17
   4 -22 -10   51.91   11.34
   4 -22  -9   35.68    8.54
   4 -22  -8   -0.44    2.09
   4 -22  -7   52.38   10.57
   4 -22  -6   24.94    7.29
   4 -22  -5   -1.02    1.35
  -4 -22   5    9.61    4.33
   4 -22  -4   48.09   10.07
  -4 -22   4   54.86    9.18
   4 -22  -3    6.84    4.50
  -4 -22   3    3.98    2.39
   4 -22  -2    6.15    4.46
  -4 -22   2    0.11    1.05
   4 -22  -1    3.56    3.92
  -4 -22   1    4.08    2.93
  -4 -22   0    8.17    3.58
   4 -22   0    3.51    5.25
   4 -22   1   -4.40    4.66
  -4 -22  -1    0.58    2.26
  -4 -22  -2   42.44    8.84
   4 -22   2   33.84    7.12
  -4 -22  -2   52.61   14.85
  -4 -22  -3   17.33    8.09
   4 -22   3   19.34    6.22
  -4 -22  -4   27.73    9.05
   4 -22   4   24.97    7.25
  -4 -22  -5    8.46    4.88
   4 -22   5    3.84    5.09
  -4 -22  -6   35.21    8.09
   4 -22   6   57.45   10.21
  -4 -22  -7   -1.86    3.76
   4 -22   7   10.15    5.79
  -4 -22  -8   -0.76    3.25
  -4 -22  -9    9.61    4.27
  -4 -22 -10   10.53    6.12
  -4 -22 -10    9.08    5.29
  -4 -22 -11    3.31    4.58
  -4 -22 -11    4.93    4.16
  -4 -22 -12   43.99   10.37
  -4 -22 -12   54.20   12.59
  -4 -22 -13    3.01    1.77
  -4 -22 -14   -0.82    2.63
   4 -23 -11    5.00    3.81
   4 -23 -10   -4.01    3.70
   4 -23  -9   -0.30    3.42
   4 -23  -8  102.42   15.32
   4 -23  -7   10.01    5.16
   4 -23  -6    0.44    1.97
   4 -23  -5   14.08    5.29
   4 -23  -4   15.92    5.68
   4 -23  -3    2.37    2.14
  -4 -23   3    3.76    3.57
   4 -23  -2   45.37    9.96
  -4 -23   2   40.54    8.14
   4 -23  -1    0.67    3.04
  -4 -23   1   -0.12    1.84
   4 -23   0   16.32    3.59
  -4 -23   0   33.96    7.65
   4 -23   1   -4.22    5.30
  -4 -23  -1    1.91    1.77
  -4 -23  -2  127.06   22.12
  -4 -23  -2  104.03   13.74
   4 -23   2   83.58   11.95
  -4 -23  -3   33.60   11.85
   4 -23   3   12.41    4.68
  -4 -23  -4   26.87    8.88
   4 -23   4   19.33    6.19
  -4 -23  -5   19.07    7.60
   4 -23   5   19.78    6.11
   4 -23   6    7.44    4.04
  -4 -23  -6   11.29    5.36
  -4 -23  -7   -1.00    4.22
  -4 -23  -8   22.71    5.54
  -4 -23  -9    5.08    2.25
  -4 -23  -9   13.10    5.58
  -4 -23 -10   51.32   11.23
  -4 -23 -10   67.18   13.11
  -4 -23 -11   12.94    6.27
  -4 -23 -11   16.32    6.72
  -4 -23 -12    2.06    3.12
  -4 -23 -13    0.90    1.56
   4 -24 -10   59.60   12.35
   4 -24  -9    4.38    2.73
   4 -24  -8   -3.34    4.12
   4 -24  -7   41.45    9.88
   4 -24  -6   36.30    8.96
   4 -24  -5    2.30    2.75
   4 -24  -4   11.28    5.21
   4 -24  -3    1.67    3.58
  -4 -24   2    2.23    1.66
   4 -24  -2    9.30    5.61
  -4 -24   1    5.72    3.34
   4 -24  -1    5.09    4.49
  -4 -24   0   43.54    8.63
   4 -24   0   21.44    5.80
   4 -24   1   -1.74    2.93
  -4 -24  -1    3.52    3.14
   4 -24   2   58.84   10.70
  -4 -24  -2   75.39   17.19
  -4 -24  -3   20.92    9.55
   4 -24   3   11.12    5.40
   4 -24   4   12.81    5.03
  -4 -24  -4   20.55    8.09
   4 -24   5    2.56    3.06
  -4 -24  -5    6.61    5.42
   4 -24   6   25.44    7.21
  -4 -24  -6   19.36    6.58
  -4 -24  -7  -14.46    7.26
  -4 -24  -8   15.86    3.67
  -4 -24  -9    3.14    3.84
  -4 -24  -9    5.65    4.19
  -4 -24 -10   19.61    7.73
  -4 -24 -10   28.04    8.46
  -4 -24 -11   10.57    5.81
  -4 -24 -11   -1.35    1.70
  -4 -24 -12   15.60    6.38
   4 -25  -9    2.38    3.04
   4 -25  -8   63.57   12.82
   4 -25  -7   -2.61    4.21
   4 -25  -6   -0.92    2.89
   4 -25  -5   18.89    6.98
   4 -25  -4   18.70    6.89
   4 -25  -3   12.49    5.83
   4 -25  -2   48.16   10.27
   4 -25  -1   27.34    8.33
  -4 -25   0   22.22    6.51
   4 -25   0    9.42    4.10
   4 -25   1    5.21    1.89
  -4 -25  -1   15.10   10.01
   4 -25   2   86.40   13.15
  -4 -25  -2  141.05   22.77
   4 -25   3   19.86    6.51
  -4 -25  -3   26.29    9.52
  -4 -25  -4   10.90    7.19
   4 -25   4    5.88    3.61
   4 -25   5   21.62    7.06
  -4 -25  -5   21.92    7.38
   4 -25   6   28.94    8.18
  -4 -25  -6   13.36    5.07
  -4 -25  -7   -1.62    3.91
  -4 -25  -8   48.29    9.92
  -4 -25  -9    3.94    5.86
  -4 -25  -9    3.41    4.16
  -4 -25 -10   36.01   10.42
  -4 -25 -10   27.30    9.19
  -4 -25 -11    7.18    5.01
   4 -26  -8   12.84    5.35
   4 -26  -7    3.07    2.90
   4 -26  -6   17.68    6.22
   4 -26  -5    4.08    4.54
   4 -26  -4   21.48    7.24
   4 -26  -3    8.03    5.22
   4 -26  -2   11.88    5.57
   4 -26  -1   18.50    7.04
   4 -26   0   44.91   10.21
   4 -26   1   17.46    5.88
  -4 -26  -1   43.85   14.20
   4 -26   2    2.05    3.02
  -4 -26  -2   18.65    9.64
   4 -26   3   -1.75    3.42
  -4 -26  -3   14.59    8.58
   4 -26   4    1.23    1.97
  -4 -26  -4   15.35    7.92
   4 -26   5   -0.42    1.54
  -4 -26  -5    6.29    4.29
  -4 -26  -6   22.94    6.98
  -4 -26  -7   -8.23    7.38
  -4 -26  -8   -5.03    7.26
  -4 -26  -8   18.97    7.01
  -4 -26  -9    4.36    3.49
  -4 -26  -9   19.88    6.20
  -4 -26 -10   16.96    6.63
   4 -27  -7    4.61    1.08
   4 -27  -6   -1.64    3.07
   4 -27  -5   -2.88    1.76
   4 -27  -4   12.29    6.16
   4 -27  -3   10.45    5.71
   4 -27  -2   62.39   12.38
   4 -27  -1   33.42    9.01
   4 -27   0   -2.81    1.33
  -4 -27   0    8.80   12.15
   4 -27   1   -4.13    5.55
  -4 -27  -1   44.37   15.23
  -4 -27  -2   81.05   17.46
   4 -27   2   37.56    8.52
   4 -27   3   -2.75    3.75
  -4 -27  -3   17.11    8.22
  -4 -27  -4   18.54    9.18
   4 -27   4    5.53    3.86
   4 -27   5    6.80    4.33
  -4 -27  -5    5.85    3.86
  -4 -27  -6    9.80    3.42
  -4 -27  -7   -5.57    7.01
  -4 -27  -7    1.35    3.25
  -4 -27  -8   70.16   13.36
  -4 -27  -9    3.19    3.48
   4 -28  -6    0.48    2.66
   4 -28  -5    1.95    3.08
   4 -28  -4   71.30   13.71
   4 -28  -3    6.00    4.81
   4 -28  -2    9.57    6.17
   4 -28  -1   22.85    7.91
   4 -28   0   14.44    4.83
  -4 -28   0   32.04   14.26
   4 -28   1   31.72    7.42
  -4 -28  -1   70.31   17.50
   4 -28   2   -1.06    3.52
  -4 -28  -2   19.36   10.64
  -4 -28  -3   13.23    7.79
   4 -28   3    1.12    2.24
  -4 -28  -4    6.94    6.53
   4 -28   4   -0.85    3.02
  -4 -28  -5    3.10    3.90
  -4 -28  -7    5.12    4.17
  -4 -28  -8    3.16    4.00
   4 -29  -4   25.09    8.79
   4 -29  -3   13.33    6.32
   4 -29  -2   39.04   10.63
   4 -29  -1   17.48    7.20
   4 -29   0    8.45    5.20
   4 -29   1   -3.02    5.18
   4 -29   2   -0.52    3.48
   4 -29   3    2.10    3.36
   4 -29   4   31.70    8.23
  -4 -29  -7    1.53    2.09
  -4 -29  -8   25.42    8.30
   4 -30  -2   19.81    8.02
   4 -30  -1   20.63    8.71
   4 -30   0   23.79    8.75
   4 -30   1    1.20    3.42
   4 -30   2   28.94    8.40
   4 -30   3    4.28    3.67
   4 -31   0   14.31    7.60
   4 -31   1   -4.79    4.33
   4 -31   2    2.63    2.89
   4 -31   3   -0.65    2.77
  -5   0  19   10.30    5.28
  -5   0  18    6.62    4.50
   5   0 -18   -0.68    2.37
  -5   0  17    5.61    3.81
   5   0 -17    7.10    3.93
  -5   0  16   -0.31    0.93
   5   0 -16    2.83    3.60
   5   0 -15  294.76   24.79
  -5   0  15  295.85   24.33
  -5   0  14    0.44    2.11
   5   0 -14    2.10    3.35
  -5   0  13   14.79    4.99
   5   0 -13   16.30    5.69
  -5   0  12   -0.85    1.48
   5   0 -12    2.19    2.34
  -5   0  11    5.24    2.95
   5   0 -11    3.58    2.63
   5   0 -10   -0.39    1.47
  -5   0  10   -0.92    0.80
   5   0  -9  151.05   14.37
  -5   0   9  140.55   13.95
  -5   0   8    0.11    1.42
   5   0  -8   -0.51    1.60
   5   0  -7   66.69    8.90
  -5   0   7   60.85    8.55
  -5   0   6   -0.62    0.54
   5   0  -6    1.55    2.08
   5   0  -5   75.73    8.58
  -5   0   5   67.47    8.24
  -5   0   4    0.99    1.43
   5   0  -4    1.35    1.89
   5   0  -3   87.97    8.06
  -5   0   3   83.12    8.63
  -5   0   2    0.15    1.03
  -5   0   1   14.55    3.35
  -5   0   1   15.33    2.99
  -5   0   0    1.33    0.95
  -5   0   0   -1.18    1.41
  -5   0  -1  162.79    7.97
  -5   0  -1  151.27    9.62
  -5   0  -2   -0.02    0.42
  -5   0  -2   -0.64    0.47
  -5   0  -3  212.21    6.69
  -5   0  -3  199.77   14.31
   5   0   3  214.87   10.33
  -5   0  -4    5.23    4.46
   5   0   4    0.41    0.38
   5   0   5    3.71    1.48
  -5   0  -5    7.17    3.59
   5   0   6   -0.23    0.47
  -5   0  -6    1.97    2.56
  -5   0  -6   -1.19    1.44
  -5   0  -7  197.59   15.45
  -5   0  -7  163.69   14.58
   5   0   7  176.99    7.77
  -5   0  -8    4.21    2.62
  -5   0  -8    0.90    2.10
   5   0   8    0.25    0.61
  -5   0  -9    2.22    1.47
  -5   0 -10   -1.06    1.15
  -5   0 -11   45.45    8.69
  -5   0 -12   -0.96    1.84
  -5   0 -13  229.58   19.75
  -5   0 -14   -0.21    0.98
  -5   0 -15   19.37    5.95
  -5   0 -16    2.96    3.55
  -5   0 -17   34.45    9.09
  -5   0 -18   -1.18    1.11
  -5   0 -19    2.17    1.21
  -5   1  19   48.25   10.89
  -5  -1  19   42.21   10.22
  -5   1  18    5.03    3.67
  -5  -1  18    2.60    2.79
   5  -1 -18    7.80    4.14
  -5   1  17   50.79   10.52
  -5  -1  17   54.33   10.88
   5  -1 -17   46.05   10.22
  -5   1  16    1.07    2.02
  -5  -1  16    1.82    3.35
   5  -1 -16    0.97    2.44
   5   1 -16    3.51    3.74
  -5   1  15    3.93    2.87
  -5  -1  15    4.62    3.59
   5  -1 -15    3.93    3.59
   5   1 -15    4.61    3.89
  -5   1  14   -0.74    2.03
  -5  -1  14    5.84    3.59
   5  -1 -14    0.74    2.59
   5   1 -14    3.76    3.14
  -5   1  13   44.84    9.02
  -5  -1  13   39.39    8.44
   5  -1 -13   40.42    8.66
   5   1 -13   54.75    9.87
  -5   1  12    7.80    3.68
  -5  -1  12   15.83    4.95
   5  -1 -12   20.22    6.20
   5   1 -12   15.76    5.38
   5  -1 -11   96.68   12.47
   5   1 -11  130.90   14.28
  -5   1  11  106.42   12.87
  -5  -1  11  114.67   13.33
  -5   1  10   37.50    7.55
  -5  -1  10   38.30    7.45
   5  -1 -10   38.91    7.44
   5   1 -10   37.91    7.55
  -5   1   9    4.21    3.21
  -5  -1   9    4.39    2.35
   5  -1  -9    3.27    1.75
   5   1  -9    2.72    1.45
  -5   1   8   32.18    6.40
  -5  -1   8   28.24    6.46
   5  -1  -8   28.60    6.11
   5   1  -8   28.34    6.21
   5  -1  -7   82.10    9.62
   5   1  -7   87.25   10.00
  -5   1   7   88.24   10.38
  -5  -1   7   93.79   10.72
  -5   1   6    0.65    0.87
  -5  -1   6    4.18    2.36
   5  -1  -6    3.22    2.00
   5   1  -6    2.37    1.16
   5  -1  -5   97.51    9.65
   5   1  -5  106.29   10.03
  -5   1   5  100.59   10.11
  -5  -1   5  113.01   10.92
  -5  -1   4    2.32    2.09
   5  -1  -4   -0.04    1.42
  -5   1   4    1.06    1.34
   5  -1  -3   64.81    6.87
  -5   1   3   64.28    7.61
  -5  -1   3   67.59    7.89
  -5   1   2    3.58    1.96
  -5  -1   2    2.45    0.96
   5  -1  -2    2.76    1.49
  -5   1   1  134.53    8.70
   5  -1  -1  124.63    8.36
  -5   1   1  125.47    9.51
  -5  -1   1  124.34    9.82
  -5   1   0   51.72    5.00
  -5  -1   0   47.20    4.87
  -5  -1   0   45.33    5.58
  -5   1   0   44.42    5.40
  -5   1  -1  261.52    9.90
  -5  -1  -1  269.20   10.51
  -5   1  -1  250.50   12.19
  -5  -1  -1  264.53   13.07
  -5  -1  -2    1.50    0.90
  -5   1  -2    1.41    0.68
  -5   1  -2    3.45    3.15
  -5  -1  -2    3.18    3.28
  -5   1  -2    3.21    1.50
   5   1   3   10.28    2.45
  -5  -1  -3   10.07    1.70
  -5   1  -3   10.20    3.13
  -5  -1  -3    9.03    3.56
  -5   1  -3    8.89    1.17
  -5  -1  -4   32.41    2.80
  -5  -1  -4   26.61    2.33
   5  -1   4   29.17    3.42
  -5   1  -4   39.21    7.20
  -5  -1  -4   42.54    7.54
   5   1   4   29.78    3.77
  -5   1  -5  229.23   15.48
  -5   1  -5  236.84   15.87
  -5  -1  -5  232.43   16.51
  -5  -1  -5  229.03    5.96
   5  -1   5  229.18    9.03
   5   1   5  234.49   10.34
  -5  -1  -6    2.86    0.69
   5  -1   6    2.54    1.02
  -5  -1  -6    3.01    2.61
   5   1   6    4.01    1.55
  -5   1  -6    5.53    3.18
  -5   1  -6    4.84    2.77
  -5  -1  -6    4.56    3.09
  -5   1  -7   16.94    4.83
  -5  -1  -7   19.78    5.62
  -5   1  -7   15.20    4.69
   5  -1   7   12.54    1.87
  -5  -1  -7   13.56    1.60
   5   1   7   13.19    2.41
  -5  -1  -7   16.44    5.19
  -5  -1  -8    0.18    2.40
  -5  -1  -8    4.93    3.23
   5  -1   8    1.11    0.62
  -5   1  -8    0.55    0.93
  -5  -1  -8    1.52    0.63
  -5   1  -8    1.64    3.12
   5   1   8    1.46    0.97
  -5  -1  -9   15.86    2.25
  -5  -1  -9   14.33    4.54
  -5   1  -9   14.32    4.12
  -5  -1 -10    1.14    1.29
  -5  -1 -10   -0.07    0.32
  -5   1 -10   -0.38    2.10
  -5  -1 -11  144.49   15.01
  -5   1 -11  127.28   14.41
  -5   1 -12    4.28    2.60
  -5  -1 -12    1.18    1.94
  -5  -1 -13    7.98    4.54
  -5   1 -13   10.67    4.61
  -5  -1 -14    3.86    3.37
  -5   1 -14    2.33    2.21
  -5  -1 -15   65.56   11.50
  -5   1 -15   65.04   11.18
  -5  -1 -16    4.81    3.82
  -5   1 -16    3.58    2.22
  -5  -1 -17   34.00    8.84
  -5   1 -17   41.31    9.53
  -5  -1 -18   -0.38    1.99
  -5   1 -18    1.88    2.75
  -5  -1 -19    1.62    1.82
  -5   2  19    2.84    2.22
  -5  -2  19    3.28    3.32
  -5   2  18   -2.33    2.97
  -5  -2  18    3.53    3.05
   5  -2 -18    5.10    3.56
  -5   2  17    3.18    2.72
  -5  -2  17    2.53    3.64
   5  -2 -17    2.79    4.06
  -5  -2  16   27.22    7.62
  -5   2  16   23.97    7.54
   5  -2 -16   25.67    7.54
   5  -2 -15  185.30   19.50
  -5   2  15  171.38   18.49
  -5  -2  15  164.14   17.89
  -5  -2  14   44.35    9.07
   5  -2 -14   48.35    9.76
  -5   2  14   44.71    9.27
  -5   2  13    4.80    2.95
  -5  -2  13    5.86    3.19
   5  -2 -13    3.67    2.46
   5   2 -13    8.67    4.52
  -5   2  12   36.83    7.91
  -5  -2  12   39.53    8.16
   5  -2 -12   36.91    8.25
   5   2 -12   32.63    7.84
  -5   2  11    4.19    2.97
  -5  -2  11    5.46    3.05
   5  -2 -11    6.04    3.42
   5   2 -11    2.03    2.47
  -5  -2  10   25.48    6.44
   5  -2 -10   29.57    6.83
   5   2 -10   24.56    6.06
  -5   2  10   23.76    6.13
   5  -2  -9  219.12   17.24
   5   2  -9  221.85   17.70
  -5   2   9  246.65   18.54
  -5  -2   9  244.77   18.36
  -5  -2   8    6.67    3.06
   5  -2  -8    6.36    2.91
   5   2  -8   10.05    3.69
  -5   2   8    6.48    3.22
  -5  -2   7    2.94    2.27
   5  -2  -7    3.51    2.56
  -5   2   7    2.75    2.07
  -5  -2   6   11.80    3.50
   5  -2  -6   14.67    3.93
  -5   2   6   14.24    4.06
   5  -2  -5   70.12    8.20
  -5   2   5   65.18    8.24
  -5  -2   5   70.26    8.71
  -5  -2   4    1.01    1.51
   5  -2  -4    0.04    0.98
  -5   2   4   -0.55    0.82
   5  -2  -3   95.35    8.43
  -5   2   3  105.30    9.61
  -5  -2   3  103.18    9.90
   5  -2  -2  301.69   14.00
  -5  -2   2  307.88   16.11
  -5   2   2  286.28   15.27
   5  -2  -1   74.14    6.46
  -5   2   1   81.08    6.75
  -5   2   1   82.12    7.84
  -5  -2   1   75.36    7.63
  -5   2   0   20.50    3.70
  -5   2   0   22.49    3.18
  -5  -2   0   25.00    3.65
   5  -2   0   21.46    3.21
  -5  -2   0   20.55    3.96
  -5   2  -1  224.25    8.97
  -5  -2  -1  216.09    9.88
  -5   2  -1  215.74   11.17
  -5   2  -2    0.11    0.22
  -5  -2  -2    0.04    0.46
  -5   2  -2    0.49    0.75
  -5  -2  -2    0.86    1.78
  -5   2  -3  112.39   10.23
  -5  -2  -3  116.04   11.54
  -5   2  -3  116.38    7.17
  -5   2  -4   49.87    7.26
  -5  -2  -4   38.53    7.04
  -5  -2  -4   36.11    4.15
  -5   2  -5   26.28    5.97
   5   2   5   20.79    3.38
  -5  -2  -5   22.19    2.44
  -5   2  -5   22.74    5.30
  -5  -2  -5   26.37    5.91
  -5  -2  -6   91.29   10.32
  -5   2  -6   96.39   10.33
  -5  -2  -6   86.90    4.71
  -5   2  -6   85.23    9.84
  -5  -2  -6   92.21   10.88
   5   2   6   84.72    6.54
  -5  -2  -7  246.21    8.21
  -5  -2  -7  231.53   16.91
  -5   2  -7  237.93   17.17
  -5  -2  -7  224.11   17.72
  -5   2  -7  233.90   16.59
  -5  -2  -8   47.19    8.36
  -5   2  -8   52.68    8.13
  -5  -2  -8   62.26    4.49
  -5  -2  -8   57.20    8.90
  -5   2  -8   54.35    8.57
  -5   2  -9   16.34    4.71
  -5  -2  -9   12.30    4.27
  -5  -2  -9   13.24    2.27
  -5  -2 -10   52.81    4.95
  -5   2 -10   48.40    8.58
  -5  -2 -10   52.12    8.74
  -5  -2 -11   11.07    3.97
  -5   2 -11   14.75    5.10
  -5  -2 -12    8.46    3.71
  -5   2 -12   10.38    4.26
  -5  -2 -13   57.08   10.39
  -5   2 -13   62.96    9.92
  -5  -2 -14    3.04    2.78
  -5   2 -14    2.24    2.08
  -5  -2 -15   48.85   10.12
  -5   2 -15   62.95   10.82
  -5  -2 -16   11.60    5.98
  -5   2 -16   10.32    4.94
  -5  -2 -17   28.90    8.29
  -5   2 -17   23.06    7.15
  -5  -2 -18   16.42    6.54
  -5   2 -18    8.56    4.79
  -5  -2 -19   13.93    6.31
  -5  -3  19   36.80    9.17
  -5   3  18   17.97    6.39
  -5  -3  18   17.64    6.58
  -5  -3  17   27.53    7.86
   5  -3 -17   23.06    7.66
  -5   3  17   22.79    7.36
  -5   3  16    5.43    3.11
  -5  -3  16    8.58    4.42
   5  -3 -16    4.90    3.41
  -5   3  15    0.26    0.95
  -5  -3  15    1.24    1.88
   5  -3 -15    1.03    1.84
  -5  -3  14    5.54    3.27
   5  -3 -14    0.59    2.25
  -5   3  14   -0.71    1.36
   5  -3 -13   68.76   11.30
  -5  -3  13   67.43   11.04
  -5   3  13   66.55   10.77
  -5  -3  12   32.11    7.42
   5  -3 -12   32.81    7.27
  -5   3  12   38.72    8.10
  -5  -3  11   36.18    7.63
   5  -3 -11   42.95    8.14
  -5   3  11   36.05    7.86
   5  -3 -10  126.37   13.62
  -5  -3  10  117.64   13.30
   5  -3  -9   61.94    9.27
  -5  -3   9   58.76    9.02
   5  -3  -8   69.09    9.19
  -5  -3   8   74.20   10.02
   5  -3  -7   86.05    9.84
  -5  -3   7   97.25   10.96
  -5  -3   6    0.48    0.93
   5  -3  -6    2.28    1.33
   5  -3  -5   84.64    8.96
  -5  -3   5   84.67    9.55
   5  -3  -4    1.96    1.71
  -5  -3   4    0.37    0.62
  -5   3   4    5.38    2.57
   5  -3  -3   47.60    5.81
  -5   3   3   48.72    6.54
  -5  -3   3   46.21    6.69
  -5   3   2    7.53    2.57
   5  -3  -2    6.04    1.94
  -5  -3   2    6.12    2.36
   5  -3  -1  203.12   10.65
  -5   3   1  205.50   12.19
  -5   3   1  218.91   11.10
  -5  -3   1  197.54   12.85
   5  -3   0   89.01    6.51
  -5  -3   0   89.54    6.97
  -5   3   0   89.61    7.68
  -5  -3   0   93.98    8.53
  -5   3   0   89.37    6.41
   5  -3   1  402.63   11.96
  -5  -3  -1  415.67   20.87
  -5   3  -1  404.51   15.18
  -5   3  -1  404.04   12.02
  -5  -3  -2   49.84    7.49
  -5   3  -2   45.31    4.75
  -5   3  -2   45.08    3.31
  -5   3  -3   31.39    5.05
  -5  -3  -3   36.79    6.67
  -5   3  -3   34.55    3.76
  -5   3  -4   78.67    8.86
  -5  -3  -4   91.79   10.52
  -5  -3  -4   69.26    6.79
  -5   3  -5  192.19   14.22
  -5   3  -5  169.59   13.11
  -5  -3  -5  185.60   15.18
  -5  -3  -5  200.32    8.44
  -5  -3  -6   13.99    2.26
  -5  -3  -6   13.08    4.39
  -5   3  -6   17.13    4.78
  -5   3  -6   10.96    3.49
  -5  -3  -7   11.69    4.89
  -5   3  -7   13.11    4.46
  -5  -3  -7   10.48    2.01
  -5   3  -7   15.90    5.00
  -5  -3  -7   18.67    5.50
  -5  -3  -8    9.93    2.07
  -5  -3  -8    3.77    1.88
  -5   3  -8    5.98    2.51
  -5  -3  -8   10.66    4.14
  -5  -3  -9   12.81    4.50
  -5  -3  -9   11.70    2.31
  -5   3  -9   12.43    4.24
  -5  -3 -10    1.29    0.98
  -5   3 -10    2.13    1.50
  -5  -3 -10    1.11    1.49
  -5  -3 -11  202.18   18.20
  -5   3 -11  213.14   18.72
  -5  -3 -12   31.28    7.17
  -5   3 -12   37.87    7.53
  -5  -3 -13   16.27    5.63
  -5  -3 -13   10.30    3.90
  -5   3 -13    8.15    3.40
  -5  -3 -14   11.49    5.02
  -5   3 -14   17.37    5.42
  -5  -3 -15   28.76    8.21
  -5   3 -15   36.64    8.14
  -5  -3 -16    1.68    2.45
  -5   3 -16    0.47    1.33
  -5  -3 -17   51.78   11.42
  -5   3 -17   52.25   10.08
  -5  -3 -18    5.98    4.72
  -5  -3 -19    9.65    5.45
  -5  -4  19    5.78    4.31
  -5   4  18    2.56    2.91
  -5  -4  18   -1.49    3.03
  -5   4  17    4.83    4.19
  -5  -4  17    0.26    1.25
   5  -4 -17    2.24    3.15
  -5   4  16    8.37    4.64
  -5  -4  16   12.26    5.06
   5  -4 -16    9.19    4.69
  -5  -4  15   70.54   11.72
   5  -4 -15   62.11   11.33
  -5   4  15   65.93   11.62
  -5  -4  14    6.23    4.05
   5  -4 -14    7.00    3.97
  -5   4  14    8.85    4.29
  -5  -4  13    8.25    3.67
   5  -4 -13   10.21    4.11
  -5  -4  12   11.78    4.21
   5  -4 -12   13.24    5.01
  -5  -4  11    7.68    3.83
   5  -4 -11    7.13    3.38
  -5  -4  10   17.46    4.82
   5  -4 -10   19.04    5.21
   5  -4  -9  370.64   22.33
  -5  -4   9  379.97   23.18
  -5  -4   8   17.75    4.82
   5  -4  -8   18.80    5.05
  -5  -4   7   27.03    5.70
   5  -4  -7   31.00    5.88
   5  -4  -6    9.86    3.29
  -5  -4   6    8.42    2.97
   5  -4  -5  100.86   10.02
  -5  -4   5   94.85   10.03
   5  -4  -4   24.76    4.57
  -5  -4   4   27.32    5.20
   5  -4  -3   67.68    7.26
  -5  -4   3   70.10    8.22
   5  -4  -2    9.92    2.69
  -5  -4   2    7.92    2.84
  -5  -4   1  143.97   11.08
   5  -4  -1  139.67    9.05
  -5   4   1  149.34   10.51
  -5   4   1  137.91    9.01
  -5   4   0    4.09    1.42
  -5   4   0    4.20    1.89
   5  -4   0    5.92    1.73
  -5  -4  -1  489.07   23.16
  -5   4  -1  486.18   16.62
  -5   4  -1  481.60   13.49
   5  -4   1  497.90   13.60
  -5   4  -2    0.83    0.60
  -5   4  -2    0.35    0.80
   5  -4   2    0.53    0.52
  -5  -4  -2    0.87    1.80
  -5   4  -3    4.01    1.39
  -5   4  -3    4.28    1.55
  -5  -4  -3    6.37    3.53
  -5   4  -4   28.72    5.52
  -5   4  -4   24.85    2.82
  -5   4  -4   24.13    4.61
  -5  -4  -4   35.33    6.97
  -5   4  -5   38.38    6.25
  -5   4  -5   45.24    7.09
  -5  -4  -5   48.40    4.80
  -5  -4  -5   44.26    7.78
  -5  -4  -6    9.05    2.03
  -5   4  -6   12.35    3.85
  -5   4  -6    7.56    2.87
  -5  -4  -6    9.77    4.47
  -5  -4  -7  347.49   20.82
  -5   4  -7  358.91   20.69
  -5  -4  -7  346.26   22.76
  -5   4  -7  365.23   19.82
  -5  -4  -7  371.02   12.85
  -5   4  -8    4.80    1.25
  -5  -4  -8    0.67    1.77
  -5  -4  -8    4.86    1.46
  -5  -4  -8    8.16    3.51
  -5  -4  -9  103.45    7.38
  -5  -4  -9  105.52   12.41
  -5   4  -9  109.90   12.66
  -5  -4 -10   14.38    3.02
  -5   4 -10   15.50    4.85
  -5  -4 -10   16.51    5.12
  -5  -4 -11   63.00    9.89
  -5  -4 -11   73.17    6.90
  -5   4 -12    1.63    2.38
  -5  -4 -12   -1.01    2.62
  -5   4 -13    3.63    2.78
  -5  -4 -13    7.46    4.05
  -5  -4 -13    2.14    1.85
  -5  -4 -14    2.16    1.82
  -5   4 -14    1.82    1.47
  -5   4 -15   90.66   12.38
  -5  -4 -15   85.75   13.70
  -5  -4 -16   10.99    4.93
  -5   4 -16   13.94    5.45
  -5  -4 -17   15.63    6.75
  -5  -4 -18    5.08    3.94
  -5  -5  19   32.37    8.71
  -5   5  18    3.43    3.38
  -5  -5  18    0.54    2.25
  -5  -5  17   36.56    8.88
   5  -5 -17   41.36   10.14
  -5   5  17   41.22    9.98
  -5  -5  16   -0.34    0.93
   5  -5 -16    0.97    2.51
  -5   5  16   -1.07    2.45
  -5  -5  15    0.60    2.38
   5  -5 -15   -1.75    1.96
  -5  -5  14   -0.36    1.55
   5  -5 -14    0.90    1.48
  -5  -5  13   35.85    7.83
   5  -5 -13   35.16    8.09
  -5  -5  12    0.75    2.00
   5  -5 -12   -0.20    1.27
   5  -5 -11   75.53   11.06
  -5  -5  11   72.95   10.86
  -5  -5  10    1.06    0.95
   5  -5 -10    0.05    1.43
   5  -5  -9  110.72   12.37
  -5  -5   9  117.22   12.97
   5  -5  -8    1.29    1.65
  -5  -5   8    0.64    1.27
   5  -5  -7   13.67    3.98
  -5  -5   7   16.91    4.44
   5  -5  -6    3.22    2.08
  -5  -5   6    2.06    1.44
   5  -5  -5  259.27   15.78
  -5  -5   5  261.91   17.11
   5  -5  -4    2.72    1.47
  -5  -5   4    5.31    2.50
   5  -5  -3   97.42    8.84
  -5  -5   3   98.21    9.92
  -5  -5   2   20.81    4.52
   5  -5  -2   26.02    4.23
   5  -5  -1  356.15   14.55
   5  -5   0   71.44    5.95
  -5   5   0   76.67    6.24
   5  -5   1  162.26    8.15
  -5  -5  -1  161.02   13.43
  -5   5  -1  154.58    9.49
  -5   5  -1  148.05    7.72
  -5   5  -2    0.65    0.85
   5  -5   2    0.20    0.51
  -5   5  -2    1.42    0.78
  -5  -5  -2    0.84    2.03
   5  -5   3   41.48    2.79
  -5   5  -3   42.01    5.58
  -5  -5  -3   59.93    8.71
  -5   5  -3   50.71    4.47
  -5   5  -4    5.52    2.86
  -5   5  -4    2.78    0.99
  -5   5  -4    2.27    1.58
  -5  -5  -4    3.02    2.63
  -5   5  -5   82.40    9.29
  -5   5  -5   73.45    8.22
  -5  -5  -5   84.63   10.72
  -5  -5  -5   87.95    7.03
  -5  -5  -6    1.96    0.94
  -5   5  -6    1.22    1.33
  -5   5  -6    0.69    1.20
  -5  -5  -6    0.24    1.00
  -5   5  -7   64.80    8.93
  -5  -5  -7   60.08   10.09
  -5  -5  -7   82.50   10.87
  -5   5  -7   65.15    8.47
  -5  -5  -7   64.93    6.02
  -5  -5  -8   34.49    7.72
  -5   5  -8   30.43    6.47
  -5  -5  -8   35.60    6.99
  -5  -5  -8   31.96    4.22
  -5  -5  -9   86.57    7.20
  -5  -5  -9   76.55   10.72
  -5   5  -9   69.44   10.01
  -5  -5 -10    9.54    2.53
  -5   5 -10    5.32    2.66
  -5  -5 -10    6.40    3.09
  -5   5 -11  177.65   14.83
  -5  -5 -11  169.22   11.04
  -5  -5 -11  165.16   16.45
  -5   5 -12   -0.61    1.26
  -5  -5 -12    1.98    1.13
  -5  -5 -13    8.02    4.27
  -5  -5 -13   10.65    4.80
  -5   5 -13    6.87    3.27
  -5  -5 -14   -0.58    0.93
  -5   5 -14   -0.07    1.01
  -5  -5 -15   11.60    5.29
  -5   5 -15   15.41    5.28
  -5  -5 -16    5.81    3.57
  -5  -5 -17   86.13   14.86
  -5  -5 -18    5.21    3.54
  -5  -6  19   10.23    4.67
  -5  -6  18    2.70    2.64
  -5   6  18    0.97    1.75
   5  -6 -17   13.45    5.77
  -5  -6  17   13.43    5.57
  -5   6  17    9.00    4.57
   5  -6 -16    2.32    3.06
  -5  -6  16    2.89    3.17
   5  -6 -15   98.25   14.38
  -5  -6  15   99.90   14.14
   5  -6 -14    2.33    1.70
  -5  -6  14    0.54    1.90
   5  -6 -13    5.83    3.76
  -5  -6  13   11.54    4.84
   5  -6 -12    3.02    2.48
  -5  -6  12    4.23    3.35
   5  -6 -11   23.22    6.26
  -5  -6  11   17.47    5.36
   5  -6 -10    4.54    3.07
  -5  -6  10    3.63    2.27
   5  -6  -9  216.89   17.56
  -5  -6   9  238.50   18.52
   5  -6  -8   14.71    4.45
  -5  -6   8   14.65    4.29
   5  -6  -7    3.57    1.97
  -5  -6   7    4.21    2.02
   5  -6  -6    2.62    1.66
  -5  -6   6    2.27    2.21
   5  -6  -5   92.46    9.52
  -5  -6   5  101.88   10.81
   5  -6  -4   20.75    4.16
  -5  -6   4   17.52    4.71
   5  -6  -3   58.77    6.82
  -5  -6   3   68.22    8.48
   5  -6  -2  128.81    9.48
   5  -6  -1   49.93    5.72
  -5   6   0   14.18    2.77
   5  -6   0   14.01    2.78
   5  -6   1  415.56   13.44
  -5  -6  -1  418.53   22.06
  -5   6  -1  424.61   13.73
   5  -6   2    4.05    1.25
  -5  -6  -2    5.62    3.60
  -5   6  -2    7.65    2.52
  -5   6  -2    6.44    1.95
  -5   6  -3    5.49    1.64
   5  -6   3    5.65    1.21
  -5   6  -3    7.13    2.84
  -5   6  -3    6.19    2.39
  -5  -6  -3    3.43    2.23
  -5  -6  -4    3.21    2.73
  -5   6  -4    0.63    0.50
  -5   6  -4    1.67    2.18
  -5   6  -4    1.03    1.57
  -5   6  -5   21.79    5.31
  -5  -6  -5   21.63    4.16
  -5   6  -5   24.35    4.61
  -5  -6  -5   22.57    5.91
  -5  -6  -6   26.06    6.16
  -5   6  -6   25.07    5.41
  -5   6  -6   24.48    4.73
  -5  -6  -6   25.54    3.97
  -5  -6  -7  330.82   20.93
  -5   6  -7  326.63   19.88
  -5  -6  -7  336.30   23.12
  -5   6  -7  334.85   18.04
  -5  -6  -7  349.71   14.65
  -5  -6  -8   14.92    4.89
  -5  -6  -8   12.02    2.89
  -5  -6  -8   15.90    5.03
  -5   6  -8   10.63    3.68
  -5  -6  -9   57.06    9.81
  -5   6  -9   52.45    8.72
  -5  -6  -9   47.05    5.54
  -5  -6 -10   12.73    3.21
  -5  -6 -10   10.04    4.14
  -5   6 -11    6.70    3.17
  -5  -6 -11    4.54    2.06
  -5  -6 -11    4.16    1.88
  -5   6 -12    0.45    2.46
  -5  -6 -12   -3.58    3.76
  -5  -6 -13   23.88    7.11
  -5   6 -13   27.30    6.13
  -5  -6 -13   20.11    5.95
  -5  -6 -14    1.48    1.93
  -5   6 -14    4.23    3.14
  -5  -6 -15   29.49    8.28
  -5  -6 -16   -2.32    3.18
  -5  -6 -17   10.47    5.12
  -5  -6 -18    2.09    3.48
  -5  -7  19   47.16   10.85
  -5  -7  18   18.94    6.51
  -5   7  18   16.89    6.45
   5  -7 -17   56.78   11.79
  -5  -7  17   57.07   11.07
   5  -7 -16    5.56    3.04
  -5  -7  16    9.74    4.94
   5  -7 -15    5.55    4.08
  -5  -7  15    4.33    2.86
   5  -7 -14    1.67    2.66
  -5  -7  14    5.85    4.03
   5  -7 -13   22.58    7.05
  -5  -7  13   21.43    6.10
   5  -7 -12    7.26    3.82
  -5  -7  12    6.81    3.26
   5  -7 -11   89.71   12.09
  -5  -7  11   89.18   12.03
   5  -7 -10   23.78    6.17
  -5  -7  10   22.54    5.87
   5  -7  -9  111.81   12.59
  -5  -7   9  121.79   13.47
   5  -7  -8   43.02    7.60
  -5  -7   8   55.09    8.61
   5  -7  -7   15.09    4.32
  -5  -7   7   17.20    4.85
  -5  -7   6   29.75    6.22
   5  -7  -6   35.23    6.27
   5  -7  -5  397.60   20.12
  -5  -7   5  419.75   22.38
   5  -7  -4    7.11    2.89
  -5  -7   4    9.16    3.26
   5  -7  -3  163.12   11.57
   5  -7  -2   23.81    4.20
   5  -7  -1  275.30   13.31
   5  -7   0  126.72    8.51
  -5  -7   0  133.78   12.28
  -5   7   0  135.46    8.74
   5  -7   1   42.39    4.63
  -5   7  -1   42.57    4.77
  -5  -7  -1   39.52    7.40
   5  -7   2  125.51    6.94
  -5   7  -2   85.12    7.85
  -5  -7  -2  123.24   12.45
   5  -7   3    4.94    1.23
  -5   7  -3    7.86    3.00
  -5   7  -3    5.13    1.92
  -5   7  -3    6.66    1.81
  -5  -7  -3    8.09    3.84
   5  -7   4   73.47    4.04
  -5   7  -4   83.77    8.72
  -5   7  -4   76.33    7.68
  -5  -7  -4   79.91   10.51
  -5   7  -4   74.27    4.88
  -5  -7  -5  109.02    9.42
  -5   7  -5  101.69   10.25
  -5   7  -5   88.46    8.37
  -5  -7  -5   99.70   11.87
  -5   7  -5   88.86    4.09
  -5  -7  -6   15.25    4.74
  -5   7  -6   17.97    4.03
  -5  -7  -6   17.31    3.37
  -5   7  -6   16.35    4.27
  -5  -7  -7   11.27    3.04
  -5   7  -7   15.34    4.24
  -5  -7  -7   13.50    5.14
  -5   7  -7   14.54    4.30
  -5  -7  -8   49.09    6.01
  -5  -7  -8   40.47    8.37
  -5  -7  -8   50.56    8.67
  -5   7  -8   36.21    7.03
  -5  -7  -9   16.33    3.42
  -5  -7  -9   26.41    7.11
  -5  -7 -10   35.19    7.40
  -5  -7 -10   37.47    5.43
  -5  -7 -11  120.91   10.13
  -5   7 -11  129.50   11.93
  -5  -7 -11  115.09   13.68
  -5   7 -12   12.29    3.85
  -5  -7 -12    9.19    4.29
  -5  -7 -13    2.03    1.83
  -5   7 -13    2.17    0.58
  -5  -7 -13   -2.69    3.66
  -5  -7 -14   28.65    8.16
  -5  -7 -14   26.46    6.93
  -5  -7 -15   11.94    4.93
  -5  -7 -16   18.62    6.79
  -5  -7 -17   66.23   13.29
  -5  -8  19    1.18    2.41
  -5  -8  18    6.06    3.75
   5  -8 -17    6.48    4.06
  -5  -8  17    4.20    3.69
   5  -8 -16   19.10    6.88
  -5  -8  16   29.41    7.85
   5  -8 -15  104.71   15.41
  -5  -8  15   99.63   14.10
   5  -8 -14   15.34    5.85
  -5  -8  14    7.59    4.04
   5  -8 -13    5.72    3.54
  -5  -8  13   10.02    4.40
   5  -8 -12   32.03    7.64
  -5  -8  12   30.43    7.19
   5  -8 -11   59.39    9.88
  -5  -8  11   60.12   10.12
   5  -8 -10    5.35    2.50
  -5  -8  10    4.88    2.66
   5  -8  -9   78.30   10.65
  -5  -8   9   72.21   10.48
   5  -8  -8    0.92    1.02
  -5  -8   8    3.20    1.43
   5  -8  -7    3.97    2.36
  -5  -8   7    2.09    1.36
   5  -8  -6    8.00    3.61
  -5  -8   6    6.89    3.25
   5  -8  -5  128.19   11.58
  -5  -8   5  125.97   12.48
   5  -8  -4   26.90    5.08
   5  -8  -3   88.75    8.77
   5  -8  -2   75.49    7.62
   5  -8  -1   17.26    3.51
   5  -8   0   37.10    4.72
  -5  -8   0   32.12    6.12
   5  -8   1  154.65    9.01
  -5  -8  -1  146.86   13.81
  -5   8  -1  182.82   10.81
   5  -8   2    2.39    1.20
  -5   8  -2    2.30    1.93
  -5  -8  -2    1.43    1.64
  -5  -8  -3   26.38    6.20
  -5   8  -3   19.69    3.78
  -5   8  -3   28.30    5.01
   5  -8   3   24.35    3.03
   5  -8   4    2.52    0.93
  -5   8  -4    5.01    2.71
  -5   8  -4    2.34    1.30
  -5  -8  -4    3.51    3.26
  -5   8  -4    1.98    1.04
   5  -8   5   28.42    2.70
  -5   8  -5   32.79    6.10
  -5   8  -5   28.83    2.54
  -5   8  -5   28.75    4.65
  -5  -8  -5   35.24    6.03
  -5  -8  -5   30.73    7.06
  -5  -8  -6   48.17    8.73
  -5   8  -6   56.39    7.86
   5  -8   6   44.33    2.88
  -5   8  -6   56.33    6.83
   5  -8   6   48.00    3.13
  -5  -8  -6   53.22    6.54
   5  -8   7  165.29    5.26
  -5   8  -7  203.13   15.86
  -5  -8  -7  212.37   19.01
  -5   8  -7  206.18   13.27
   5  -8   7  184.89    5.64
  -5  -8  -7  198.93   12.46
  -5  -8  -8   22.30    4.28
  -5  -8  -8   16.70    5.28
  -5  -8  -8   18.98    5.56
  -5   8  -8   18.70    5.13
  -5  -8  -9   18.74    3.80
  -5  -8  -9   17.74    5.38
  -5  -8 -10    9.74    2.76
  -5  -8 -10   19.37    5.95
  -5   8 -10   13.03    3.71
  -5  -8 -11    5.98    2.56
  -5   8 -11    7.53    3.11
  -5  -8 -11    5.51    3.84
  -5  -8 -12   -1.83    2.55
  -5   8 -12    1.23    1.52
  -5  -8 -13   49.81   10.44
  -5  -8 -13   47.65    9.46
  -5  -8 -14    3.80    3.13
  -5  -8 -14   -3.23    3.38
  -5  -8 -15    7.50    4.17
  -5  -8 -16    3.66    2.89
  -5  -8 -17   13.83    6.34
  -5  -9  19   33.97    8.95
  -5  -9  18    1.02    2.84
   5  -9 -17   32.68    9.07
  -5  -9  17   28.56    8.01
   5  -9 -16    1.08    1.22
  -5  -9  16    4.45    4.11
   5  -9 -15    3.05    2.67
  -5  -9  15    6.35    4.82
   5  -9 -14   -0.87    1.67
  -5  -9  14    2.88    3.00
   5  -9 -13   67.99   11.60
  -5  -9  13   55.88   10.36
   5  -9 -12    0.38    1.01
  -5  -9  12   -2.44    2.49
   5  -9 -11   41.71    8.25
  -5  -9  11   57.26    9.76
   5  -9 -10    2.20    2.00
  -5  -9  10   -2.01    1.63
   5  -9  -9   51.79    8.84
  -5  -9   9   54.80    9.31
   5  -9  -8   -0.13    1.71
  -5  -9   8    1.07    0.93
   5  -9  -7   -1.20    2.42
  -5  -9   7    1.42    2.17
   5  -9  -6    4.27    2.83
   5  -9  -5  203.20   14.82
   5  -9  -4   15.72    4.03
   5  -9  -3  168.82   12.23
   5  -9  -2   44.50    6.02
   5  -9  -1   71.09    7.19
  -5  -9   1   68.52    9.07
   5  -9   0   45.92    5.51
  -5  -9   0   41.20    7.35
   5  -9   1   81.54    6.99
  -5   9  -1   89.13    7.97
  -5  -9  -1   85.18   10.70
  -5   9  -1   82.89    8.75
   5  -9   2   10.39    2.34
  -5   9  -2   12.91    3.29
  -5  -9  -2   11.30    4.40
  -5   9  -3   15.43    3.79
   5  -9   3   18.49    2.90
  -5   9  -3   13.39    2.97
  -5  -9  -3   19.11    5.21
  -5   9  -4   36.31    5.92
  -5   9  -4   34.60    4.95
   5  -9   4   38.48    3.90
  -5  -9  -4   41.02    7.57
  -5   9  -5  257.56   16.38
  -5   9  -5  246.68   13.08
  -5  -9  -5  240.26   19.33
  -5  -9  -5  272.14   17.40
  -5   9  -5  237.95    7.88
   5  -9   5  253.07    9.18
  -5  -9  -6   -1.39    3.09
  -5   9  -6    2.99    1.50
   5  -9   6    2.52    1.08
  -5  -9  -6    1.83    1.06
  -5   9  -6   -0.41    1.44
   5  -9   7   12.90    1.97
  -5  -9  -7   13.43    3.07
  -5  -9  -7   13.43    4.85
  -5   9  -7   12.81    3.89
  -5  -9  -8   31.96    5.68
  -5  -9  -8   29.55    7.56
  -5  -9  -8   40.17    8.49
  -5  -9  -9    5.09    2.35
  -5  -9  -9    5.36    4.29
  -5  -9 -10    2.52    1.05
  -5  -9 -10    3.14    2.32
  -5   9 -10    3.86    2.09
  -5   9 -11  185.17   13.37
  -5  -9 -11  172.13   17.04
  -5  -9 -11  175.42   13.17
  -5  -9 -12    4.35    3.06
  -5  -9 -12    6.96    3.05
  -5  -9 -13   10.68    4.47
  -5  -9 -13   17.12    6.71
  -5  -9 -14   15.63    5.67
  -5  -9 -14   22.27    7.58
  -5  -9 -15   12.63    5.78
  -5  -9 -16    2.41    2.53
  -5  -9 -17   25.88    8.70
  -5 -10  18   -1.91    3.24
  -5 -10  17    3.34    3.27
   5 -10 -16   -2.37    3.26
  -5 -10  16   -0.96    1.28
   5 -10 -15   97.32   14.90
  -5 -10  15   84.97   13.37
   5 -10 -14    8.17    4.30
  -5 -10  14    7.38    4.85
   5 -10 -13    7.42    4.20
  -5 -10  13    8.10    4.20
   5 -10 -12   10.08    4.56
  -5 -10  12   13.31    5.22
   5 -10 -11   28.73    7.12
  -5 -10  11   37.68    8.25
   5 -10 -10   15.27    4.94
  -5 -10  10   12.98    4.45
   5 -10  -9   54.43    9.00
  -5 -10   9   45.46    8.33
   5 -10  -8    2.18    1.57
  -5 -10   8   -1.10    1.78
   5 -10  -7   39.18    7.42
   5 -10  -6   27.06    5.85
   5 -10  -5  118.00   11.61
   5 -10  -4   16.15    4.41
   5 -10  -3   13.18    3.49
   5 -10  -2    1.50    1.48
   5 -10  -1   40.30    5.83
  -5 -10   1   34.37    6.62
   5 -10   0    1.91    1.14
  -5 -10   0    3.14    2.85
  -5  10  -1   66.79    6.78
  -5 -10  -1   71.27    9.70
   5 -10   1   70.26    6.75
  -5  10  -2   39.72    5.74
  -5 -10  -2   47.72    8.30
   5 -10   2   43.86    5.01
  -5  10  -3  192.99   12.80
  -5  10  -3  171.64   10.56
  -5 -10  -3  188.06   16.66
   5 -10   3  176.22    9.67
  -5  10  -4   23.74    4.71
   5 -10   4   20.61    3.14
  -5  10  -4   17.68    3.45
  -5 -10  -4   16.34    4.52
  -5  10  -5    5.97    2.43
  -5 -10  -5    8.31    4.12
  -5  10  -5    6.81    2.57
   5 -10   5    5.35    1.82
  -5 -10  -5    4.14    3.55
   5 -10   6    7.78    1.90
  -5 -10  -6    5.40    2.89
  -5  10  -6    8.48    2.57
  -5  10  -6    8.69    3.34
  -5 -10  -6    7.74    2.90
  -5 -10  -7  138.48   15.82
   5 -10   7  147.44    7.63
  -5 -10  -7  130.00   11.21
  -5 -10  -8    8.51    4.86
  -5 -10  -8    6.30    3.04
  -5  10  -9   10.97    2.85
  -5 -10  -9   16.69    4.78
  -5 -10  -9   16.06    5.77
  -5 -10 -10    1.78    2.55
  -5 -10 -10    0.53    1.32
  -5 -10 -11    6.63    2.81
  -5 -10 -11    7.16    4.11
  -5 -10 -12   -2.06    3.52
  -5 -10 -12   -2.08    1.92
  -5 -10 -13  112.54   16.18
  -5 -10 -13  105.88   14.34
  -5 -10 -14    3.60    3.72
  -5 -10 -14   -2.27    3.03
  -5 -10 -15    6.25    4.81
  -5 -10 -16    2.16    4.44
  -5 -11  18    9.78    5.06
  -5 -11  17   32.43    9.00
   5 -11 -16    8.60    4.63
  -5 -11  16   13.55    5.25
   5 -11 -15    1.31    2.12
  -5 -11  15    2.51    3.47
   5 -11 -14    1.55    2.58
  -5 -11  14    0.45    1.05
   5 -11 -13   67.55   11.81
  -5 -11  13   66.93   11.68
   5 -11 -12    2.42    2.52
  -5 -11  12    4.73    3.86
   5 -11 -11   60.89   10.37
  -5 -11  11   65.33   10.99
   5 -11 -10    0.87    2.04
   5 -11  -9   22.36    6.10
   5 -11  -8   22.30    5.86
   5 -11  -7   18.37    5.10
   5 -11  -6   55.39    8.47
   5 -11  -5  183.04   14.63
   5 -11  -4   47.47    7.14
   5 -11  -3  100.37   10.15
   5 -11  -2    0.33    0.79
  -5 -11   1   46.10    7.77
   5 -11  -1   48.52    6.41
   5 -11   0    8.63    2.56
  -5  11   0   11.06    2.77
  -5 -11   0   10.58    3.97
  -5  11  -1   81.37    7.56
  -5 -11  -1   78.57   10.82
   5 -11   1   82.04    7.70
  -5  11  -2   57.70    6.62
   5 -11   2   59.47    6.31
  -5 -11  -2   53.72    8.80
  -5  11  -3   27.10    4.82
   5 -11   3   33.23    4.53
  -5  11  -3   29.84    4.22
  -5 -11  -3   31.26    7.03
   5 -11   4   11.24    2.72
  -5 -11  -4   14.06    4.91
  -5  11  -4    4.79    1.75
  -5  11  -4    9.70    2.44
  -5  11  -5  114.50   10.91
  -5  11  -5  104.61    7.88
  -5 -11  -5  108.73   13.30
  -5 -11  -5  118.50   12.85
   5 -11   5  116.25    7.71
  -5 -11  -6    6.78    3.57
  -5  11  -6    4.07    1.55
   5 -11   6    5.94    1.78
  -5 -11  -6    4.59    2.76
  -5 -11  -7    1.72    1.07
  -5 -11  -7    3.75    2.49
   5 -11   7    8.26    2.14
  -5 -11  -8    8.33    2.62
  -5 -11  -8   21.38    6.37
  -5 -11  -9   33.99    6.86
  -5 -11  -9   37.80    8.86
  -5 -11 -10    3.34    3.50
  -5 -11 -10    1.30    1.16
  -5 -11 -11  168.85   16.87
  -5 -11 -11  186.82   14.76
  -5 -11 -12    6.11    2.84
  -5 -11 -12    6.40    2.53
  -5 -11 -13   22.69    7.70
  -5 -11 -13   19.39    5.85
  -5 -11 -14    7.67    4.93
  -5 -11 -14   -2.75    3.77
  -5 -11 -15    8.82    4.48
  -5 -11 -16    5.81    3.18
   5 -12 -16    9.17    5.33
   5 -12 -15  114.96   16.31
   5 -12 -14   46.71   10.27
   5 -12 -13    0.85    3.06
   5 -12 -12    2.82    2.89
   5 -12 -11    5.13    3.82
   5 -12 -10   -0.42    0.98
   5 -12  -9  108.39   13.26
   5 -12  -8    5.48    3.03
   5 -12  -7   63.33    9.51
   5 -12  -6   30.04    6.26
   5 -12  -5  116.13   11.93
   5 -12  -4   71.96    9.10
   5 -12  -3   31.53    5.73
   5 -12  -2   35.21    5.74
  -5 -12   2   33.80    6.41
  -5  12   1   60.70    5.82
  -5 -12   1   56.15    8.67
   5 -12  -1   49.88    6.68
   5 -12   0    2.81    1.65
  -5 -12   0    5.06    3.07
  -5  12   0    2.34    1.50
  -5  12  -1  166.31   10.61
  -5 -12  -1  167.49   15.73
   5 -12   1  162.67   11.36
   5 -12   2   35.40    5.25
  -5  12  -2   33.62    5.09
  -5 -12  -2   33.40    6.87
  -5  12  -3   56.64    6.98
  -5  12  -3   43.34    4.94
   5 -12   3   54.48    6.15
  -5 -12  -3   58.15    9.68
  -5  12  -4   34.13    4.43
  -5 -12  -4   25.81    7.87
   5 -12   4   38.37    5.09
  -5  12  -4   33.98    5.60
  -5 -12  -4   33.78    7.61
  -5 -12  -5    4.99    4.28
   5 -12   5    5.17    2.25
  -5 -12  -5    6.52    4.55
  -5  12  -5    3.78    1.58
  -5 -12  -6   24.78    6.72
   5 -12   6   23.93    3.80
  -5 -12  -6   23.67    5.37
  -5 -12  -7   92.99   13.41
  -5 -12  -7   77.43    9.32
   5 -12   7  101.62    7.79
  -5 -12  -8   16.60    4.09
  -5 -12  -8   20.25    5.95
  -5 -12  -9   30.40    6.09
  -5 -12  -9   31.91    7.43
  -5 -12 -10   15.38    5.52
  -5 -12 -10   13.66    4.22
  -5 -12 -11   12.12    3.83
  -5 -12 -11    9.34    4.52
  -5 -12 -12    1.04    0.80
  -5 -12 -12    2.45    3.31
  -5 -12 -13   60.17   12.50
  -5 -12 -13   53.35   10.08
  -5 -12 -14   -0.23    2.49
  -5 -12 -14    8.59    4.97
  -5 -12 -15   27.70    8.79
  -5 -12 -16    5.50    3.20
   5 -13 -15    3.47    3.99
   5 -13 -14   -0.34    1.06
   5 -13 -13   28.55    7.81
   5 -13 -12    3.65    2.73
   5 -13 -11   79.51   12.19
   5 -13 -10   20.76    6.51
   5 -13  -9    5.48    2.41
   5 -13  -8   26.64    6.65
   5 -13  -7   86.24   11.32
   5 -13  -6   38.70    7.53
   5 -13  -5   95.93   11.22
   5 -13  -4    0.74    1.50
  -5 -13   3  104.11   11.70
   5 -13  -3  109.43   11.03
  -5  13   2   80.22    6.15
  -5 -13   2   78.02   10.52
   5 -13  -2   72.90    8.73
  -5  13   1   69.83    6.08
  -5 -13   1   63.64    9.41
   5 -13  -1   65.74    8.05
  -5  13   0   65.53    6.20
  -5 -13   0   72.63   10.44
   5 -13   0   63.69    7.68
  -5  13  -1   46.84    5.59
  -5 -13  -1   51.70    8.90
   5 -13   1   48.79    6.65
  -5  13  -2   44.49    5.77
   5 -13   2   44.95    6.11
  -5 -13  -2   45.57    8.43
   5 -13   3   30.70    4.92
  -5  13  -3   33.04    5.32
  -5  13  -3   33.60    4.25
  -5 -13  -3   32.16    7.10
   5 -13   4   16.95    3.61
  -5  13  -4   13.79    2.73
  -5 -13  -4   15.83    6.75
  -5 -13  -4   12.81    4.39
  -5 -13  -5   40.05    8.42
  -5  13  -5   36.92    4.04
   5 -13   5   43.45    5.52
  -5 -13  -5   45.43    8.65
  -5 -13  -6    5.32    1.12
  -5 -13  -6   11.37    4.94
   5 -13   6    6.67    2.06
  -5 -13  -7    6.68    3.70
  -5 -13  -7    4.04    0.84
   5 -13   7    5.06    2.29
  -5 -13  -8   -4.47    3.93
  -5 -13  -8   35.71    8.39
  -5 -13  -9   25.36    5.79
  -5 -13  -9   19.17    5.78
  -5 -13 -10    8.44    4.32
  -5 -13 -10    5.18    2.96
  -5 -13 -11   86.43   12.16
  -5 -13 -11  108.64   12.08
  -5 -13 -12   12.94    4.31
  -5 -13 -12   14.63    4.86
  -5 -13 -13   23.84    7.99
  -5 -13 -13   15.16    5.27
  -5 -13 -14   -3.10    2.99
  -5 -13 -14    0.70    2.70
  -5 -13 -15    4.66    4.44
   5 -14 -15   91.16   15.07
   5 -14 -14    5.80    4.08
   5 -14 -13   -0.09    1.24
   5 -14 -12    8.00    4.28
   5 -14 -11    3.17    3.47
   5 -14 -10    1.80    3.14
   5 -14  -9  175.52   17.44
   5 -14  -8    0.94    2.30
   5 -14  -7   16.77    4.88
   5 -14  -6   10.92    3.86
   5 -14  -5   42.36    7.41
   5 -14  -4    0.69    1.14
  -5  14   3   55.15    4.58
   5 -14  -3   52.40    7.93
  -5 -14   3   54.66    8.76
  -5  14   2   17.17    2.69
   5 -14  -2   18.09    4.41
  -5 -14   2   15.35    4.69
   5 -14  -1   26.84    5.40
  -5  14   1   26.44    3.67
  -5 -14   1   22.13    6.02
   5 -14   0    1.80    2.08
  -5  14   0   -0.54    0.68
  -5 -14   0    2.17    2.53
  -5  14  -1  119.16    8.49
  -5  14  -1  178.19   10.95
  -5 -14  -1  179.34   16.58
   5 -14   1  172.29   12.82
   5 -14   2    1.57    1.84
  -5 -14  -2    3.26    2.98
   5 -14   3    5.43    2.47
  -5  14  -3    2.91    1.57
  -5 -14  -3    3.17    2.56
  -5 -14  -4   43.15    8.30
  -5  14  -4   49.35    4.49
   5 -14   4   52.17    6.42
  -5 -14  -4   46.23   11.34
  -5 -14  -5   52.65    9.55
  -5 -14  -5   84.47   13.11
   5 -14   5   51.87    6.24
  -5 -14  -6   27.88    7.19
  -5 -14  -6   42.72    7.91
   5 -14   6   38.85    5.54
  -5 -14  -7  109.02   14.43
  -5 -14  -7  107.30   11.79
  -5 -14  -8   14.67    5.25
  -5 -14  -8    8.49    2.08
  -5 -14  -9   63.88   11.50
  -5 -14  -9   65.91   10.20
  -5 -14 -10    3.99    2.88
  -5 -14 -10    6.46    3.98
  -5 -14 -11   14.77    4.55
  -5 -14 -11   26.86    6.67
  -5 -14 -12   -1.88    1.85
  -5 -14 -12    2.33    2.95
  -5 -14 -13    7.15    2.58
  -5 -14 -13   11.01    5.96
  -5 -14 -14    4.17    4.67
  -5 -14 -14    1.35    2.11
  -5 -14 -15   47.05   11.45
   5 -15 -15    2.21    2.77
   5 -15 -14    1.53    1.99
   5 -15 -13   11.27    4.95
   5 -15 -12    5.64    3.90
   5 -15 -11   81.79   13.00
   5 -15 -10    3.47    3.69
   5 -15  -9   11.15    4.68
   5 -15  -8    5.47    3.35
   5 -15  -7   51.28    9.06
   5 -15  -6    2.71    1.99
   5 -15  -5   24.18    5.47
   5 -15  -4    0.77    1.50
  -5 -15   4   -3.13    3.81
   5 -15  -3   49.75    7.75
  -5 -15   3   50.46    8.57
   5 -15  -2    4.17    2.18
  -5  15   2    3.67    1.13
  -5 -15   2    7.94    3.13
  -5  15   1  174.60    9.04
  -5 -15   1  160.71   15.63
   5 -15  -1  169.90   13.99
   5 -15   0    3.66    2.32
  -5 -15   0    3.43    3.56
   5 -15   1    9.95    3.18
  -5 -15  -1   11.21    4.65
   5 -15   2    1.37    1.69
  -5 -15  -2    6.88    4.12
   5 -15   3   42.52    6.34
  -5  15  -3   43.95    4.35
  -5 -15  -3   47.14    9.07
  -5 -15  -4    0.40    1.93
   5 -15   4   -0.59    1.84
  -5 -15  -5   42.51    8.78
   5 -15   5   44.87    6.50
  -5 -15  -5   54.83    9.79
  -5 -15  -6    6.70    3.69
  -5 -15  -6    8.42    4.06
   5 -15   6    9.13    2.95
  -5 -15  -7   19.56    5.06
  -5 -15  -8   -3.30    4.04
  -5 -15  -8   13.31    5.45
  -5 -15  -9   42.10    8.02
  -5 -15  -9   33.21    7.29
  -5 -15 -10    7.22    4.91
  -5 -15 -10    3.61    3.20
  -5 -15 -11   54.12    9.09
  -5 -15 -11   42.11    8.49
  -5 -15 -12   -0.82    1.08
  -5 -15 -12   -0.17    1.83
  -5 -15 -13    4.24    3.60
  -5 -15 -13   -3.65    3.95
  -5 -15 -14    5.86    5.02
  -5 -15 -14    0.01    2.86
   5 -16 -14   26.06    8.16
   5 -16 -13    5.40    3.75
   5 -16 -12   52.42   10.90
   5 -16 -11    7.96    4.68
   5 -16 -10   21.75    6.83
   5 -16  -9  120.47   15.08
   5 -16  -8    0.41    1.73
   5 -16  -7    0.50    1.43
   5 -16  -6   -2.72    2.87
   5 -16  -5   32.73    6.63
   5 -16  -4   45.28    7.78
  -5 -16   4   48.47    8.65
   5 -16  -3   61.95    9.06
  -5 -16   3   66.36   10.00
   5 -16  -2   18.56    4.87
  -5 -16   2   19.59    5.83
   5 -16  -1    9.96    4.06
  -5 -16   1   21.73    7.28
   5 -16   0   34.49    6.44
  -5 -16   0   21.32    6.29
  -5 -16  -1   57.72   10.63
   5 -16   1   54.65    7.98
  -5 -16  -2   59.22   10.75
   5 -16   2   54.62    7.80
  -5 -16  -3   99.15   12.97
   5 -16   3  102.26   10.21
  -5 -16  -4   27.59    6.98
   5 -16   4   26.18    5.20
  -5 -16  -4   35.20   10.86
  -5 -16  -5   24.33    6.92
   5 -16   5   25.73    5.37
  -5 -16  -5   30.16    9.19
  -5 -16  -6   10.57    4.90
  -5 -16  -6    5.77    3.86
   5 -16   6    8.79    3.40
  -5 -16  -7  145.40   14.77
  -5 -16  -8   24.79    7.74
  -5 -16  -8   -2.73    5.40
  -5 -16  -9   55.46    8.30
  -5 -16  -9   62.99   10.34
  -5 -16 -10    2.00    2.68
  -5 -16 -10    2.11    3.50
  -5 -16 -11    5.56    3.69
  -5 -16 -11    4.35    3.09
  -5 -16 -12    3.30    2.77
  -5 -16 -12   -2.70    2.69
  -5 -16 -13   21.87    7.76
  -5 -16 -13   20.84    6.27
  -5 -16 -14    1.83    3.90
  -5 -16 -14   -1.14    2.97
   5 -17 -14   -0.93    2.76
   5 -17 -13   21.01    7.40
   5 -17 -12    5.07    4.07
   5 -17 -11   45.97    9.73
   5 -17 -10   17.99    6.37
   5 -17  -9   43.89    9.47
   5 -17  -8    9.33    3.78
   5 -17  -7   20.51    6.04
   5 -17  -6    7.67    3.07
   5 -17  -5   62.67    9.79
  -5 -17   5   59.30    9.47
   5 -17  -4   -1.20    1.98
  -5 -17   4    0.44    1.08
   5 -17  -3   20.68    4.89
  -5 -17   3   21.78    5.98
   5 -17  -2   16.00    4.87
  -5 -17   2   22.01    5.96
  -5 -17   1   81.69   11.36
   5 -17  -1   90.64   10.85
   5 -17   0   28.03    6.03
  -5 -17   0   31.56    7.21
   5 -17   1   34.63    6.70
  -5 -17  -1   29.05    6.66
   5 -17   2    0.92    2.25
  -5 -17  -2    0.30    1.27
  -5 -17  -3   52.29    9.87
   5 -17   3   36.96    6.37
   5 -17   4   -0.82    2.07
  -5 -17  -4   -3.11    3.09
  -5 -17  -5  101.66   14.41
  -5 -17  -5  130.19   15.87
   5 -17   5   95.04    9.95
  -5 -17  -6   12.32    4.98
   5 -17   6   10.73    3.73
  -5 -17  -6   15.42    5.63
  -5 -17  -7   16.23    5.63
  -5 -17  -8   -7.47    5.98
  -5 -17  -8   21.33    7.15
  -5 -17  -9   28.19    6.57
  -5 -17  -9   37.91    8.11
  -5 -17 -10    5.33    3.60
  -5 -17 -10    7.96    4.03
  -5 -17 -11   67.49   10.88
  -5 -17 -11   70.67   11.06
  -5 -17 -12    6.86    3.50
  -5 -17 -12    2.27    2.39
  -5 -17 -13   10.20    6.52
  -5 -17 -13    1.59    1.11
   5 -18 -13    6.12    4.52
   5 -18 -12   31.74    8.54
   5 -18 -11   15.48    5.72
   5 -18 -10    4.09    3.07
   5 -18  -9   96.67   14.00
   5 -18  -8   24.52    7.14
   5 -18  -7    3.46    3.29
   5 -18  -6   16.34    4.77
  -5 -18   6   12.33    3.29
   5 -18  -5   16.40    4.85
  -5 -18   5   20.50    5.92
   5 -18  -4   30.28    6.75
  -5 -18   4   41.62    8.24
  -5 -18   3   78.03   11.40
   5 -18  -3   76.73   10.90
   5 -18  -2   27.86    6.26
  -5 -18   2   29.34    7.19
   5 -18  -1   16.51    5.19
  -5 -18   1   16.57    5.55
   5 -18   0    9.23    4.10
  -5 -18   0   -0.43    2.42
   5 -18   1   62.89    9.24
  -5 -18  -1   48.09    9.23
   5 -18   2    4.89    3.85
  -5 -18  -2    3.70    3.21
  -5 -18  -3   72.94   11.53
   5 -18   3   75.94    9.60
  -5 -18  -4   -0.06    2.01
   5 -18   4   -0.05    1.38
  -5 -18  -5    1.37    1.63
   5 -18   5    6.15    3.69
  -5 -18  -6   75.56   12.75
  -5 -18  -7  123.23   14.64
  -5 -18  -8   -0.27    3.96
  -5 -18  -8   25.35    7.13
  -5 -18  -9   13.12    4.04
  -5 -18  -9   28.38    7.35
  -5 -18 -10    2.21    2.46
  -5 -18 -10    6.89    4.40
  -5 -18 -11    9.42    5.49
  -5 -18 -11    4.49    3.62
  -5 -18 -12    1.14    3.37
  -5 -18 -12   -1.63    1.87
  -5 -18 -12    2.04    2.82
  -5 -18 -13   45.63   11.36
   5 -19 -13   44.21   10.93
   5 -19 -12    2.81    2.11
   5 -19 -11   25.74    7.73
   5 -19 -10   10.86    4.93
   5 -19  -9   30.62    8.02
   5 -19  -8    1.58    1.86
   5 -19  -7   14.75    4.79
  -5 -19   7   16.83    4.36
   5 -19  -6   -1.65    2.36
  -5 -19   6   -1.75    3.13
  -5 -19   5  141.54   15.02
   5 -19  -5  118.32   14.33
   5 -19  -4   -2.28    2.87
  -5 -19   4    0.87    2.82
  -5 -19   3  110.15   13.49
   5 -19  -3   91.11   11.92
   5 -19  -2    4.99    2.30
  -5 -19   2    8.66    4.31
   5 -19  -1   24.84    6.19
  -5 -19   1   25.13    7.05
   5 -19   0   26.72    6.36
  -5 -19   0   21.58    6.31
   5 -19   1   33.37    7.13
  -5 -19  -1   28.56    7.12
   5 -19   2    4.45    3.04
  -5 -19  -2    2.55    2.83
  -5 -19  -3   17.67    6.17
   5 -19   3   20.96    5.33
  -5 -19  -3   24.47    9.92
  -5 -19  -4   -2.38    3.12
   5 -19   4   -0.15    1.03
  -5 -19  -5  123.58   15.84
  -5 -19  -5  173.47   19.67
   5 -19   5  122.23   12.20
  -5 -19  -6   12.81    6.51
  -5 -19  -7   12.60    3.92
  -5 -19  -8   22.62    6.72
  -5 -19  -8   12.91    3.47
  -5 -19  -9  -12.42    6.74
  -5 -19  -9    5.27    3.81
  -5 -19 -10   22.19    6.85
  -5 -19 -10   20.78    6.09
  -5 -19 -11   72.69   11.93
  -5 -19 -12    0.48    1.12
  -5 -19 -12   -2.29    2.21
  -5 -19 -13    7.80    5.51
   5 -20 -12    7.48    5.51
   5 -20 -11    8.96    4.71
   5 -20 -10    0.98    1.66
   5 -20  -9   71.57   12.62
   5 -20  -8    5.75    2.84
  -5 -20   8    2.39    1.98
   5 -20  -7    3.02    2.64
  -5 -20   7    3.56    2.56
   5 -20  -6   -0.95    3.03
  -5 -20   6    2.27    2.19
   5 -20  -5   44.37    9.05
  -5 -20   5   49.26    8.89
   5 -20  -4    4.84    2.89
  -5 -20   4    5.16    4.01
   5 -20  -3   67.49   10.93
  -5 -20   3   75.21   11.68
   5 -20  -2    2.91    2.77
  -5 -20   2    7.17    5.09
   5 -20  -1   20.45    6.33
  -5 -20   1   22.77    7.41
   5 -20   0   20.67    6.36
  -5 -20   0   16.60    6.16
  -5 -20  -1   88.47   12.55
   5 -20   1  102.48   12.65
  -5 -20  -2    3.29    1.32
   5 -20   2   11.79    5.28
   5 -20   3    7.02    2.45
  -5 -20  -3   13.94    5.11
  -5 -20  -4   20.90    6.22
  -5 -20  -4   36.15   10.32
   5 -20   4   20.70    5.04
  -5 -20  -5    2.92    1.46
   5 -20   5    5.82    3.30
  -5 -20  -6    1.82    2.82
  -5 -20  -7   43.68    8.99
  -5 -20  -8    5.66    2.19
  -5 -20  -8   16.92    5.97
  -5 -20  -9   -6.37    5.34
  -5 -20  -9    7.69    4.26
  -5 -20 -10   26.75    8.27
  -5 -20 -11    6.93    3.97
  -5 -20 -12   -1.24    1.70
  -5 -20 -12    2.82    3.01
   5 -21 -11   15.00    6.33
   5 -21 -10   11.26    5.24
   5 -21  -9    3.15    2.46
   5 -21  -8   43.81    9.56
   5 -21  -7   30.05    7.76
  -5 -21   7   32.83    7.36
   5 -21  -6   35.49    8.61
  -5 -21   6   49.53    9.37
   5 -21  -5   66.03   11.34
  -5 -21   5   78.65   11.87
   5 -21  -4    0.97    1.58
  -5 -21   4    4.90    4.10
   5 -21  -3   37.97    8.05
  -5 -21   3   49.09    9.45
   5 -21  -2   12.51    4.96
  -5 -21   2    8.05    4.11
   5 -21  -1   22.54    6.48
  -5 -21   1   19.80    6.15
   5 -21   0    6.31    4.06
  -5 -21   0    4.38    3.47
   5 -21   1   22.01    6.71
  -5 -21  -1   15.57    4.85
  -5 -21  -2   38.53    8.76
   5 -21   2   38.30    8.08
   5 -21   3   33.75    6.95
  -5 -21  -3   36.26    8.61
  -5 -21  -3   50.70   13.41
   5 -21   4    2.33    1.88
  -5 -21  -4    1.98    1.98
   5 -21   5   57.31    9.05
  -5 -21  -5   85.50   14.26
  -5 -21  -6    3.40    2.45
  -5 -21  -7    1.53    1.78
  -5 -21  -8    7.73    1.69
  -5 -21  -9   -9.22    7.21
  -5 -21 -10    9.47    5.19
  -5 -21 -11   67.27   12.14
  -5 -21 -12    4.57    3.20
  -5 -21 -13   -1.63    3.30
   5 -22 -11    6.91    4.76
   5 -22 -10    1.88    3.29
   5 -22  -9   59.44   12.12
   5 -22  -8    0.05    3.53
   5 -22  -7    2.68    1.24
   5 -22  -6   22.47    7.12
  -5 -22   6   30.38    7.46
   5 -22  -5   28.94    7.66
  -5 -22   5   41.72    8.57
   5 -22  -4   -0.54    2.38
  -5 -22   4    2.48    3.01
   5 -22  -3   17.87    5.95
  -5 -22   3   28.16    7.19
   5 -22  -2    1.46    2.76
  -5 -22   2    4.86    4.06
   5 -22  -1   21.91    6.64
  -5 -22   1   25.62    6.71
   5 -22   0   18.11    6.18
  -5 -22   0    7.29    4.32
  -5 -22  -1   86.06   12.79
   5 -22   1   91.83   12.48
  -5 -22  -2    7.00    4.49
   5 -22   2    6.83    3.02
   5 -22   3    3.23    1.14
  -5 -22  -3    6.19    3.41
  -5 -22  -4   67.88   12.04
   5 -22   4   72.57   10.58
  -5 -22  -4   90.86   15.80
  -5 -22  -5    8.89    6.21
  -5 -22  -6    9.83    4.79
  -5 -22  -7   28.49    7.44
  -5 -22  -8    1.12    5.09
  -5 -22  -9    6.05    3.49
  -5 -22 -10   31.97    9.33
  -5 -22 -11   10.35    6.12
  -5 -22 -11    2.73    3.25
  -5 -22 -12   -0.51    2.20
  -5 -22 -13   13.14    5.10
   5 -23 -10    7.51    4.20
   5 -23  -9   -0.76    1.59
   5 -23  -8   46.77   10.17
   5 -23  -7   25.23    7.68
   5 -23  -6   19.26    6.35
   5 -23  -5    7.75    4.10
   5 -23  -4    1.03    1.37
  -5 -23   4    1.35    1.64
   5 -23  -3    3.74    2.26
  -5 -23   3    8.33    3.85
   5 -23  -2    1.19    1.99
  -5 -23   2    5.72    3.86
   5 -23  -1   41.42    8.93
  -5 -23   1   35.62    8.10
  -5 -23   0    1.98    2.16
   5 -23   0    8.18    5.11
   5 -23   1   19.44    6.77
  -5 -23  -1   20.74    6.43
   5 -23   2   45.78    8.78
  -5 -23  -2   48.97   10.11
  -5 -23  -2   41.05   13.69
   5 -23   3   36.06    7.61
  -5 -23  -3   41.54    9.38
  -5 -23  -3   67.85   15.45
   5 -23   4    8.07    4.36
  -5 -23  -4   21.23    9.35
  -5 -23  -5   31.84    9.20
  -5 -23  -6    3.06    5.00
  -5 -23  -7   -4.07    4.24
  -5 -23  -8   -9.84    6.51
  -5 -23  -9  -10.07    7.75
  -5 -23 -10    5.97    5.02
  -5 -23 -11   49.16   11.00
  -5 -23 -12   14.56    6.38
   5 -24  -9   52.76   11.81
   5 -24  -8    1.49    1.54
   5 -24  -7    1.32    2.97
   5 -24  -6   11.26    4.89
   5 -24  -5   13.03    5.09
   5 -24  -4    2.82    2.74
   5 -24  -3    3.18    2.65
  -5 -24   3    7.79    4.56
   5 -24  -2   -1.35    1.96
  -5 -24   2    0.91    2.00
   5 -24  -1   27.46    7.71
  -5 -24   1   26.47    7.26
  -5 -24   0    0.88    1.36
   5 -24   0    1.13    2.40
  -5 -24  -1  115.15   15.22
   5 -24   1  110.30   14.55
   5 -24   2   10.47    4.88
  -5 -24  -2   11.93    4.27
  -5 -24  -2   23.84   12.84
   5 -24   3    0.70    1.97
  -5 -24  -3    4.12    2.22
  -5 -24  -4   38.35   10.74
  -5 -24  -5   26.92    9.30
  -5 -24  -6    0.61    2.58
  -5 -24  -7   20.35    5.47
  -5 -24  -8   -5.89    6.53
  -5 -24  -9    4.73    5.87
  -5 -24 -10   13.16    7.48
  -5 -24 -11   16.11    6.89
  -5 -24 -12    5.20    4.78
   5 -25  -8    2.05    1.89
   5 -25  -7    4.58    1.20
   5 -25  -6    2.29    1.86
   5 -25  -5   10.02    4.52
   5 -25  -4    6.07    4.53
   5 -25  -3    2.92    3.67
   5 -25  -2    6.73    4.21
  -5 -25   1   43.31    9.30
   5 -25  -1   42.35    9.47
  -5 -25   0    6.32    4.36
   5 -25   0   10.84    5.83
   5 -25   1   12.31    6.02
  -5 -25  -1    8.18    4.52
   5 -25   2    5.09    3.96
  -5 -25  -2    2.67    2.68
   5 -25   3    5.50    1.83
  -5 -25  -3   26.95   11.51
  -5 -25  -4   26.08    9.99
  -5 -25  -5   32.86   10.14
  -5 -25  -6    1.43    1.65
  -5 -25  -7    1.06    3.87
  -5 -25  -8  -10.26    8.21
  -5 -25 -10   14.68    7.48
   5 -26  -7   -5.22    3.63
   5 -26  -6   -4.17    4.44
   5 -26  -5   12.95    5.30
   5 -26  -4    2.12    1.12
   5 -26  -3   21.35    7.18
   5 -26  -2   21.04    6.72
   5 -26  -1    5.72    4.40
  -5 -26   0   13.55    5.44
   5 -26   0   20.06    7.43
   5 -26   1   58.15   11.07
  -5 -26  -1   54.26   10.72
  -5 -26  -1   54.81   16.98
   5 -26   2   12.70    6.11
  -5 -26  -2   33.77   13.28
   5 -26   3   -2.49    3.77
  -5 -26  -3    8.05    7.53
  -5 -26  -4   18.98    8.47
  -5 -26  -5   18.75    8.24
  -5 -26  -6    0.66    4.72
  -5 -26  -7   32.63    6.89
  -5 -26  -8  -19.36   11.53
   5 -27  -6   -1.03    4.30
   5 -27  -5   21.99    7.02
   5 -27  -4    1.76    1.96
   5 -27  -3   10.24    5.50
   5 -27  -2    8.63    5.23
   5 -27  -1   35.24    9.35
   5 -27   0   19.96    7.49
   5 -27   1    4.41    3.66
  -5 -27  -1   16.81   10.92
   5 -27   2   14.90    6.11
  -5 -27  -2   32.87   13.87
  -5 -27  -3   23.83   10.46
  -5 -27  -4   18.56    8.91
  -5 -27  -5   32.83    9.40
  -5 -27  -6   -8.33    7.51
   5 -28  -5   15.73    6.20
   5 -28  -4    5.69    3.87
   5 -28  -3   39.24    9.62
   5 -28  -2   23.22    7.66
   5 -28  -1   12.78    5.93
   5 -28   0   11.05    6.47
   5 -28   1   19.31    7.44
   5 -28   2    4.09    5.22
   5 -29  -3   12.11    5.91
   5 -29  -2    4.93    4.10
   5 -29  -1   12.62    6.57
   5 -29   0   11.87    7.18
   5 -29   1    9.99    6.35
   5 -30  -2    2.06    2.74
   5 -30  -1    1.10    2.90
   5 -30   0    5.16    4.32
  -6   0  18   21.47    7.44
  -6   0  17   -0.44    2.39
  -6   0  16    2.50    2.42
   6   0 -16    2.13    4.66
  -6   0  15    0.78    1.35
   6   0 -15    3.53    3.37
  -6   0  14   55.07   10.55
   6   0 -14   68.72   11.91
  -6   0  13    1.72    2.84
   6   0 -13   -0.49    1.87
   6   0 -12  103.86   13.74
  -6   0  12  111.88   14.35
  -6   0  11   -1.77    1.70
   6   0 -11   -0.53    1.57
  -6   0  10   57.82    9.50
   6   0 -10   60.33    9.79
  -6   0   9   -0.62    1.12
   6   0  -9   -1.36    1.76
   6   0  -8   65.58    9.52
  -6   0   8   71.74   10.26
  -6   0   7    0.50    1.29
   6   0  -7   -0.71    0.89
   6   0  -6  122.11   12.05
  -6   0   6  139.37   13.29
  -6   0   5   -0.27    0.58
   6   0  -5   -0.26    1.13
   6   0  -4   91.79    9.25
  -6   0   4   88.00    9.90
  -6   0   3    1.53    1.57
  -6   0   2   34.23    5.66
  -6   0   1   -0.11    0.71
  -6   0   0   31.23    4.43
  -6   0   0   32.25    5.41
  -6   0  -1    1.32    0.99
  -6   0  -1   -0.82    1.28
  -6   0  -2   81.74    5.59
  -6   0  -2   84.44    9.94
  -6   0  -3   -0.26    0.33
  -6   0  -3    0.59    1.87
  -6   0  -4  213.94    5.63
  -6   0  -4  245.83   17.66
  -6   0  -4  241.90    7.22
   6   0   5   -0.48    0.82
  -6   0  -5    0.03    1.43
  -6   0  -6   66.25    9.65
   6   0   6   38.59    4.30
  -6   0  -6   42.66    7.67
   6   0   7    0.57    0.79
  -6   0  -7    1.75    2.68
  -6   0  -7    2.30    2.66
  -6   0  -8   45.79    8.55
  -6   0  -8   42.99    8.25
  -6   0  -9   -1.04    1.54
  -6   0  -9   -0.09    1.76
  -6   0 -10  108.79   13.27
  -6   0 -11   -0.79    2.14
  -6   0 -12    7.45    3.06
  -6   0 -13    0.66    3.44
  -6   0 -14   68.24   11.38
  -6   0 -15    3.82    3.85
  -6   0 -16    8.44    4.61
  -6   0 -17   -1.32    1.16
  -6   0 -18    3.85    4.29
  -6  -1  18    9.02    4.52
  -6   1  17    4.24    4.35
  -6  -1  17    5.60    3.48
   6  -1 -17    8.24    5.04
   6  -1 -16  134.38   17.64
  -6   1  16  116.60   16.21
  -6  -1  16  138.98   17.83
  -6   1  15    9.87    4.27
  -6  -1  15   10.93    5.90
   6  -1 -15    4.78    3.20
  -6   1  14    6.01    3.93
  -6  -1  14    0.68    1.67
   6  -1 -14    4.44    2.83
   6   1 -14    5.32    4.69
  -6   1  13   28.36    7.52
  -6  -1  13   21.72    6.86
   6  -1 -13   23.17    6.85
   6   1 -13   23.86    7.01
  -6   1  12    5.98    4.14
  -6  -1  12    5.33    3.45
   6  -1 -12    1.41    2.31
   6   1 -12    3.66    2.92
  -6   1  11    0.76    1.14
  -6  -1  11    3.36    3.48
   6  -1 -11    4.61    3.29
   6   1 -11    3.03    2.59
   6  -1 -10  107.37   13.09
   6   1 -10  109.28   13.22
  -6   1  10  117.28   14.03
  -6  -1  10  119.07   13.98
  -6   1   9   21.24    5.97
  -6  -1   9   30.18    7.27
   6  -1  -9   24.04    6.08
   6   1  -9   22.57    5.83
  -6   1   8    0.64    0.90
  -6  -1   8    1.07    1.18
   6  -1  -8    4.59    2.88
   6   1  -8    2.63    2.54
   6  -1  -7   56.87    8.44
   6   1  -7   61.18    8.79
  -6  -1   7   65.25    9.43
  -6   1   7   67.45    9.62
   6  -1  -6  165.07   13.71
  -6  -1   6  183.61   15.27
  -6   1   6  171.34   14.66
  -6   1   5    8.57    3.28
  -6  -1   5    6.62    2.85
   6  -1  -5    8.88    3.34
   6  -1  -4   56.11    7.31
  -6   1   4   57.90    8.02
  -6  -1   4   55.67    8.00
  -6   1   3   10.25    3.45
  -6  -1   3    9.03    2.86
   6  -1  -3    9.84    2.85
  -6   1   2   37.88    5.93
  -6  -1   2   36.07    6.13
   6  -1  -2   31.85    5.07
  -6   1   1   21.54    4.26
  -6  -1   1   22.93    4.53
  -6   1   0  304.08   13.14
  -6   1   0  300.99   15.45
  -6  -1   0  306.00   16.11
  -6   1  -1    2.30    1.11
  -6  -1  -1    3.55    1.53
  -6   1  -1    3.69    1.74
  -6  -1  -1    1.88    1.65
  -6   1  -2   28.59    3.15
  -6  -1  -2   30.07    3.60
  -6   1  -2   32.29    6.22
  -6  -1  -2   27.94    5.61
  -6   1  -2   31.50    4.79
  -6   1  -3    7.02    1.27
  -6  -1  -3    6.01    1.41
  -6   1  -3    5.75    2.73
  -6  -1  -3    6.48    2.64
  -6  -1  -4    6.30    1.29
  -6   1  -4   11.54    4.24
  -6  -1  -4    8.65    3.89
  -6  -1  -5   16.63    1.59
  -6   1  -5   22.49    5.43
  -6  -1  -5   18.41    1.60
  -6  -1  -5   21.89    5.49
  -6  -1  -6  128.81   13.17
  -6   1  -6  145.01   13.95
  -6   1  -6  127.16   12.98
  -6  -1  -6  129.28   13.71
   6   1   6   89.74    6.96
  -6  -1  -7   13.81    4.82
   6   1   7   11.49    2.49
  -6  -1  -7   17.27    5.20
  -6   1  -7   20.27    5.36
  -6   1  -7   11.19    4.16
  -6  -1  -8   14.49    5.14
  -6   1  -8   11.66    4.53
  -6   1  -8   17.96    5.52
  -6  -1  -8   17.05    5.68
  -6  -1  -9    6.81    3.15
  -6   1  -9    8.46    4.09
  -6  -1  -9   11.44    4.36
  -6   1  -9   10.64    3.91
  -6  -1 -10   14.87    4.74
  -6   1 -10   21.00    5.82
  -6  -1 -11    1.78    2.30
  -6   1 -11    1.82    1.26
  -6  -1 -12   95.09   13.30
  -6   1 -12   95.36   13.42
  -6  -1 -13   -0.52    2.09
  -6   1 -13   -2.33    3.44
  -6  -1 -14    9.51    4.92
  -6   1 -14    8.08    3.87
  -6  -1 -15   -1.15    1.28
  -6   1 -15   -0.01    1.54
  -6  -1 -16   27.81    7.91
  -6   1 -16   35.43    8.67
  -6  -1 -17    3.66    3.11
  -6   1 -17    3.90    3.03
  -6  -1 -18    7.24    4.23
  -6  -2  18   33.01    9.17
  -6   2  17    7.54    4.83
  -6  -2  17    5.72    3.63
   6  -2 -17    8.91    4.65
  -6   2  16    0.94    3.34
  -6  -2  16    1.04    2.76
   6  -2 -16    3.19    3.82
  -6   2  15   10.26    4.54
  -6  -2  15   11.28    5.35
   6  -2 -15   12.06    5.32
  -6   2  14   71.89   12.25
   6  -2 -14   64.91   11.62
  -6  -2  14   78.39   12.63
  -6   2  13    1.00    2.01
  -6  -2  13    1.26    1.55
   6  -2 -13    2.38    3.60
   6  -2 -12   81.15   12.27
  -6  -2  12   96.16   13.17
  -6   2  12  101.02   13.65
  -6   2  11   51.17    9.47
  -6  -2  11   60.58   10.04
   6  -2 -11   57.47    9.84
  -6   2  10   34.91    7.47
  -6  -2  10   40.02    7.95
   6  -2 -10   38.02    7.66
   6  -2  -9  151.18   14.85
  -6   2   9  158.05   15.64
  -6  -2   9  162.10   15.96
   6  -2  -8   57.25    8.99
  -6   2   8   65.03    9.62
  -6  -2   8   65.96    9.72
   6  -2  -7   92.34   10.78
  -6   2   7   99.10   11.61
  -6  -2   7  101.54   11.80
   6  -2  -6  180.34   14.57
  -6   2   6  184.31   15.24
  -6  -2   6  185.04   15.44
  -6   2   5   17.24    4.43
  -6  -2   5   12.80    3.63
   6  -2  -5   12.44    3.74
  -6   2   4   28.14    5.74
  -6  -2   4   29.33    5.91
   6  -2  -4   27.24    4.90
  -6   2   3    1.78    1.63
  -6  -2   3    2.48    1.48
   6  -2  -3    2.33    1.52
   6  -2  -2  108.87    9.16
  -6   2   2  120.76   10.75
  -6  -2   2  114.18   10.76
   6  -2  -1   42.12    5.41
  -6   2   1   50.58    6.66
  -6  -2   1   49.44    6.86
  -6   2   0   67.12    6.10
  -6   2   0   64.95    7.25
  -6  -2   0   68.48    7.87
  -6   2  -1   91.50    6.34
  -6   2  -1   92.24    8.12
  -6  -2  -1   95.13    7.12
  -6  -2  -2   51.48    4.85
  -6   2  -2   54.65    7.59
  -6  -2  -2   47.89    7.80
  -6   2  -2   53.08    5.88
  -6   2  -2   52.73    4.11
  -6  -2  -3   76.33    5.35
  -6   2  -3   75.66    9.29
  -6  -2  -3   77.19   10.04
  -6   2  -3   75.31    3.75
  -6  -2  -4  174.50    7.38
  -6   2  -4  181.27   14.69
  -6  -2  -4  181.34   15.73
  -6   2  -5   15.87    4.23
  -6  -2  -5   19.25    2.22
  -6  -2  -5   20.85    2.30
  -6   2  -5   20.96    5.42
  -6  -2  -5   20.20    5.59
  -6  -2  -6    9.63    1.44
  -6   2  -6   10.72    4.32
  -6  -2  -6   12.10    5.34
  -6   2  -6   19.79    6.12
  -6  -2  -7    6.80    3.29
  -6  -2  -7    3.06    0.81
  -6  -2  -7    4.39    3.14
  -6   2  -7    5.60    3.06
  -6   2  -7    2.16    2.76
  -6  -2  -8   71.65   10.91
  -6  -2  -8   81.06   11.08
  -6   2  -8   70.38   10.06
  -6   2  -8   72.15   10.20
  -6  -2  -9   30.59    7.23
  -6  -2  -9   32.21    7.78
  -6   2  -9   34.60    7.16
  -6  -2 -10  131.54   15.08
  -6   2 -10  114.42   13.60
  -6   2 -11   31.49    7.09
  -6  -2 -11   34.92    7.79
  -6   2 -12   12.96    6.02
  -6  -2 -12   16.61    5.46
  -6   2 -13   12.11    4.65
  -6  -2 -13    9.25    3.76
  -6  -2 -14   40.48    9.38
  -6   2 -14   48.01    9.35
  -6  -2 -15    3.68    3.64
  -6   2 -15    7.79    4.18
  -6  -2 -16   40.08    9.78
  -6   2 -16   44.14    9.49
  -6  -2 -17   -1.13    2.24
  -6  -2 -18    1.54    3.55
  -6  -3  18    0.05    2.89
  -6   3  17   12.90    6.72
  -6  -3  17    9.16    4.49
   6  -3 -17    7.76    4.88
   6  -3 -16  115.13   16.63
  -6   3  16  108.17   15.50
  -6  -3  16  118.21   16.40
  -6   3  15   21.68    7.02
  -6  -3  15   21.57    6.91
   6  -3 -15   21.56    7.12
  -6   3  14    0.47    1.46
  -6  -3  14    4.96    4.36
   6  -3 -14    3.70    3.30
  -6   3  13   16.55    5.87
  -6  -3  13   14.70    5.21
   6  -3 -13   23.11    6.62
  -6   3  12   19.46    6.32
  -6  -3  12   12.78    4.79
   6  -3 -12   14.16    4.70
  -6  -3  11   35.00    8.13
   6  -3 -11   28.10    6.80
  -6   3  11   35.12    7.87
   6  -3 -10  103.61   12.81
  -6   3  10  122.47   14.03
  -6  -3  10  116.80   13.92
  -6  -3   9    2.39    2.51
   6  -3  -9    2.58    2.37
  -6   3   9    2.69    1.98
  -6   3   8    8.28    3.62
  -6  -3   8    7.70    3.80
   6  -3  -8    3.16    2.46
   6  -3  -7   60.03    8.69
  -6   3   7   67.42    9.66
  -6  -3   7   68.99    9.87
   6  -3  -6  173.58   14.00
  -6   3   6  157.57   14.19
  -6  -3   6  172.03   15.08
  -6   3   5   11.44    3.67
  -6  -3   5   11.93    3.91
   6  -3  -5    9.55    3.31
  -6   3   4   52.28    7.64
   6  -3  -4   49.71    6.91
  -6  -3   4   53.78    8.06
  -6   3   3   12.18    3.80
   6  -3  -3   11.91    3.18
  -6  -3   3    9.15    3.15
  -6   3   2   25.40    5.22
   6  -3  -2   22.13    4.17
  -6  -3   2   28.72    5.58
  -6   3   1   40.34    6.04
   6  -3  -1   44.35    5.37
  -6  -3   1   44.56    6.43
   6  -3   0  232.08   11.30
  -6   3   0  226.54   13.38
  -6   3   0  235.59   11.40
  -6   3  -1    8.48    1.74
  -6   3  -1    7.58    2.29
  -6  -3  -1    9.25    3.38
  -6   3  -2    2.42    0.84
  -6   3  -2    3.35    1.61
  -6  -3  -2    1.89    1.08
  -6  -3  -2    1.44    0.98
  -6  -3  -3    5.25    1.48
  -6   3  -3    4.45    2.90
  -6   3  -3    3.80    0.89
  -6  -3  -3    4.54    2.34
  -6   3  -3    7.48    2.08
  -6   3  -4   11.56    3.86
  -6  -3  -4   11.49    4.62
  -6   3  -5   84.83   10.09
  -6   3  -5   88.48   10.13
  -6  -3  -5   87.16   11.29
  -6  -3  -5   91.36    5.92
  -6  -3  -6  181.30    7.58
  -6   3  -6  187.02   15.56
  -6   3  -6  175.54   14.62
  -6  -3  -6  181.77   16.44
  -6   3  -7   39.35    7.13
  -6  -3  -7   44.98    8.21
  -6   3  -7   42.28    7.85
  -6  -3  -7   37.09    7.47
  -6  -3  -7   37.10    3.38
  -6  -3  -8   57.78   10.00
  -6   3  -8   48.84    8.61
  -6  -3  -8   46.26    3.85
  -6  -3  -8   69.15   10.76
  -6   3  -8   50.11    8.55
  -6  -3  -9   28.66    7.17
  -6   3  -9   28.18    6.50
  -6  -3  -9   30.60    7.31
  -6  -3 -10   59.57   10.12
  -6   3 -10   67.96   10.66
  -6   3 -11   -2.47    2.95
  -6  -3 -11   -1.82    2.57
  -6   3 -12   80.39   12.24
  -6  -3 -12   87.78   13.05
  -6   3 -13    5.29    2.93
  -6  -3 -13    2.81    2.44
  -6  -3 -14   43.39    9.69
  -6  -3 -14   35.20    8.82
  -6   3 -14   40.11    8.83
  -6  -3 -15    4.31    3.43
  -6   3 -15    6.37    3.89
  -6  -3 -16   50.50   11.37
  -6   3 -16   60.04   10.93
  -6  -3 -17    5.32    4.01
  -6  -3 -18    9.89    6.14
  -6  -4  18   26.07    8.20
  -6   4  17    9.29    5.37
  -6  -4  17    5.11    3.49
  -6  -4  16    4.01    3.53
  -6   4  16    2.97    3.24
   6  -4 -16   -1.14    2.16
  -6   4  15    5.84    4.75
  -6  -4  15   -1.27    1.70
   6  -4 -15    4.02    3.45
  -6   4  14   41.84    9.38
  -6  -4  14   45.54    9.48
   6  -4 -14   51.88   10.41
  -6   4  13   -1.48    1.85
  -6  -4  13    2.84    3.01
   6  -4 -13    3.04    3.01
  -6  -4  12   50.54    9.56
   6  -4 -12   50.08    9.40
  -6   4  12   48.17    9.81
  -6  -4  11   11.57    4.37
   6  -4 -11   11.29    4.60
  -6   4  11    7.60    3.54
  -6  -4  10   58.55   10.05
   6  -4 -10   60.23    9.72
  -6   4  10   53.07    9.74
  -6  -4   9   46.86    8.57
   6  -4  -9   42.13    8.10
  -6   4   9   49.95    8.97
   6  -4  -8   88.08   10.80
  -6   4   8   98.95   11.90
  -6  -4   8   98.21   12.02
   6  -4  -7   49.88    7.91
  -6  -4   7   53.48    8.78
  -6   4   7   43.80    7.67
   6  -4  -6  110.51   11.35
  -6   4   6  118.82   12.54
  -6  -4   6  111.73   12.20
   6  -4  -5    1.01    1.20
  -6  -4   5    0.13    1.21
  -6   4   5    0.64    1.35
   6  -4  -4   74.33    8.50
  -6   4   4   65.89    8.55
  -6  -4   4   65.12    8.83
  -6   4   3    2.62    1.49
   6  -4  -3    5.56    2.61
  -6  -4   3    2.82    1.28
   6  -4  -2   88.97    8.24
  -6   4   2   83.50    8.89
  -6  -4   2   92.92    9.81
  -6   4   1    5.79    2.35
   6  -4  -1    6.50    2.23
  -6  -4   1    3.71    2.66
   6  -4   0  100.62    7.63
  -6   4   0  107.96    9.29
  -6   4   0  105.60    7.76
  -6   4  -1   16.45    2.78
  -6   4  -1   16.48    3.49
   6  -4   1   16.81    2.80
  -6  -4  -1   20.61    5.38
  -6  -4  -2   43.23    7.53
  -6   4  -2   42.69    3.76
  -6   4  -2   51.21    5.63
  -6   4  -3   21.97    2.31
  -6   4  -3   21.86    3.45
  -6   4  -3   22.19    4.95
  -6  -4  -3   22.21    5.53
  -6   4  -4  158.51   13.19
  -6  -4  -4  168.47   15.62
  -6   4  -5    9.63    4.47
  -6   4  -5    4.03    1.79
  -6  -4  -5    4.64    2.69
  -6  -4  -5    8.45    2.19
  -6  -4  -6    9.71    2.13
  -6   4  -6   16.68    5.42
  -6   4  -6   14.31    4.55
  -6  -4  -6   13.79    5.74
  -6   4  -7    1.89    1.74
  -6  -4  -7    1.00    1.68
  -6  -4  -7    2.02    2.50
  -6   4  -7    1.56    2.42
  -6  -4  -7   -0.17    0.31
  -6  -4  -8  102.05    6.47
  -6  -4  -8  118.73   13.95
  -6   4  -8   89.87   11.49
  -6  -4  -8  100.25   13.29
  -6   4  -8   97.79   11.35
  -6   4  -9    1.23    1.25
  -6  -4  -9    4.07    3.19
  -6  -4  -9    7.13    4.39
  -6  -4 -10  217.09   19.29
  -6   4 -10  204.49   18.50
  -6   4 -11    0.51    1.23
  -6  -4 -11    5.43    3.31
  -6  -4 -12   23.37    6.83
  -6  -4 -13   -0.03    2.74
  -6   4 -13    2.84    2.56
  -6  -4 -14   20.77    6.75
  -6  -4 -14   22.10    7.17
  -6   4 -14   19.45    5.97
  -6  -4 -15    2.36    2.76
  -6   4 -15    4.37    3.17
  -6  -4 -16   69.54   13.31
  -6  -4 -17   -1.43    1.59
  -6  -4 -18   15.24    6.37
  -6  -5  18    2.21    3.03
  -6   5  17    0.00    2.50
  -6  -5  17    3.37    3.17
  -6   5  16   56.45   11.49
  -6  -5  16   51.81   10.61
   6  -5 -16   49.65   10.97
  -6   5  15    4.14    3.48
  -6  -5  15    1.92    3.11
   6  -5 -15    2.66    3.33
  -6  -5  14   -0.34    2.22
   6  -5 -14    2.15    3.25
  -6   5  14   -1.58    1.80
  -6  -5  13   16.94    5.53
   6  -5 -13   17.87    5.97
  -6   5  13   19.61    6.23
  -6  -5  12   19.61    6.20
   6  -5 -12   21.63    6.37
  -6   5  12   26.03    6.91
  -6  -5  11    6.30    3.05
[truncated: 170,175 more chars]
