# Supplementary material for: Integration of bio-inspired lanthanide-transition metal cluster and P-doped carbon nitride for efficient photocatalytic overall water splitting
Source: Natl Sci Rev. 2020 Sep 14;8(9):nwaa234. doi: 10.1093/nsr/nwaa234 (PMC8433082; doi:10.1093/nsr/nwaa234)
Supplement: nwaa234_Supplemental_Files [file nwaa234_supplemental_files.zip › NdCo3.cif]

 
data_NdCo3
 
_audit_creation_method            SHELXL-2013
_chemical_name_systematic
;
 ?
;
_chemical_name_common             ?
_chemical_melting_point           ?
_chemical_formula_moiety          ?
_chemical_formula_sum
 'C26 H56 Co3 N7 Nd O27' 
_chemical_formula_weight          1219.80

loop_
 _atom_type_symbol
 _atom_type_description
 _atom_type_scat_dispersion_real
 _atom_type_scat_dispersion_imag
 _atom_type_scat_source
 'C'  'C'   0.0181   0.0091
 'International Tables Vol C Tables 4.2.6.8 and 6.1.1.4'
 'H'  'H'   0.0000   0.0000
 'International Tables Vol C Tables 4.2.6.8 and 6.1.1.4'
 'N'  'N'   0.0311   0.0180
 'International Tables Vol C Tables 4.2.6.8 and 6.1.1.4'
 'O'  'O'   0.0492   0.0322
 'International Tables Vol C Tables 4.2.6.8 and 6.1.1.4'
 'Co'  'Co'  -2.3653   3.6143
 'International Tables Vol C Tables 4.2.6.8 and 6.1.1.4'
 'Nd'  'Nd'  -3.1807  10.9079
 'International Tables Vol C Tables 4.2.6.8 and 6.1.1.4'
 
_space_group_crystal_system       monoclinic
_space_group_IT_number            14
_space_group_name_H-M_alt         'P 21/n'
_space_group_name_Hall            '-P 2yn'
 
_shelx_space_group_comment
;
The symmetry employed for this shelxl refinement is uniquely defined
by the following loop, which should always be used as a source of
symmetry information in preference to the above space-group names.
They are only intended as comments.
;
 
loop_
 _space_group_symop_operation_xyz
 'x, y, z'
 '-x+1/2, y+1/2, -z+1/2'
 '-x, -y, -z'
 'x-1/2, -y-1/2, z-1/2'
 
_cell_length_a                    10.0829(3)
_cell_length_b                    25.4908(8)
_cell_length_c                    16.5392(6)
_cell_angle_alpha                 90
_cell_angle_beta                  90.435(3)
_cell_angle_gamma                 90
_cell_volume                      4250.8(2)
_cell_formula_units_Z             4
_cell_measurement_temperature     100(2)
_cell_measurement_reflns_used     3943 
_cell_measurement_theta_min       4.3540 
_cell_measurement_theta_max       65.4260 
 
_exptl_crystal_description        sheet 
_exptl_crystal_colour             lightgreen
_exptl_crystal_density_meas       ? 
_exptl_crystal_density_method     ?              
_exptl_crystal_density_diffrn     1.906          
_exptl_crystal_F_000              2472
_exptl_transmission_factor_min    ?                                             
_exptl_transmission_factor_max    ?                                             
_exptl_crystal_size_max           0.120
_exptl_crystal_size_mid           0.120
_exptl_crystal_size_min           0.080
_exptl_absorpt_coefficient_mu     19.083
_shelx_estimated_absorpt_T_min    0.208
_shelx_estimated_absorpt_T_max    0.311
_exptl_absorpt_correction_type    'multi-scan' 
_exptl_absorpt_correction_T_min   0.61285 
_exptl_absorpt_correction_T_max   1.0000 
_exptl_absorpt_process_details    ? 
 
_exptl_special_details
;
 ?
;
 
_diffrn_ambient_temperature       100(2)
_diffrn_radiation_wavelength      1.54178
_diffrn_radiation_type            CuK\a
_diffrn_source                    'sealed X-ray tube'                       
_diffrn_measurement_device_type   'SuperNova, Dual, Cu at zero, Atlas' 
_diffrn_measurement_method        '\w scans' 
_diffrn_detector_area_resol_mean  10.4741 
_diffrn_reflns_number             10358
_diffrn_reflns_av_unetI/netI      0.0625
_diffrn_reflns_av_R_equivalents   0.0478
_diffrn_reflns_limit_h_min        -11
_diffrn_reflns_limit_h_max        10
_diffrn_reflns_limit_k_min        -25
_diffrn_reflns_limit_k_max        29
_diffrn_reflns_limit_l_min        -11
_diffrn_reflns_limit_l_max        19
_diffrn_reflns_theta_min          3.468
_diffrn_reflns_theta_max          65.651
_diffrn_reflns_theta_full         67.679
_diffrn_measured_fraction_theta_max   0.838
_diffrn_measured_fraction_theta_full  0.800
_diffrn_reflns_Laue_measured_fraction_max    0.838
_diffrn_reflns_Laue_measured_fraction_full   0.800
_diffrn_reflns_point_group_measured_fraction_max   0.838
_diffrn_reflns_point_group_measured_fraction_full  0.800
_reflns_number_total              6154
_reflns_number_gt                 5162
_reflns_threshold_expression      'I > 2\s(I)'
_reflns_Friedel_coverage          0.000
_reflns_Friedel_fraction_max      .
_reflns_Friedel_fraction_full     .
 
_reflns_special_details
;
 Reflections were merged by SHELXL according to the crystal
 class for the calculation of statistics and refinement.
 
 _reflns_Friedel_fraction is defined as the number of unique
 Friedel pairs measured divided by the number that would be
 possible theoretically, ignoring centric projections and
 systematic absences.
;
 
_computing_data_collection        'CrysAlisPro, Agilent Technologies'
_computing_cell_refinement        'CrysAlisPro, Agilent Technologies'
_computing_data_reduction         'CrysAlisPro, Agilent Technologies'
_computing_structure_solution     ?
_computing_structure_refinement   'SHELXL-2013 (Sheldrick, 2013)'
_computing_molecular_graphics     ?
_computing_publication_material   ?
 
_refine_special_details
;
 ?
;
_refine_ls_structure_factor_coef  Fsqd
_refine_ls_matrix_type            full
_refine_ls_weighting_scheme       calc
_refine_ls_weighting_details
;
 w=1/[\s^2^(Fo^2^)+(0.1011P)^2^+6.4670P]
 where P=(Fo^2^+2Fc^2^)/3
;
_atom_sites_solution_primary      ?
_atom_sites_solution_secondary    ?
_atom_sites_solution_hydrogens    geom
_refine_ls_hydrogen_treatment     constr
_refine_ls_extinction_method      none
_refine_ls_extinction_coef        .
_refine_ls_number_reflns          6154
_refine_ls_number_parameters      601
_refine_ls_number_restraints      54
_refine_ls_R_factor_all           0.0699
_refine_ls_R_factor_gt            0.0591
_refine_ls_wR_factor_ref          0.1655
_refine_ls_wR_factor_gt           0.1542
_refine_ls_goodness_of_fit_ref    1.057
_refine_ls_restrained_S_all       1.060
_refine_ls_shift/su_max           0.089
_refine_ls_shift/su_mean          0.001
 
loop_
 _atom_site_label
 _atom_site_type_symbol
 _atom_site_fract_x
 _atom_site_fract_y
 _atom_site_fract_z
 _atom_site_U_iso_or_equiv
 _atom_site_adp_type
 _atom_site_occupancy
 _atom_site_site_symmetry_order  
 _atom_site_calc_flag
 _atom_site_refinement_flags_posn
 _atom_site_refinement_flags_adp
 _atom_site_refinement_flags_occupancy
 _atom_site_disorder_assembly
 _atom_site_disorder_group
Nd1 Nd 0.13153(3) 0.25143(2) 0.41435(2) 0.01259(7) Uani 1 1 d . . . . .
Co1 Co 0.06452(8) 0.14322(3) 0.29704(5) 0.01694(19) Uani 1 1 d . . . . .
Co2 Co -0.01012(8) 0.34700(3) 0.29806(5) 0.01568(19) Uani 1 1 d . . . . .
Co3 Co -0.03371(8) 0.24242(3) 0.22385(5) 0.01331(18) Uani 1 1 d . . . . .
O1 O 0.2150(3) 0.18329(14) 0.3242(2) 0.0163(8) Uani 1 1 d . . . . .
O2 O 0.4545(4) 0.07157(16) 0.2052(3) 0.0313(10) Uani 1 1 d . . . . .
H2D H 0.5143 0.0580 0.1770 0.047 Uiso 1 1 calc R U . . .
O1W O 0.4462(5) 0.3497(2) 0.5378(3) 0.0437(13) Uani 1 1 d . U . . .
O3 O 0.0614(3) 0.17568(14) 0.1947(2) 0.0159(8) Uani 1 1 d . . . . .
O4 O -0.0368(3) 0.20081(15) 0.3367(2) 0.0166(8) Uani 1 1 d . . . . .
O5 O -0.2481(5) 0.0763(2) 0.4112(3) 0.0510(14) Uani 1 1 d . . . . .
H5C H -0.3014 0.0579 0.4378 0.076 Uiso 1 1 calc R U . . .
O6 O -0.2076(3) 0.19957(15) 0.1898(2) 0.0196(9) Uani 1 1 d . . . . .
O7 O -0.3874(5) 0.4093(2) 0.4340(3) 0.0614(16) Uani 1 1 d . . . . .
H7C H -0.4646 0.4194 0.4446 0.092 Uiso 1 1 calc R U . . .
O8 O -0.1389(3) 0.30726(15) 0.2422(2) 0.0195(9) Uani 1 1 d . . . . .
O9 O -0.0538(3) 0.31164(14) 0.3933(2) 0.0185(9) Uani 1 1 d . . . . .
O10 O 0.3316(4) 0.41537(17) 0.1908(2) 0.0353(11) Uani 1 1 d . . . . .
H10C H 0.3940 0.4335 0.1723 0.053 Uiso 1 1 calc R U . . .
O11 O 0.0161(4) 0.27785(15) 0.1127(2) 0.0230(9) Uani 1 1 d . . . . .
O12 O 0.1145(3) 0.29185(13) 0.27829(19) 0.0134(8) Uani 1 1 d . . . . .
O13 O 0.1131(4) 0.16714(14) 0.4853(2) 0.0212(9) Uani 1 1 d . . . . .
O14 O 0.0792(4) 0.10289(15) 0.3954(2) 0.0216(9) Uani 1 1 d . . . . .
O15 O 0.1063(4) 0.39510(15) 0.3539(2) 0.0226(9) Uani 1 1 d . . . . .
O16 O 0.2166(4) 0.34154(14) 0.4393(2) 0.0212(9) Uani 1 1 d . . . . .
O20 O 0.1356(3) 0.26971(16) 0.5669(2) 0.0218(9) Uani 1 1 d . . . . .
O21 O -0.0594(4) 0.24393(15) 0.5304(2) 0.0231(10) Uani 1 1 d . . . . .
O22 O -0.0095(4) 0.24964(17) 0.6589(3) 0.0304(12) Uani 1 1 d . . . . .
O23 O 0.3819(4) 0.26700(16) 0.3629(2) 0.0207(9) Uani 1 1 d . . . . .
O24 O 0.3598(4) 0.23160(17) 0.4803(2) 0.0231(9) Uani 1 1 d . . . . .
O25 O 0.5548(4) 0.2367(2) 0.4249(3) 0.0355(12) Uani 1 1 d . . . . .
O27 O 0.6211(6) 0.0037(2) 0.1213(3) 0.0077(10) Uani 0.5 1 d . U P . .
O28 O 0.4871(9) 0.0296(4) 0.0317(5) 0.038(2) Uani 0.5 1 d . U P . .
O29 O 0.5982(11) -0.0432(4) 0.0236(5) 0.049(3) Uani 0.5 1 d . U P . .
O30 O -0.1298(10) 0.5079(4) -0.0086(6) 0.091(3) Uani 0.75 1 d . U P . .
O31 O 0.0224(13) 0.5358(5) 0.0543(6) 0.114(4) Uani 0.75 1 d . U P . .
O2W O 0.2243(12) 0.5096(3) 0.1546(6) 0.206(4) Uani 1 1 d . U . . .
C1 C 0.1186(6) 0.0591(2) 0.1789(4) 0.0301(15) Uani 1 1 d . . . . .
H1A H 0.1838 0.0314 0.1658 0.036 Uiso 1 1 calc R U . . .
H1B H 0.1018 0.0797 0.1291 0.036 Uiso 1 1 calc R U . . .
C2 C -0.0106(7) 0.0332(2) 0.2049(4) 0.0391(17) Uani 1 1 d . . . . .
H2A H 0.0039 0.0156 0.2575 0.047 Uiso 1 1 calc R U . . .
H2B H -0.0350 0.0059 0.1648 0.047 Uiso 1 1 calc R U . . .
C3 C -0.1258(6) 0.0718(2) 0.2128(4) 0.0308(15) Uani 1 1 d . . . . .
H3A H -0.1321 0.0938 0.1636 0.037 Uiso 1 1 calc R U . . .
H3B H -0.2101 0.0522 0.2184 0.037 Uiso 1 1 calc R U . . .
C4 C 0.2754(5) 0.1333(2) 0.2075(3) 0.0187(12) Uani 1 1 d . . . . .
C5 C 0.3257(5) 0.1620(2) 0.2837(3) 0.0185(12) Uani 1 1 d . . . . .
H5A H 0.3734 0.1372 0.3196 0.022 Uiso 1 1 calc R U . . .
H5B H 0.3876 0.1904 0.2684 0.022 Uiso 1 1 calc R U . . .
C6 C 0.3830(5) 0.1086(2) 0.1580(3) 0.0248(14) Uani 1 1 d . . . . .
H6A H 0.3433 0.0910 0.1103 0.030 Uiso 1 1 calc R U . . .
H6B H 0.4441 0.1362 0.1385 0.030 Uiso 1 1 calc R U . . .
C7 C 0.1902(5) 0.1723(2) 0.1586(3) 0.0174(12) Uani 1 1 d . . . . .
H7A H 0.2328 0.2072 0.1586 0.021 Uiso 1 1 calc R U . . .
H7B H 0.1817 0.1602 0.1019 0.021 Uiso 1 1 calc R U . . .
C8 C -0.2186(5) 0.1404(2) 0.3091(3) 0.0237(13) Uani 1 1 d . . . . .
C9 C -0.1592(5) 0.1813(2) 0.3677(3) 0.0195(13) Uani 1 1 d . . . . .
H9A H -0.2224 0.2106 0.3746 0.023 Uiso 1 1 calc R U . . .
H9B H -0.1437 0.1650 0.4212 0.023 Uiso 1 1 calc R U . . .
C10 C -0.3204(6) 0.1082(3) 0.3548(4) 0.0327(16) Uani 1 1 d . . . . .
H10A H -0.3827 0.1315 0.3836 0.039 Uiso 1 1 calc R U . . .
H10B H -0.3718 0.0859 0.3169 0.039 Uiso 1 1 calc R U . . .
C11 C -0.2906(5) 0.1656(3) 0.2366(3) 0.0284(15) Uani 1 1 d . . . . .
H11A H -0.3253 0.1374 0.2010 0.034 Uiso 1 1 calc R U . . .
H11B H -0.3673 0.1859 0.2565 0.034 Uiso 1 1 calc R U . . .
C12 C -0.2160(6) 0.4227(2) 0.2458(4) 0.0285(15) Uani 1 1 d . . . . .
H12A H -0.2733 0.4513 0.2660 0.034 Uiso 1 1 calc R U . . .
H12B H -0.2727 0.3986 0.2137 0.034 Uiso 1 1 calc R U . . .
C13 C -0.1139(7) 0.4460(2) 0.1908(4) 0.0361(17) Uani 1 1 d . . . . .
H13A H -0.0533 0.4684 0.2232 0.043 Uiso 1 1 calc R U . . .
H13B H -0.1592 0.4688 0.1508 0.043 Uiso 1 1 calc R U . . .
C14 C -0.0328(7) 0.4054(2) 0.1463(4) 0.0321(16) Uani 1 1 d . . . . .
H14A H -0.0927 0.3785 0.1230 0.039 Uiso 1 1 calc R U . . .
H14B H 0.0148 0.4225 0.1012 0.039 Uiso 1 1 calc R U . . .
C15 C -0.2551(6) 0.3521(3) 0.3491(4) 0.0287(15) Uani 1 1 d . . . . .
C16 C -0.3920(6) 0.3726(3) 0.3717(4) 0.0335(16) Uani 1 1 d . . . . .
H16A H -0.4339 0.3888 0.3235 0.040 Uiso 1 1 calc R U . . .
H16B H -0.4482 0.3427 0.3884 0.040 Uiso 1 1 calc R U . . .
C17 C -0.2650(5) 0.3104(2) 0.2827(3) 0.0227(13) Uani 1 1 d . . . . .
H17A H -0.2874 0.2760 0.3068 0.027 Uiso 1 1 calc R U . . .
H17B H -0.3357 0.3199 0.2436 0.027 Uiso 1 1 calc R U . . .
C18 C -0.1787(5) 0.3301(3) 0.4223(3) 0.0241(14) Uani 1 1 d . . . . .
H18A H -0.1651 0.3578 0.4634 0.029 Uiso 1 1 calc R U . . .
H18B H -0.2289 0.3009 0.4471 0.029 Uiso 1 1 calc R U . . .
C19 C 0.1685(5) 0.3457(2) 0.1637(3) 0.0195(13) Uani 1 1 d . . . . .
C20 C 0.2853(6) 0.3802(2) 0.1302(3) 0.0297(15) Uani 1 1 d . . . . .
H20A H 0.3589 0.3571 0.1129 0.036 Uiso 1 1 calc R U . . .
H20B H 0.2541 0.4003 0.0825 0.036 Uiso 1 1 calc R U . . .
C21 C 0.1191(5) 0.3141(2) 0.0908(3) 0.0194(13) Uani 1 1 d . . . . .
H21A H 0.0849 0.3385 0.0490 0.023 Uiso 1 1 calc R U . . .
H21B H 0.1943 0.2945 0.0673 0.023 Uiso 1 1 calc R U . . .
C22 C 0.2200(5) 0.3125(2) 0.2318(3) 0.0168(12) Uani 1 1 d . . . . .
H22A H 0.2731 0.2832 0.2096 0.020 Uiso 1 1 calc R U . . .
H22B H 0.2787 0.3338 0.2670 0.020 Uiso 1 1 calc R U . . .
C23 C 0.1039(7) 0.0787(2) 0.5321(3) 0.0317(15) Uani 1 1 d . . . . .
H23A H 0.1189 0.0951 0.5849 0.048 Uiso 1 1 calc R U . . .
H23B H 0.1763 0.0542 0.5207 0.048 Uiso 1 1 calc R U . . .
H23C H 0.0196 0.0596 0.5327 0.048 Uiso 1 1 calc R U . . .
C24 C 0.0989(6) 0.1206(2) 0.4672(3) 0.0222(13) Uani 1 1 d . . . . .
C25 C 0.2602(6) 0.4331(2) 0.4430(4) 0.0294(15) Uani 1 1 d . . . . .
H25A H 0.3226 0.4225 0.4857 0.044 Uiso 1 1 calc R U . . .
H25B H 0.1952 0.4577 0.4653 0.044 Uiso 1 1 calc R U . . .
H25C H 0.3089 0.4503 0.3993 0.044 Uiso 1 1 calc R U . . .
C26 C 0.1897(5) 0.3856(2) 0.4104(3) 0.0198(13) Uani 1 1 d . . . . .
N1 N 0.1767(5) 0.09423(17) 0.2416(3) 0.0221(11) Uani 1 1 d . . . . .
H1C H 0.2234 0.0721 0.2828 0.026 Uiso 1 1 calc R U . . .
N2 N -0.1046(5) 0.10573(18) 0.2849(3) 0.0219(11) Uani 1 1 d . . . . .
H2C H -0.1006 0.0797 0.3300 0.026 Uiso 1 1 calc R U . . .
N3 N -0.1611(5) 0.39310(18) 0.3169(3) 0.0263(12) Uani 1 1 d . . . . .
H3C H -0.1383 0.4184 0.3611 0.032 Uiso 1 1 calc R U . . .
N4 N 0.0637(5) 0.38011(19) 0.2009(3) 0.0265(12) Uani 1 1 d . . . . .
H4A H 0.1157 0.4103 0.2231 0.032 Uiso 1 1 calc R U . . .
N5 N 0.4346(4) 0.24507(18) 0.4217(3) 0.0206(12) Uani 1 1 d . . . . .
N6 N 0.0195(5) 0.25393(17) 0.5871(3) 0.0190(11) Uani 1 1 d . . . . .
N8 N 0.0000 0.5000 0.0000 0.106(4) Uani 1 2 d S U P . .
N7 N 0.5677(10) -0.0027(4) 0.0636(6) 0.0325(7) Uani 0.5 1 d . U P . .
 
loop_
 _atom_site_aniso_label
 _atom_site_aniso_U_11
 _atom_site_aniso_U_22
 _atom_site_aniso_U_33
 _atom_site_aniso_U_23
 _atom_site_aniso_U_13
 _atom_site_aniso_U_12
Nd1 0.01158(13) 0.01280(14) 0.01343(13) 0.00078(10) 0.00130(12) -0.00143(10)
Co1 0.0189(4) 0.0121(4) 0.0198(4) 0.0015(3) -0.0006(3) -0.0041(3)
Co2 0.0163(4) 0.0122(4) 0.0186(4) 0.0005(3) 0.0016(3) 0.0025(3)
Co3 0.0123(4) 0.0129(4) 0.0147(4) 0.0002(3) 0.0009(3) -0.0002(3)
O1 0.0183(17) 0.0139(17) 0.0166(15) -0.0114(14) 0.0019(14) -0.0011(15)
O2 0.027(2) 0.028(2) 0.039(2) -0.0088(19) -0.0044(18) 0.0141(18)
O1W 0.044(3) 0.051(3) 0.036(2) 0.007(2) -0.008(2) 0.003(2)
O3 0.0123(16) 0.0169(17) 0.0186(16) -0.0040(15) -0.0001(14) -0.0054(15)
O4 0.0077(15) 0.0240(19) 0.0182(16) 0.0043(15) 0.0021(14) -0.0082(15)
O5 0.041(3) 0.066(3) 0.046(2) 0.032(2) -0.005(2) -0.019(3)
O6 0.0162(17) 0.0230(19) 0.0196(17) 0.0054(16) 0.0011(15) -0.0034(16)
O7 0.041(3) 0.064(3) 0.080(3) -0.043(3) 0.000(3) 0.030(2)
O8 0.0140(17) 0.0224(19) 0.0222(17) 0.0007(16) -0.0046(15) 0.0054(16)
O9 0.0169(17) 0.0185(18) 0.0201(16) -0.0054(15) 0.0016(15) 0.0069(16)
O10 0.039(2) 0.033(2) 0.034(2) 0.003(2) 0.000(2) -0.019(2)
O11 0.0268(19) 0.023(2) 0.0191(17) -0.0003(16) -0.0001(16) 0.0001(18)
O12 0.0150(16) 0.0125(17) 0.0126(15) -0.0015(14) 0.0027(14) -0.0030(14)
O13 0.029(2) 0.0156(18) 0.0184(16) 0.0042(15) 0.0040(16) -0.0034(17)
O14 0.0234(18) 0.0204(19) 0.0211(17) -0.0044(16) 0.0028(16) -0.0050(16)
O15 0.0213(18) 0.023(2) 0.0232(17) 0.0029(17) 0.0007(16) 0.0030(16)
O16 0.0253(19) 0.0127(18) 0.0257(18) 0.0042(15) 0.0037(17) -0.0016(16)
O20 0.0121(16) 0.035(2) 0.0179(17) -0.0097(17) 0.0020(15) -0.0033(17)
O21 0.0131(18) 0.029(2) 0.027(2) 0.0001(16) -0.0021(17) -0.0008(16)
O22 0.022(2) 0.049(3) 0.020(2) 0.0031(17) 0.0056(18) -0.0050(18)
O23 0.0221(18) 0.0231(19) 0.0170(17) 0.0015(16) 0.0000(16) 0.0028(17)
O24 0.0132(17) 0.039(2) 0.0169(17) 0.0042(17) 0.0053(15) 0.0006(18)
O25 0.0109(18) 0.064(3) 0.031(2) 0.011(2) 0.0047(17) 0.014(2)
O27 0.0095(16) 0.0057(16) 0.0079(15) -0.0003(13) -0.0019(13) 0.0015(13)
O28 0.045(5) 0.032(5) 0.038(4) -0.006(4) 0.009(4) 0.009(4)
O29 0.077(6) 0.029(5) 0.040(5) -0.001(4) -0.004(5) 0.012(5)
O30 0.103(6) 0.062(5) 0.108(6) 0.002(5) 0.044(5) -0.009(5)
O31 0.142(8) 0.102(7) 0.098(6) 0.019(6) 0.025(6) 0.030(7)
O2W 0.342(10) 0.030(3) 0.243(7) -0.012(4) -0.219(6) -0.016(5)
C1 0.036(3) 0.019(3) 0.035(3) -0.008(3) -0.005(3) -0.002(3)
C2 0.044(4) 0.018(3) 0.055(4) -0.004(3) -0.011(3) -0.007(3)
C3 0.036(3) 0.018(3) 0.038(3) -0.007(3) -0.011(3) -0.011(3)
C4 0.022(3) 0.015(2) 0.019(2) -0.010(2) -0.001(2) 0.004(2)
C5 0.013(2) 0.018(3) 0.024(2) -0.006(2) 0.002(2) 0.005(2)
C6 0.020(3) 0.025(3) 0.029(3) -0.003(2) -0.001(2) 0.007(2)
C7 0.019(2) 0.017(3) 0.016(2) 0.001(2) 0.004(2) -0.003(2)
C8 0.018(3) 0.027(3) 0.026(3) 0.008(2) 0.002(2) -0.015(2)
C9 0.012(2) 0.024(3) 0.023(2) -0.003(2) 0.005(2) 0.004(2)
C10 0.029(3) 0.037(4) 0.031(3) 0.007(3) -0.003(3) -0.010(3)
C11 0.016(3) 0.042(4) 0.027(3) 0.004(3) -0.003(2) 0.000(3)
C12 0.031(3) 0.014(3) 0.040(3) -0.006(3) -0.004(3) 0.016(2)
C13 0.049(4) 0.013(3) 0.047(3) -0.001(3) -0.012(3) 0.012(3)
C14 0.044(4) 0.022(3) 0.030(3) 0.010(3) -0.011(3) 0.004(3)
C15 0.017(3) 0.031(3) 0.038(3) 0.000(3) 0.003(3) 0.007(3)
C16 0.027(3) 0.035(3) 0.039(3) -0.005(3) 0.000(3) 0.013(3)
C17 0.010(2) 0.023(3) 0.035(3) -0.006(2) -0.001(2) 0.005(2)
C18 0.014(2) 0.036(3) 0.022(3) -0.006(3) 0.006(2) 0.006(3)
C19 0.020(3) 0.014(3) 0.024(2) 0.000(2) 0.001(2) -0.005(2)
C20 0.035(3) 0.029(3) 0.026(3) 0.006(3) 0.002(3) -0.015(3)
C21 0.023(3) 0.018(3) 0.018(2) 0.002(2) 0.002(2) -0.007(2)
C22 0.012(2) 0.020(3) 0.018(2) 0.000(2) 0.003(2) 0.002(2)
C23 0.041(3) 0.027(3) 0.027(3) 0.016(3) 0.001(3) -0.002(3)
C24 0.023(3) 0.015(3) 0.029(3) 0.010(2) 0.005(2) 0.002(2)
C25 0.034(3) 0.016(3) 0.038(3) -0.005(3) -0.004(3) -0.008(3)
C26 0.016(2) 0.013(3) 0.030(3) -0.003(2) 0.008(2) 0.000(2)
N1 0.030(2) 0.007(2) 0.029(2) 0.0004(19) -0.004(2) -0.0040(19)
N2 0.025(2) 0.015(2) 0.026(2) 0.0033(19) -0.005(2) 0.0023(19)
N3 0.031(3) 0.017(2) 0.031(2) -0.003(2) -0.004(2) 0.006(2)
N4 0.035(3) 0.019(2) 0.026(2) 0.002(2) -0.002(2) 0.006(2)
N5 0.011(2) 0.029(3) 0.022(2) 0.0023(19) 0.003(2) -0.0033(19)
N6 0.016(2) 0.022(2) 0.019(2) 0.0000(18) 0.003(2) 0.0062(18)
N8 0.138(10) 0.099(8) 0.082(6) 0.056(6) 0.025(7) 0.000(8)
N7 0.0324(10) 0.0322(10) 0.0329(10) 0.0000(7) 0.0008(7) 0.0002(7)
 
_geom_special_details
;
 All esds (except the esd in the dihedral angle between two l.s. planes)
 are estimated using the full covariance matrix.  The cell esds are taken
 into account individually in the estimation of esds in distances, angles
 and torsion angles; correlations between esds in cell parameters are only
 used when they are defined by crystal symmetry.  An approximate (isotropic)
 treatment of cell esds is used for estimating esds involving l.s. planes.
;
 
loop_
 _geom_bond_atom_site_label_1
 _geom_bond_atom_site_label_2
 _geom_bond_distance
 _geom_bond_site_symmetry_2
 _geom_bond_publ_flag
Nd1 O9 2.441(3) . ?
Nd1 O1 2.443(3) . ?
Nd1 O13 2.456(4) . ?
Nd1 O12 2.480(3) . ?
Nd1 O4 2.482(3) . ?
Nd1 O16 2.485(4) . ?
Nd1 O20 2.565(3) . ?
Nd1 O24 2.589(4) . ?
Nd1 O23 2.699(4) . ?
Nd1 O21 2.736(4) . ?
Nd1 Co2 3.4106(8) . ?
Nd1 Co1 3.4365(8) . ?
Co1 O1 1.880(3) . ?
Co1 O3 1.884(3) . ?
Co1 O4 1.908(4) . ?
Co1 N1 1.922(5) . ?
Co1 O14 1.929(4) . ?
Co1 N2 1.964(5) . ?
Co1 Co3 2.9703(11) . ?
Co2 O9 1.871(4) . ?
Co2 O8 1.884(4) . ?
Co2 O12 1.915(3) . ?
Co2 O15 1.928(4) . ?
Co2 N3 1.950(5) . ?
Co2 N4 1.966(5) . ?
Co2 Co3 2.9438(11) . ?
Co3 O8 1.989(4) . ?
Co3 O3 2.013(4) . ?
Co3 O11 2.113(4) . ?
Co3 O6 2.138(4) . ?
Co3 O12 2.147(3) . ?
Co3 O4 2.147(3) . ?
O1 C5 1.415(6) . ?
O2 C6 1.419(7) . ?
O3 C7 1.435(6) . ?
O4 C9 1.429(6) . ?
O5 C10 1.433(8) . ?
O6 C11 1.434(7) . ?
O7 C16 1.393(8) . ?
O8 C17 1.444(6) . ?
O9 C18 1.430(6) . ?
O10 C20 1.421(7) . ?
O11 C21 1.439(7) . ?
O12 C22 1.419(6) . ?
O13 C24 1.231(7) . ?
O14 C24 1.284(7) . ?
O15 C26 1.276(7) . ?
O16 C26 1.250(6) . ?
O20 N6 1.285(6) . ?
O21 N6 1.250(6) . ?
O22 N6 1.230(6) . ?
O23 N5 1.239(6) . ?
O24 N5 1.280(6) . ?
O25 N5 1.231(6) . ?
O27 N7 1.103(11) . ?
O28 N7 1.269(14) . ?
O28 O29 1.298(13) 3_655 ?
O28 N7 1.803(13) 3_655 ?
O29 N7 1.266(14) . ?
O29 O28 1.298(13) 3_655 ?
O30 N8 1.330(10) . ?
O30 O31 1.731(15) 3_565 ?
O31 N8 1.299(12) . ?
O31 O30 1.731(15) 3_565 ?
C1 N1 1.488(7) . ?
C1 C2 1.524(9) . ?
C2 C3 1.530(9) . ?
C3 N2 1.486(7) . ?
C4 C6 1.502(8) . ?
C4 N1 1.519(7) . ?
C4 C7 1.539(7) . ?
C4 C5 1.539(7) . ?
C8 N2 1.507(7) . ?
C8 C10 1.521(8) . ?
C8 C11 1.538(8) . ?
C8 C9 1.540(8) . ?
C12 N3 1.500(7) . ?
C12 C13 1.501(9) . ?
C13 C14 1.514(9) . ?
C14 N4 1.472(7) . ?
C15 N3 1.510(8) . ?
C15 C16 1.525(8) . ?
C15 C17 1.530(8) . ?
C15 C18 1.537(8) . ?
C19 C22 1.498(7) . ?
C19 N4 1.508(7) . ?
C19 C21 1.530(7) . ?
C19 C20 1.573(8) . ?
C23 C24 1.516(8) . ?
C25 C26 1.503(8) . ?
N8 O31 1.299(12) 3_565 ?
N8 O30 1.330(10) 3_565 ?
N7 O28 1.803(13) 3_655 ?
 
loop_
 _geom_angle_atom_site_label_1
 _geom_angle_atom_site_label_2
 _geom_angle_atom_site_label_3
 _geom_angle
 _geom_angle_site_symmetry_1
 _geom_angle_site_symmetry_3
 _geom_angle_publ_flag
O9 Nd1 O1 128.82(11) . . ?
O9 Nd1 O13 123.89(12) . . ?
O1 Nd1 O13 72.38(12) . . ?
O9 Nd1 O12 64.00(11) . . ?
O1 Nd1 O12 76.31(11) . . ?
O13 Nd1 O12 142.39(11) . . ?
O9 Nd1 O4 74.54(12) . . ?
O1 Nd1 O4 63.38(11) . . ?
O13 Nd1 O4 74.84(12) . . ?
O12 Nd1 O4 72.78(11) . . ?
O9 Nd1 O16 72.86(12) . . ?
O1 Nd1 O16 129.70(12) . . ?
O13 Nd1 O16 139.14(12) . . ?
O12 Nd1 O16 77.78(11) . . ?
O4 Nd1 O16 143.14(12) . . ?
O9 Nd1 O20 91.86(12) . . ?
O1 Nd1 O20 136.58(12) . . ?
O13 Nd1 O20 71.92(13) . . ?
O12 Nd1 O20 144.83(12) . . ?
O4 Nd1 O20 127.51(11) . . ?
O16 Nd1 O20 70.47(12) . . ?
O9 Nd1 O24 149.30(13) . . ?
O1 Nd1 O24 79.00(12) . . ?
O13 Nd1 O24 72.43(13) . . ?
O12 Nd1 O24 121.25(11) . . ?
O4 Nd1 O24 135.93(13) . . ?
O16 Nd1 O24 78.81(13) . . ?
O20 Nd1 O24 67.27(11) . . ?
O9 Nd1 O23 125.40(12) . . ?
O1 Nd1 O23 65.48(12) . . ?
O13 Nd1 O23 110.71(12) . . ?
O12 Nd1 O23 73.23(11) . . ?
O4 Nd1 O23 123.42(11) . . ?
O16 Nd1 O23 66.06(12) . . ?
O20 Nd1 O23 105.98(11) . . ?
O24 Nd1 O23 48.03(11) . . ?
O9 Nd1 O21 66.55(12) . . ?
O1 Nd1 O21 128.76(12) . . ?
O13 Nd1 O21 63.08(12) . . ?
O12 Nd1 O21 128.43(11) . . ?
O4 Nd1 O21 81.07(11) . . ?
O16 Nd1 O21 101.05(12) . . ?
O20 Nd1 O21 47.83(11) . . ?
O24 Nd1 O21 108.58(11) . . ?
O23 Nd1 O21 153.66(11) . . ?
O9 Nd1 Co2 32.19(8) . . ?
O1 Nd1 Co2 107.96(8) . . ?
O13 Nd1 Co2 149.49(9) . . ?
O12 Nd1 Co2 33.45(8) . . ?
O4 Nd1 Co2 78.34(8) . . ?
O16 Nd1 Co2 64.92(8) . . ?
O20 Nd1 Co2 115.36(9) . . ?
O24 Nd1 Co2 138.08(9) . . ?
O23 Nd1 Co2 96.07(8) . . ?
O21 Nd1 Co2 98.74(8) . . ?
O9 Nd1 Co1 106.10(8) . . ?
O1 Nd1 Co1 31.98(8) . . ?
O13 Nd1 Co1 63.41(8) . . ?
O12 Nd1 Co1 79.00(8) . . ?
O4 Nd1 Co1 32.86(8) . . ?
O16 Nd1 Co1 154.40(8) . . ?
O20 Nd1 Co1 134.64(9) . . ?
O24 Nd1 Co1 104.56(10) . . ?
O23 Nd1 Co1 96.91(8) . . ?
O21 Nd1 Co1 101.76(8) . . ?
Co2 Nd1 Co1 100.10(2) . . ?
O1 Co1 O3 89.08(15) . . ?
O1 Co1 O4 86.16(15) . . ?
O3 Co1 O4 88.04(15) . . ?
O1 Co1 N1 89.45(17) . . ?
O3 Co1 N1 82.08(17) . . ?
O4 Co1 N1 169.26(17) . . ?
O1 Co1 O14 91.81(15) . . ?
O3 Co1 O14 172.86(16) . . ?
O4 Co1 O14 99.09(15) . . ?
N1 Co1 O14 90.84(18) . . ?
O1 Co1 N2 170.81(17) . . ?
O3 Co1 N2 96.49(17) . . ?
O4 Co1 N2 86.72(17) . . ?
N1 Co1 N2 98.53(19) . . ?
O14 Co1 N2 83.58(17) . . ?
O1 Co1 Co3 84.31(11) . . ?
O3 Co1 Co3 41.99(11) . . ?
O4 Co1 Co3 46.15(10) . . ?
N1 Co1 Co3 123.64(14) . . ?
O14 Co1 Co3 145.14(12) . . ?
N2 Co1 Co3 94.92(13) . . ?
O1 Co1 Nd1 43.48(10) . . ?
O3 Co1 Nd1 99.01(11) . . ?
O4 Co1 Nd1 44.91(10) . . ?
N1 Co1 Nd1 132.61(14) . . ?
O14 Co1 Nd1 86.45(11) . . ?
N2 Co1 Nd1 127.98(14) . . ?
Co3 Co1 Nd1 67.06(2) . . ?
O9 Co2 O8 89.31(16) . . ?
O9 Co2 O12 87.07(15) . . ?
O8 Co2 O12 88.40(15) . . ?
O9 Co2 O15 92.85(16) . . ?
O8 Co2 O15 172.69(16) . . ?
O12 Co2 O15 98.68(15) . . ?
O9 Co2 N3 88.08(18) . . ?
O8 Co2 N3 82.32(18) . . ?
O12 Co2 N3 169.58(18) . . ?
O15 Co2 N3 90.77(18) . . ?
O9 Co2 N4 171.15(19) . . ?
O8 Co2 N4 95.39(18) . . ?
O12 Co2 N4 85.57(17) . . ?
O15 Co2 N4 83.42(18) . . ?
N3 Co2 N4 100.0(2) . . ?
O9 Co2 Co3 84.03(11) . . ?
O8 Co2 Co3 41.86(11) . . ?
O12 Co2 Co3 46.76(10) . . ?
O15 Co2 Co3 145.34(12) . . ?
N3 Co2 Co3 123.48(15) . . ?
N4 Co2 Co3 94.46(14) . . ?
O9 Co2 Nd1 44.03(11) . . ?
O8 Co2 Nd1 100.17(11) . . ?
O12 Co2 Nd1 45.54(10) . . ?
O15 Co2 Nd1 86.18(11) . . ?
N3 Co2 Nd1 131.62(15) . . ?
N4 Co2 Nd1 127.45(15) . . ?
Co3 Co2 Nd1 67.69(2) . . ?
O8 Co3 O3 174.01(14) . . ?
O8 Co3 O11 84.74(15) . . ?
O3 Co3 O11 92.06(15) . . ?
O8 Co3 O6 91.56(15) . . ?
O3 Co3 O6 84.07(14) . . ?
O11 Co3 O6 100.92(14) . . ?
O8 Co3 O12 79.55(14) . . ?
O3 Co3 O12 105.37(13) . . ?
O11 Co3 O12 86.84(14) . . ?
O6 Co3 O12 167.69(14) . . ?
O8 Co3 O4 105.46(14) . . ?
O3 Co3 O4 78.51(14) . . ?
O11 Co3 O4 166.63(14) . . ?
O6 Co3 O4 87.65(13) . . ?
O12 Co3 O4 86.56(13) . . ?
O8 Co3 Co2 39.21(10) . . ?
O3 Co3 Co2 145.89(10) . . ?
O11 Co3 Co2 87.52(11) . . ?
O6 Co3 Co2 129.49(11) . . ?
O12 Co3 Co2 40.53(9) . . ?
O4 Co3 Co2 94.96(10) . . ?
O8 Co3 Co1 145.28(11) . . ?
O3 Co3 Co1 38.76(10) . . ?
O11 Co3 Co1 129.64(11) . . ?
O6 Co3 Co1 86.71(10) . . ?
O12 Co3 Co1 95.73(9) . . ?
O4 Co3 Co1 39.84(10) . . ?
Co2 Co3 Co1 125.13(3) . . ?
C5 O1 Co1 108.5(3) . . ?
C5 O1 Nd1 147.0(3) . . ?
Co1 O1 Nd1 104.55(15) . . ?
C7 O3 Co1 109.8(3) . . ?
C7 O3 Co3 125.8(3) . . ?
Co1 O3 Co3 99.24(15) . . ?
C9 O4 Co1 108.8(3) . . ?
C9 O4 Co3 120.1(3) . . ?
Co1 O4 Co3 94.00(14) . . ?
C9 O4 Nd1 125.8(3) . . ?
Co1 O4 Nd1 102.24(14) . . ?
Co3 O4 Nd1 100.28(13) . . ?
C11 O6 Co3 130.3(3) . . ?
C17 O8 Co2 110.4(3) . . ?
C17 O8 Co3 126.2(3) . . ?
Co2 O8 Co3 98.92(16) . . ?
C18 O9 Co2 109.7(3) . . ?
C18 O9 Nd1 146.5(3) . . ?
Co2 O9 Nd1 103.78(15) . . ?
C21 O11 Co3 132.1(3) . . ?
C22 O12 Co2 108.4(3) . . ?
C22 O12 Co3 120.8(3) . . ?
Co2 O12 Co3 92.71(14) . . ?
C22 O12 Nd1 126.8(3) . . ?
Co2 O12 Nd1 101.02(13) . . ?
Co3 O12 Nd1 100.37(13) . . ?
C24 O13 Nd1 137.3(3) . . ?
C24 O14 Co1 127.1(4) . . ?
C26 O15 Co2 128.7(4) . . ?
C26 O16 Nd1 133.9(3) . . ?
N6 O20 Nd1 101.0(3) . . ?
N6 O21 Nd1 93.7(3) . . ?
N5 O23 Nd1 94.8(3) . . ?
N5 O24 Nd1 99.0(3) . . ?
N7 O28 O29 152.3(10) . 3_655 ?
N7 O28 N7 108.0(7) . 3_655 ?
O29 O28 N7 44.6(6) 3_655 3_655 ?
N7 O29 O28 89.3(9) . 3_655 ?
N8 O30 O31 48.0(5) . 3_565 ?
N8 O31 O30 49.6(5) . 3_565 ?
N1 C1 C2 113.4(5) . . ?
C1 C2 C3 113.4(5) . . ?
N2 C3 C2 109.8(5) . . ?
C6 C4 N1 113.9(4) . . ?
C6 C4 C7 112.8(4) . . ?
N1 C4 C7 104.7(4) . . ?
C6 C4 C5 114.2(4) . . ?
N1 C4 C5 102.7(4) . . ?
C7 C4 C5 107.6(4) . . ?
O1 C5 C4 108.3(4) . . ?
O2 C6 C4 110.2(4) . . ?
O3 C7 C4 108.9(4) . . ?
N2 C8 C10 109.5(5) . . ?
N2 C8 C11 113.2(4) . . ?
C10 C8 C11 107.2(5) . . ?
N2 C8 C9 105.7(4) . . ?
C10 C8 C9 108.3(5) . . ?
C11 C8 C9 112.8(5) . . ?
O4 C9 C8 110.0(4) . . ?
O5 C10 C8 106.7(5) . . ?
O6 C11 C8 113.5(4) . . ?
N3 C12 C13 115.1(5) . . ?
C12 C13 C14 113.5(5) . . ?
N4 C14 C13 111.0(5) . . ?
N3 C15 C16 114.9(5) . . ?
N3 C15 C17 105.4(5) . . ?
C16 C15 C17 111.1(5) . . ?
N3 C15 C18 102.6(4) . . ?
C16 C15 C18 112.4(5) . . ?
C17 C15 C18 109.9(5) . . ?
O7 C16 C15 112.7(5) . . ?
O8 C17 C15 108.6(4) . . ?
O9 C18 C15 107.1(4) . . ?
C22 C19 N4 105.2(4) . . ?
C22 C19 C21 113.8(4) . . ?
N4 C19 C21 113.7(4) . . ?
C22 C19 C20 108.9(4) . . ?
N4 C19 C20 110.4(4) . . ?
C21 C19 C20 104.8(4) . . ?
O10 C20 C19 110.3(4) . . ?
O11 C21 C19 111.8(4) . . ?
O12 C22 C19 111.1(4) . . ?
O13 C24 O14 125.5(5) . . ?
O13 C24 C23 120.2(5) . . ?
O14 C24 C23 114.3(5) . . ?
O16 C26 O15 126.2(5) . . ?
O16 C26 C25 119.1(5) . . ?
O15 C26 C25 114.7(5) . . ?
C1 N1 C4 113.1(4) . . ?
C1 N1 Co1 119.6(4) . . ?
C4 N1 Co1 98.1(3) . . ?
C3 N2 C8 116.7(4) . . ?
C3 N2 Co1 119.0(4) . . ?
C8 N2 Co1 110.5(3) . . ?
C12 N3 C15 113.3(4) . . ?
C12 N3 Co2 117.4(4) . . ?
C15 N3 Co2 97.6(3) . . ?
C14 N4 C19 117.8(4) . . ?
C14 N4 Co2 116.0(4) . . ?
C19 N4 Co2 110.8(3) . . ?
O25 N5 O23 121.9(5) . . ?
O25 N5 O24 120.5(5) . . ?
O23 N5 O24 117.6(4) . . ?
O22 N6 O21 123.5(5) . . ?
O22 N6 O20 120.1(4) . . ?
O21 N6 O20 116.4(4) . . ?
O31 N8 O31 180.0 3_565 . ?
O31 N8 O30 82.3(7) 3_565 . ?
O31 N8 O30 97.7(7) . . ?
O31 N8 O30 97.7(7) 3_565 3_565 ?
O31 N8 O30 82.3(7) . 3_565 ?
O30 N8 O30 180.0 . 3_565 ?
O27 N7 O29 117.0(10) . . ?
O27 N7 O28 124.8(11) . . ?
O29 N7 O28 117.9(10) . . ?
O27 N7 O28 163.0(10) . 3_655 ?
O29 N7 O28 46.1(6) . 3_655 ?
O28 N7 O28 72.0(7) . 3_655 ?
 
_refine_diff_density_max    1.970
_refine_diff_density_min   -1.919
_refine_diff_density_rms    0.175

_shelxl_version_number 2013-2

_shelx_res_file
;
TITL p in P2(1)/n
CELL 1.54178  10.0829  25.4908  16.5392  90.000  90.435  90.000
ZERR    4.00   0.0003   0.0008   0.0006   0.000   0.003   0.000
LATT  1
SYMM 0.5-X, 0.5+Y, 0.5-Z
SFAC C H N O CO ND
UNIT 104 224 28 108 12 4
omit -3 134
L.S. 4
BOND
FMAP 2
PLAN 5
acta
temp -173
size 0.12 0.12 0.08
isor 0.02 n7 n8 o1w o2w o28 o29 o30 o31
isor 0.001 n7 o27
damp 1000
WGHT    0.101100    6.467000
FVAR       0.17889
ND1   6    0.131527    0.251431    0.414348    11.00000    0.01158    0.01280 =
         0.01343    0.00078    0.00130   -0.00143
CO1   5    0.064523    0.143220    0.297044    11.00000    0.01889    0.01208 =
         0.01983    0.00151   -0.00063   -0.00405
CO2   5   -0.010116    0.347003    0.298061    11.00000    0.01626    0.01220 =
         0.01861    0.00048    0.00163    0.00255
CO3   5   -0.033711    0.242421    0.223845    11.00000    0.01230    0.01294 =
         0.01472    0.00018    0.00086   -0.00016
O1    4    0.214950    0.183288    0.324192    11.00000    0.01832    0.01386 =
         0.01664   -0.01140    0.00194   -0.00113
O2    4    0.454513    0.071566    0.205197    11.00000    0.02698    0.02829 =
         0.03855   -0.00881   -0.00439    0.01405
AFIX  83
H2D   2    0.514296    0.057968    0.176977    11.00000   -1.50000
AFIX   0
O1W   4    0.446150    0.349738    0.537809    11.00000    0.04393    0.05070 =
         0.03636    0.00676   -0.00822    0.00326
O3    4    0.061417    0.175677    0.194693    11.00000    0.01230    0.01687 =
         0.01863   -0.00398   -0.00010   -0.00542
O4    4   -0.036815    0.200808    0.336705    11.00000    0.00769    0.02398 =
         0.01817    0.00430    0.00211   -0.00822
O5    4   -0.248090    0.076282    0.411220    11.00000    0.04095    0.06589 =
         0.04604    0.03218   -0.00464   -0.01932
AFIX  83
H5C   2   -0.301385    0.057882    0.437800    11.00000   -1.50000
AFIX   0
O6    4   -0.207646    0.199573    0.189835    11.00000    0.01617    0.02295 =
         0.01964    0.00537    0.00113   -0.00340
O7    4   -0.387370    0.409312    0.434029    11.00000    0.04077    0.06389 =
         0.07963   -0.04318   -0.00042    0.03028
AFIX  83
H7C   2   -0.464644    0.419392    0.444579    11.00000   -1.50000
AFIX   0
O8    4   -0.138946    0.307259    0.242207    11.00000    0.01402    0.02236 =
         0.02216    0.00067   -0.00455    0.00542
O9    4   -0.053790    0.311639    0.393316    11.00000    0.01693    0.01854 =
         0.02007   -0.00539    0.00159    0.00693
O10   4    0.331602    0.415370    0.190808    11.00000    0.03894    0.03303 =
         0.03385    0.00285    0.00049   -0.01862
AFIX  83
H10C  2    0.394043    0.433469    0.172327    11.00000   -1.50000
AFIX   0
O11   4    0.016111    0.277852    0.112659    11.00000    0.02684    0.02299 =
         0.01909   -0.00027   -0.00013    0.00005
O12   4    0.114455    0.291847    0.278285    11.00000    0.01499    0.01251 =
         0.01261   -0.00148    0.00265   -0.00299
O13   4    0.113092    0.167138    0.485326    11.00000    0.02950    0.01565 =
         0.01840    0.00416    0.00401   -0.00345
O14   4    0.079200    0.102893    0.395402    11.00000    0.02341    0.02045 =
         0.02107   -0.00440    0.00279   -0.00504
O15   4    0.106307    0.395098    0.353865    11.00000    0.02127    0.02341 =
         0.02324    0.00292    0.00067    0.00305
O16   4    0.216564    0.341536    0.439331    11.00000    0.02532    0.01268 =
         0.02566    0.00416    0.00368   -0.00159
O20   4    0.135624    0.269710    0.566874    11.00000    0.01210    0.03546 =
         0.01787   -0.00968    0.00201   -0.00325
O21   4   -0.059360    0.243925    0.530427    11.00000    0.01314    0.02887 =
         0.02732    0.00012   -0.00212   -0.00080
O22   4   -0.009451    0.249638    0.658878    11.00000    0.02203    0.04949 =
         0.01983    0.00309    0.00564   -0.00497
O23   4    0.381854    0.267002    0.362893    11.00000    0.02206    0.02305 =
         0.01697    0.00147    0.00001    0.00284
O24   4    0.359778    0.231596    0.480299    11.00000    0.01324    0.03921 =
         0.01693    0.00417    0.00531    0.00058
O25   4    0.554836    0.236692    0.424897    11.00000    0.01088    0.06439 =
         0.03134    0.01141    0.00465    0.01399
O27   4    0.621103    0.003684    0.121261    10.50000    0.00946    0.00573 =
         0.00794   -0.00030   -0.00187    0.00151
O28   4    0.487084    0.029577    0.031743    10.50000    0.04471    0.03183 =
         0.03793   -0.00605    0.00909    0.00949
O29   4    0.598178   -0.043201    0.023571    10.50000    0.07715    0.02859 =
         0.03973   -0.00144   -0.00430    0.01246
O30   4   -0.129758    0.507887   -0.008599    10.75000    0.10262    0.06228 =
         0.10802    0.00175    0.04419   -0.00879
O31   4    0.022389    0.535785    0.054313    10.75000    0.14211    0.10180 =
         0.09809    0.01876    0.02505    0.02973
O2W   4    0.224270    0.509642    0.154602    11.00000    0.34227    0.03008 =
         0.24320   -0.01213   -0.21860   -0.01595
C1    1    0.118552    0.059061    0.178895    11.00000    0.03594    0.01912 =
         0.03506   -0.00800   -0.00531   -0.00233
AFIX  23
H1A   2    0.183786    0.031375    0.165754    11.00000   -1.20000
H1B   2    0.101849    0.079653    0.129098    11.00000   -1.20000
AFIX   0
C2    1   -0.010560    0.033188    0.204883    11.00000    0.04353    0.01823 =
         0.05528   -0.00425   -0.01128   -0.00721
AFIX  23
H2A   2    0.003943    0.015558    0.257547    11.00000   -1.20000
H2B   2   -0.034992    0.005924    0.164827    11.00000   -1.20000
AFIX   0
C3    1   -0.125848    0.071796    0.212829    11.00000    0.03618    0.01819 =
         0.03774   -0.00747   -0.01066   -0.01063
AFIX  23
H3A   2   -0.132089    0.093788    0.163610    11.00000   -1.20000
H3B   2   -0.210114    0.052238    0.218388    11.00000   -1.20000
AFIX   0
C4    1    0.275384    0.133307    0.207498    11.00000    0.02211    0.01487 =
         0.01902   -0.01025   -0.00105    0.00353
C5    1    0.325679    0.162009    0.283668    11.00000    0.01326    0.01807 =
         0.02430   -0.00598    0.00151    0.00507
AFIX  23
H5A   2    0.373411    0.137190    0.319567    11.00000   -1.20000
H5B   2    0.387632    0.190392    0.268366    11.00000   -1.20000
AFIX   0
C6    1    0.382954    0.108640    0.158025    11.00000    0.02045    0.02519 =
         0.02873   -0.00267   -0.00139    0.00662
AFIX  23
H6A   2    0.343301    0.090972    0.110332    11.00000   -1.20000
H6B   2    0.444150    0.136157    0.138495    11.00000   -1.20000
AFIX   0
C7    1    0.190152    0.172271    0.158617    11.00000    0.01936    0.01699 =
         0.01599    0.00089    0.00367   -0.00317
AFIX  23
H7A   2    0.232849    0.207244    0.158571    11.00000   -1.20000
H7B   2    0.181656    0.160177    0.101932    11.00000   -1.20000
AFIX   0
C8    1   -0.218558    0.140427    0.309115    11.00000    0.01819    0.02732 =
         0.02570    0.00779    0.00183   -0.01466
C9    1   -0.159211    0.181288    0.367661    11.00000    0.01170    0.02418 =
         0.02276   -0.00298    0.00482    0.00446
AFIX  23
H9A   2   -0.222401    0.210646    0.374554    11.00000   -1.20000
H9B   2   -0.143747    0.164971    0.421227    11.00000   -1.20000
AFIX   0
C10   1   -0.320417    0.108183    0.354771    11.00000    0.02920    0.03727 =
         0.03147    0.00721   -0.00264   -0.01024
AFIX  23
H10A  2   -0.382712    0.131501    0.383623    11.00000   -1.20000
H10B  2   -0.371830    0.085884    0.316857    11.00000   -1.20000
AFIX   0
C11   1   -0.290568    0.165585    0.236561    11.00000    0.01593    0.04216 =
         0.02700    0.00358   -0.00285    0.00006
AFIX  23
H11A  2   -0.325303    0.137419    0.201041    11.00000   -1.20000
H11B  2   -0.367266    0.185932    0.256537    11.00000   -1.20000
AFIX   0
C12   1   -0.215971    0.422673    0.245768    11.00000    0.03093    0.01412 =
         0.04030   -0.00579   -0.00369    0.01576
AFIX  23
H12A  2   -0.273279    0.451264    0.266012    11.00000   -1.20000
H12B  2   -0.272706    0.398613    0.213699    11.00000   -1.20000
AFIX   0
C13   1   -0.113934    0.446028    0.190822    11.00000    0.04855    0.01252 =
         0.04700   -0.00066   -0.01193    0.01210
AFIX  23
H13A  2   -0.053339    0.468371    0.223236    11.00000   -1.20000
H13B  2   -0.159193    0.468820    0.150766    11.00000   -1.20000
AFIX   0
C14   1   -0.032804    0.405429    0.146256    11.00000    0.04413    0.02228 =
         0.02970    0.00974   -0.01050    0.00408
AFIX  23
H14A  2   -0.092681    0.378504    0.122992    11.00000   -1.20000
H14B  2    0.014793    0.422490    0.101204    11.00000   -1.20000
AFIX   0
C15   1   -0.255134    0.352122    0.349058    11.00000    0.01727    0.03127 =
         0.03750    0.00023    0.00277    0.00683
C16   1   -0.392007    0.372575    0.371697    11.00000    0.02660    0.03536 =
         0.03860   -0.00529   -0.00030    0.01314
AFIX  23
H16A  2   -0.433854    0.388825    0.323493    11.00000   -1.20000
H16B  2   -0.448177    0.342690    0.388433    11.00000   -1.20000
AFIX   0
C17   1   -0.264987    0.310419    0.282749    11.00000    0.00986    0.02318 =
         0.03495   -0.00623   -0.00113    0.00535
AFIX  23
H17A  2   -0.287396    0.276005    0.306793    11.00000   -1.20000
H17B  2   -0.335679    0.319938    0.243557    11.00000   -1.20000
AFIX   0
C18   1   -0.178697    0.330060    0.422261    11.00000    0.01434    0.03559 =
         0.02242   -0.00631    0.00573    0.00556
AFIX  23
H18A  2   -0.165103    0.357768    0.463442    11.00000   -1.20000
H18B  2   -0.228885    0.300919    0.447120    11.00000   -1.20000
AFIX   0
C19   1    0.168526    0.345716    0.163733    11.00000    0.02046    0.01436 =
         0.02364    0.00037    0.00109   -0.00546
C20   1    0.285306    0.380168    0.130230    11.00000    0.03478    0.02853 =
         0.02592    0.00581    0.00210   -0.01514
AFIX  23
H20A  2    0.358881    0.357140    0.112922    11.00000   -1.20000
H20B  2    0.254087    0.400280    0.082547    11.00000   -1.20000
AFIX   0
C21   1    0.119147    0.314133    0.090825    11.00000    0.02258    0.01787 =
         0.01791    0.00216    0.00159   -0.00746
AFIX  23
H21A  2    0.084854    0.338518    0.049031    11.00000   -1.20000
H21B  2    0.194304    0.294498    0.067342    11.00000   -1.20000
AFIX   0
C22   1    0.219997    0.312460    0.231768    11.00000    0.01182    0.02037 =
         0.01823   -0.00008    0.00291    0.00207
AFIX  23
H22A  2    0.273104    0.283224    0.209556    11.00000   -1.20000
H22B  2    0.278701    0.333816    0.266953    11.00000   -1.20000
AFIX   0
C23   1    0.103876    0.078674    0.532110    11.00000    0.04105    0.02735 =
         0.02682    0.01573    0.00145   -0.00157
AFIX  33
H23A  2    0.118924    0.095147    0.584925    11.00000   -1.50000
H23B  2    0.176339    0.054204    0.520728    11.00000   -1.50000
H23C  2    0.019562    0.059556    0.532654    11.00000   -1.50000
AFIX   0
C24   1    0.098933    0.120607    0.467185    11.00000    0.02263    0.01480 =
         0.02919    0.01024    0.00482    0.00172
C25   1    0.260207    0.433140    0.443012    11.00000    0.03431    0.01592 =
         0.03802   -0.00459   -0.00449   -0.00782
AFIX  33
H25A  2    0.322557    0.422461    0.485672    11.00000   -1.50000
H25B  2    0.195182    0.457658    0.465330    11.00000   -1.50000
H25C  2    0.308858    0.450302    0.399286    11.00000   -1.50000
AFIX   0
C26   1    0.189706    0.385602    0.410425    11.00000    0.01577    0.01338 =
         0.03047   -0.00347    0.00779    0.00027
N1    3    0.176675    0.094235    0.241572    11.00000    0.03027    0.00680 =
         0.02902    0.00040   -0.00368   -0.00398
AFIX  13
H1C   2    0.223364    0.072112    0.282813    11.00000   -1.20000
AFIX   0
N2    3   -0.104586    0.105731    0.284853    11.00000    0.02522    0.01459 =
         0.02589    0.00333   -0.00543    0.00230
AFIX  13
H2C   2   -0.100643    0.079682    0.330017    11.00000   -1.20000
AFIX   0
N3    3   -0.161110    0.393102    0.316939    11.00000    0.03119    0.01686 =
         0.03085   -0.00306   -0.00433    0.00591
AFIX  13
H3C   2   -0.138343    0.418406    0.361114    11.00000   -1.20000
AFIX   0
N4    3    0.063671    0.380111    0.200908    11.00000    0.03474    0.01920 =
         0.02563    0.00223   -0.00170    0.00644
AFIX  13
H4A   2    0.115661    0.410317    0.223148    11.00000   -1.20000
AFIX   0
N5    3    0.434637    0.245075    0.421729    11.00000    0.01072    0.02876 =
         0.02223    0.00225    0.00288   -0.00332
N6    3    0.019461    0.253927    0.587084    11.00000    0.01570    0.02203 =
         0.01920   -0.00002    0.00285    0.00616
N8    3    0.000000    0.500000    0.000000    10.50000    0.13756    0.09928 =
         0.08206    0.05574    0.02454    0.00018
N7    3    0.567661   -0.002718    0.063647    10.50000    0.03245    0.03219 =
         0.03286    0.00001    0.00083    0.00023

HKLF 4

REM  p in P2(1)/n
REM R1 =  0.0591 for    5162 Fo > 4sig(Fo)  and  0.0699 for all    6154 data
REM    601 parameters refined using     54 restraints

END

WGHT      0.1006      7.6902

REM Highest difference peak  1.970,  deepest hole -1.919,  1-sigma level  0.175
Q1    1   0.0553  0.2514  0.4593  11.00000  0.05    1.97
Q2    1   0.5647 -0.0049  0.1312  11.00000  0.05    1.49
Q3    1   0.1775  0.5049  0.1845  11.00000  0.05    1.40
Q4    1   0.1321  0.2059  0.4161  11.00000  0.05    1.23
Q5    1   0.1252  0.2973  0.4165  11.00000  0.05    1.21
;
_shelx_res_checksum   92967

_shelx_hkl_file
;
   0   0   2 2800.16   31.18
   0   0   3    0.90    1.10
   0   0   4   35.62    4.73
   0   0   5    1.98    1.66
   0   0   6  929.93   30.53
   0   0   7   -0.44    2.39
   0   0   8 1477.92   46.52
   0   0   9    0.15    2.51
   0   0  10 1172.82   36.57
   0   0  10 1371.35   33.77
   0   0  11   -0.42    2.24
   0   0  11   -0.02    3.04
   0   0  12   24.48    5.93
   0   0  12   24.62    6.06
   0   0  13    4.48    4.35
   0   0  13    4.99    3.85
   0   0  14  453.42   22.88
   0   0  15    7.64    4.20
   0   0  16  448.06   22.65
   0   0  17    2.81    3.10
   0   0  18  422.72   19.72
   0  -1   2 3218.87   38.45
   0  -1  -2 3387.63   31.36
   0  -1  -3   21.93    2.99
   0  -1   3   21.62    3.71
   0   1   4 1264.23   26.93
   0  -1   4 1272.48   30.55
   0   1   5   18.04    3.87
   0  -1   5   20.39    4.49
   0   1   6   14.03    3.94
   0  -1   6    6.88    3.64
   0   1   7  113.07   11.28
   0  -1   7   97.42   11.36
   0  -1   8  745.69   34.03
   0   1   8  762.28   32.28
   0  -1   9   48.38    9.65
   0   1   9   39.38    7.75
   0  -1  10  589.01   25.45
   0  -1  10  657.07   37.75
   0  -1  10  716.21   24.52
   0   1  10  646.72   28.11
   0   1  10  723.10   24.59
   0  -1  11   33.63    6.35
   0   1  11   32.84    7.00
   0   1  11   37.08    6.14
   0  -1  11   46.35    6.81
   0   1  12  167.50   15.89
   0   1  12  181.11   13.54
   0  -1  12  144.57   14.55
   0  -1  12  165.26   12.91
   0   1  13    4.58    4.01
   0   1  13    7.10    4.37
   0  -1  13    0.80    3.14
   0  -1  13    1.36    2.99
   0   1  14   57.11    8.46
   0  -1  14   54.30    8.24
   0   1  15    2.58    3.61
   0  -1  15    8.73    3.73
   0   1  16  900.27   32.12
   0  -1  16  870.21   31.92
   0  -1  17    3.88    3.25
   0   1  17    5.91    3.08
   0   1  18   47.63    6.83
   0  -1  18   59.11    7.49
   0  -1  19    5.56    2.42
   0  -2   0 5822.54   52.37
   0  -2   1   46.80    4.39
   0  -2  -2   44.70    3.52
   0  -2   2   41.85    4.80
   0  -2   3  566.91   19.32
   0  -2  -3  578.86   14.57
   0  -2   4  235.03   13.93
   0  -2  -4  232.04   10.70
   0  -2   5    5.10    2.31
   0  -2   6 2375.01   53.79
   0   2   6 2318.94   45.45
   0   2   7  194.93   14.79
   0  -2   7  179.94   16.25
   0   2   8  207.36   16.28
   0  -2   8  195.76   18.49
   0   2   9   10.17    4.84
   0  -2   9   12.80    4.91
   0   2  10  338.66   20.16
   0  -2  10  356.16   28.96
   0   2  10  342.57   16.98
   0  -2  10  358.47   17.42
   0   2  11   99.92    9.92
   0  -2  11   92.70    9.13
   0   2  11   87.73   10.96
   0  -2  11   63.67    8.97
   0  -2  12  556.05   23.36
   0   2  12  535.04   28.29
   0   2  12  573.37   24.35
   0   2  13    9.92    3.95
   0   2  13    9.54    5.42
   0  -2  13   10.84    4.50
   0  -2  14  240.12   16.56
   0   2  14  240.10   17.09
   0   2  15   10.30    3.56
   0  -2  15    7.90    3.39
   0  -2  16  446.77   22.46
   0   2  16  422.26   22.06
   0  -2  17   13.28    4.27
   0   2  17    9.14    3.64
   0   2  18  111.78   10.13
   0  -2  18  124.43   10.83
   0  -2  19    1.66    1.91
   0  -3   0    1.33    1.13
   0  -3   1   22.01    3.76
   0  -3  -1   29.84    3.94
   0  -3   2  181.11   11.18
   0  -3  -3    0.31    1.03
   0  -3   3    1.35    1.99
   0  -3   4  288.37   16.54
   0  -3  -4  277.18   11.84
   0  -3  -5    4.66    2.24
   0  -3   5    0.44    2.31
   0  -3   6  135.43   13.59
   0   3   7  101.88   10.09
   0  -3   7  104.64   13.01
   0   3   8  143.02   13.18
   0  -3   8  134.04   16.11
   0   3   9   11.06    3.24
   0  -3   9   14.29    5.43
   0  -3   9   23.42    4.34
   0  -3  10  518.32   36.08
   0   3  10  560.90   22.10
   0  -3  10  567.77   22.08
   0   3  10  557.59   26.27
   0   3  11   -2.70    4.20
   0  -3  11   -1.80    2.71
   0   3  11    5.47    3.52
   0  -3  11    3.27    2.81
   0  -3  12   89.30    9.65
   0   3  12  100.74   10.44
   0  -3  12   71.41    9.77
   0   3  12   85.39   11.70
   0   3  13    1.08    3.32
   0   3  13    1.80    4.15
   0  -3  13   -1.79    3.13
   0  -3  14  266.66   17.23
   0   3  14  276.08   18.27
   0  -3  15   12.94    5.39
   0   3  15    8.79    4.10
   0   3  16  277.01   17.90
   0  -3  16  259.23   17.14
   0   3  17    0.64    3.09
   0  -3  17    3.47    3.34
   0  -3  18   -0.40    2.62
   0  -3  19   -2.23    2.56
   0  -4   0   41.56    5.74
   0  -4  -1   20.89    4.22
   0  -4   1   16.85    3.59
   0  -4   2 3121.72   52.67
   0  -4   3    2.30    2.36
   0  -4  -3    2.16    1.21
   0  -4   4  184.95   14.23
   0  -4  -4  184.43   10.17
   0  -4   5  128.10   12.73
   0  -4  -5  113.07    8.56
   0  -4  -6 2450.20   44.62
   0  -4   6 2478.32   61.18
   0  -4   7  962.21   40.72
   0   4   7  977.30   31.12
   0   4   8   73.94    9.38
   0  -4   8   76.00   12.06
   0  -4   9   23.72    8.56
   0  -4   9   18.10    4.00
   0   4   9   12.19    3.78
   0   4  10    5.71    2.78
   0   4  10    3.90    3.80
   0  -4  10   -1.02    3.86
   0  -4  10    0.84    2.00
   0  -4  11   10.42    3.76
   0   4  11    6.10    3.10
   0   4  11    5.33    3.06
   0  -4  12 1229.42   35.52
   0   4  12 1264.61   44.40
   0   4  12 1365.52   38.73
   0   4  13    2.07    2.98
   0  -4  13   10.13    4.16
   0   4  14   43.00    7.52
   0  -4  14   38.24    6.76
   0  -4  15    7.59    4.34
   0   4  15   -3.85    4.14
   0  -4  16  278.19   17.48
   0   4  16  258.82   17.15
   0  -4  17   51.87    7.76
   0   4  17   36.48    6.55
   0  -4  18   18.34    4.70
   0  -4  19    1.64    1.62
   0  -5   0    0.22    2.11
   0  -5  -1    2.59    1.82
   0  -5   1    4.38    2.54
   0  -5   2   59.56    7.86
   0  -5   3  183.47   14.50
   0  -5   4 5903.88   89.80
   0  -5  -4 6268.02   68.60
   0  -5  -5    1.09    1.82
   0  -5   5   -0.23    2.91
   0  -5   6 1946.72   56.64
   0  -5  -6 1895.99   39.51
   0  -5   7  495.36   30.73
   0  -5   8    5.12    3.11
   0  -5   9  115.73   16.67
   0   5   9  102.76   10.75
   0   5  10 1045.94   36.69
   0  -5  10 1028.08   53.54
   0   5  10 1007.85   30.84
   0  -5  10 1080.18   30.82
   0  -5  11   13.21    6.95
   0  -5  11   13.18    4.71
   0   5  11   12.40    5.01
   0   5  11   11.18    3.72
   0   5  12    8.33    4.54
   0  -5  12    3.76    3.66
   0   5  12    6.25    3.65
   0  -5  13   51.41    8.31
   0   5  13   64.01    9.07
   0  -5  14  709.54   28.33
   0   5  14  742.96   30.11
   0  -5  15   26.49    6.62
   0   5  15   22.82    5.37
   0   5  16   28.09    6.63
   0  -5  16   31.04    7.33
   0  -5  17   21.05    5.14
   0  -5  18    5.35    2.71
   0  -5  19    1.78    1.74
   0  -6   0 1395.58   40.06
   0  -6   1   23.34    5.36
   0  -6  -1   25.41    5.70
   0  -6   2  624.20   27.10
   0  -6   3   97.89   11.48
   0  -6   4  643.94   30.18
   0  -6  -4  653.29   22.68
   0  -6  -5  384.93   17.63
   0  -6   5  403.03   25.36
   0  -6   6 2719.70   70.50
   0  -6  -6 2661.35   48.19
   0  -6   7  358.72   27.08
   0  -6  -7  299.56   16.86
   0  -6   8   15.64    7.76
   0  -6   9   19.96    7.13
   0   6   9   18.74    4.28
   0   6   9   18.95    5.10
   0   6  10    4.02    2.90
   0   6  10    3.21    2.88
   0  -6  10    3.34    6.18
   0   6  11   61.34    9.79
   0  -6  11   45.17   11.67
   0   6  11   73.45    8.84
   0  -6  11   68.75    8.70
   0  -6  12  948.76   31.99
   0   6  12 1014.43   40.70
   0   6  12  994.94   33.78
   0   6  13   -0.02    3.47
   0  -6  13   -0.18    3.45
   0   6  14  100.13   11.76
   0  -6  14   82.75   10.21
   0   6  15    5.53    4.31
   0  -6  15   -4.56    4.23
   0  -6  16  463.21   22.69
   0  -6  17   14.94    4.06
   0  -6  18  138.57   11.26
   0  -7   0    6.24    3.19
   0  -7   1   46.33    7.97
   0  -7  -1   47.32    8.34
   0  -7   2  525.39   27.06
   0  -7   3   91.96   11.75
   0  -7   4 1068.79   40.95
   0  -7   5  450.05   28.07
   0  -7  -5  450.06   20.60
   0  -7  -6  209.39   13.86
   0  -7   6  249.49   22.09
   0  -7   7   92.61   14.88
   0   7   8  230.81   16.05
   0  -7   8  265.21   25.71
   0   7   9   68.75    9.15
   0  -7   9   63.58   14.22
   0   7   9   53.47    6.85
   0   7  10  873.36   34.94
   0  -7  10  836.20   51.61
   0   7  10  850.24   29.12
   0  -7  11   -1.99    3.21
   0   7  11   -1.74    3.18
   0  -7  11   -1.21    5.93
   0   7  11    8.21    4.98
   0   7  12  124.36   12.25
   0  -7  12  127.68   11.84
   0   7  13   14.46    4.77
   0  -7  13   18.46    5.27
   0   7  14  273.63   18.96
   0  -7  14  280.51   18.15
   0  -7  15   29.45    6.73
   0  -7  16  218.73   15.97
   0  -7  17    2.54    3.07
   0  -7  18   11.17    3.55
   0  -8   0 3213.47   71.99
   0  -8   1   86.24   11.49
   0  -8  -1   99.86   12.28
   0  -8   2  617.06   31.05
   0  -8   3    2.39    2.71
   0  -8   4  658.09   33.75
   0  -8  -5   12.06    4.06
   0  -8   5   14.49    6.31
   0  -8  -6  586.58   24.61
   0  -8   6  646.18   36.80
   0  -8   7   31.93    8.84
   0  -8   8   73.68   14.37
   0   8   8   62.60    8.65
   0   8   9   39.72    6.35
   0  -8   9   46.00   12.68
   0   8   9   46.89    7.48
   0  -8  10  258.05   30.19
   0   8  10  276.91   20.00
   0   8  10  261.60   16.48
   0  -8  11   51.68    7.86
   0   8  11   51.14    7.55
   0   8  11   46.99    8.95
   0  -8  11   37.89   12.74
   0  -8  12   84.38   10.42
   0   8  12   95.30   11.17
   0  -8  13    0.46    3.45
   0   8  13   -1.70    3.72
   0  -8  14  371.96   20.96
   0  -8  15   12.93    4.83
   0  -8  16  336.30   19.35
   0  -8  17    4.71    4.06
   0  -8  18  243.17   14.66
   0  -9   0   -1.33    3.92
   0  -9  -1  146.60   16.20
   0  -9   1  110.54   14.32
   0  -9   2  878.59   39.67
   0  -9   3    7.07    4.18
   0  -9   4   78.29   12.55
   0  -9   5   63.23   11.98
   0  -9  -5   71.22    9.33
   0  -9   6  158.86   19.30
   0  -9  -6  155.00   13.52
   0  -9   7    9.99    6.96
   0   9   8  682.89   28.65
   0  -9   8  733.31   45.85
   0  -9   9   22.19   10.17
   0   9   9    9.10    3.28
   0  -9  10  494.05   42.67
   0   9  10  583.44   29.50
   0  -9  11   13.92    8.35
   0  -9  12  240.71   16.58
   0  -9  13  115.90   12.22
   0  -9  14    9.10    4.23
   0  -9  15   20.13    5.96
   0  -9  16  709.79   28.05
   0  -9  17   10.08    3.91
   0  -9  18   39.88    6.06
   0 -10   0 2555.63   72.04
   0 -10   1   30.52    7.77
   0 -10  -1   46.29   10.18
   0 -10   2  127.05   15.88
   0 -10   3    9.42    6.22
   0 -10   4   83.63   13.32
   0 -10  -5  670.91   30.46
   0 -10   5  663.31   39.69
   0 -10   6  701.22   42.15
   0 -10   7   23.19    7.57
   0  10   7   20.78    4.60
   0 -10   8 1065.28   57.94
   0  10   8 1043.71   36.29
   0  10   9    8.18    2.94
   0 -10   9   19.50    9.14
   0 -10  10  750.56   53.75
   0  10  10  682.29   31.57
   0 -10  11   -1.93    7.46
   0 -10  12   35.58    6.85
   0 -10  13   26.31    6.09
   0 -10  14  305.63   19.32
   0 -10  15    9.06    4.45
   0 -10  16  297.12   18.05
   0 -10  17   13.76    4.73
   0 -10  18  262.23   14.58
   0 -11   0    3.75    4.32
   0 -11  -1   26.32    7.83
   0 -11   1   42.51   10.61
   0 -11   2  380.89   29.45
   0 -11   3   -4.63    6.03
   0 -11   4  852.75   45.26
   0 -11   5   15.58    7.26
   0 -11   6    2.41    4.23
   0 -11   7    0.35    6.04
   0  11   7    3.73    2.20
   0  11   7   -1.21    3.62
   0  11   8  776.63   32.52
   0 -11   8  802.30   52.43
   0  11   9   19.28    4.55
   0 -11   9    8.87    9.98
   0 -11  10  605.57   50.06
   0  11  10  662.04   31.28
   0  11  11   17.57    4.92
   0 -11  11   18.04    9.72
   0 -11  12   82.31   20.69
   0 -11  12  105.60   12.17
   0 -11  13  121.63   12.68
   0 -11  14   21.48    5.79
   0 -11  15   17.98    5.60
   0 -11  16  647.75   26.11
   0 -11  17    3.43    3.54
   0 -11  18   17.55    4.10
   0 -12   0 5357.08  117.44
   0 -12  -1   29.47    8.71
   0 -12   1   29.11    9.07
   0 -12   2  233.07   24.55
   0 -12   3  105.06   16.91
   0 -12   4   36.39    9.86
   0 -12   5  334.72   31.45
   0  12   5  315.89   19.01
   0 -12   6 1231.73   61.36
   0  12   6 1146.90   37.73
   0  12   7   48.08    8.04
   0 -12   7   45.80   12.59
   0 -12   8  133.43   21.83
   0  12   8  133.80   13.79
   0  12   9   46.27    8.39
   0 -12   9   47.21   13.47
   0 -12  10  140.39   24.94
   0  12  10  157.10   15.34
   0  12  11   16.09    5.98
   0 -12  11   10.13    8.32
   0 -12  12  591.31   28.73
   0 -12  13   18.07    6.07
   0 -12  14  139.45   13.33
   0 -12  15   34.20    6.45
   0 -12  16  200.48   14.57
   0 -12  17    1.62    2.54
   0 -13   0    3.31    3.68
   0 -13  -1   20.99    8.02
   0 -13   1   26.31   10.40
   0 -13   2  603.62   41.60
   0 -13   3  122.82   19.11
   0  13   4 1355.99   39.54
   0 -13   4 1544.33   68.31
   0  13   5   11.29    4.68
   0 -13   5   20.27    8.30
   0  13   6  247.18   18.23
   0 -13   6  272.57   30.87
   0 -13   7  221.55   28.63
   0  13   7  230.62   18.03
   0  13   8  225.30   18.24
   0 -13   8  215.06   29.83
   0 -13   9    9.92   11.23
   0  13   9    1.07    3.76
   0 -13  10  665.04   55.75
   0  13  10  753.53   34.50
   0  13  11  169.67   16.16
   0 -13  11  121.25   24.72
   0 -13  12  107.36   12.19
   0 -13  13   37.82    7.88
   0 -13  14  152.74   13.93
   0 -13  15   13.48    5.18
   0 -13  16  145.31   12.40
   0 -13  17   -0.99    2.02
   0 -14   0 1136.88   58.01
   0  14   1   23.10    5.56
   0 -14  -1   19.11    8.17
   0 -14   1   22.43    8.22
   0  14   2  330.05   18.95
   0 -14   2  367.13   34.24
   0  14   3   47.20    7.61
   0 -14   3   40.19   12.34
   0 -14   4  418.70   37.50
   0  14   4  376.86   21.10
   0  14  -5  257.48   17.29
   0  14   5  313.66   20.06
   0 -14   5  304.59   32.32
   0 -14   6  978.50   59.62
   0  14   6 1023.92   37.50
   0 -14   7  248.61   31.46
   0  14   7  269.03   19.73
   0 -14   8   17.72    6.22
   0  14   8   14.88    5.49
   0 -14   9   66.19   17.69
   0  14   9   86.99   11.87
   0  14  10    0.95    3.91
   0 -14  10    0.35    5.12
   0  14  11    8.76    5.13
   0 -14  12 1119.99   38.40
   0 -14  13   10.03    4.85
   0 -14  14   15.00    5.06
   0 -14  15   10.57    4.62
   0 -14  16  316.64   17.45
   0 -14  17   10.14    3.69
   0  15   0    2.04    3.74
   0 -15   0   -0.39    5.57
   0  15  -1   29.44    6.38
   0  15   1   23.94    5.80
   0 -15   1   28.67   10.98
   0  15  -2  170.79   14.44
   0 -15   2  190.66   26.15
   0  15   2  173.43   14.53
   0  15   3  148.83   13.40
   0  15  -3  146.73   13.23
   0 -15   3  160.13   24.35
   0 -15   4 2172.90   89.22
   0  15   4 2092.31   51.54
   0 -15   5   51.96   14.40
   0  15  -5   53.49    8.23
   0  15   5   68.53    9.64
   0 -15   6  695.76   52.96
   0  15   6  681.99   31.20
   0  15   7  116.83   13.58
   0 -15   7  111.21   22.93
   0  15   8   11.64    5.71
   0 -15   8    7.08    6.01
   0 -15   9   24.03   13.29
   0  15   9   17.43    5.62
   0 -15  10  283.62   39.07
   0  15  10  432.86   26.38
   0  15  11    4.99    4.72
   0 -15  12   47.37    8.48
   0  15  12   45.70    8.09
   0 -15  13   38.29    7.15
   0 -15  14  415.24   22.28
   0 -15  15    0.45    3.39
   0 -15  16    7.92    3.88
   0  16   0  960.43   34.91
   0 -16   0  937.04   56.47
   0 -16   1    1.69    8.53
   0  16   1   -0.26    2.83
   0  16  -1    4.16    2.58
   0  16   2  110.99   12.05
   0 -16   2  103.85   20.48
   0  16  -2   99.05   11.42
   0 -16   3   44.32   13.20
   0  16  -3   45.28    8.23
   0  16   3   44.54    7.91
   0  16   4  238.28   17.95
   0 -16   4  271.03   32.96
   0  16  -4  217.97   17.60
   0  16   5  159.16   15.06
   0  16  -5  163.06   14.62
   0 -16   5  138.17   23.44
   0 -16   6  767.47   58.36
   0  16   6  896.83   36.05
   0  16   7   43.07    8.64
   0 -16   7   39.03   14.05
   0  16   8    4.41    4.85
   0 -16   8    2.37    4.84
   0 -16   9   77.84   21.54
   0  16   9  129.23   14.41
   0  16  10  124.22   14.54
   0  16  11   33.92    8.36
   0  16  12  553.39   27.58
   0 -16  12  614.65   28.77
   0 -16  13    7.21    5.02
   0 -16  14   16.36    5.66
   0 -16  15    0.97    3.33
   0 -16  16  146.10   11.11
   0  17   0    5.77    4.85
   0 -17   0   21.21   10.79
   0  17   1    2.31    2.88
   0  17  -1   10.23    4.58
   0 -17   1    0.10    4.99
   0  17  -2  261.10   19.08
   0  17   2  249.76   18.40
   0 -17   2  250.05   32.04
   0  17  -3  212.46   17.28
   0  17   3  204.87   16.81
   0 -17   3  195.67   29.02
   0 -17   4  633.11   52.67
   0  17   4  735.83   32.04
   0  17  -4  683.03   31.68
   0  17  -5   26.76    6.73
   0  17   5   26.67    7.63
   0 -17   5   30.12   11.67
   0  17   6  363.81   23.76
   0 -17   6  313.91   37.87
   0 -17   7   56.67   17.00
   0  17   7   84.26   12.55
   0  17   8  135.28   15.35
   0 -17   8  113.79   23.62
   0  17   9   21.41    7.96
   0  17  10  739.89   34.49
   0  17  11    5.56    5.75
   0 -17  12   31.68    8.43
   0  17  12   24.01    6.43
   0 -17  13   67.04    9.69
   0 -17  14  124.91   12.11
   0 -17  15   -0.57    3.13
   0 -17  16   29.61    4.86
   0  18   0 1276.85   42.31
   0  18   1  212.28   17.31
   0  18  -1  191.60   16.71
   0 -18   1  207.54   29.56
   0  18  -2   41.55    8.05
   0 -18   2   41.08   13.87
   0  18   2   51.74    9.59
   0  18  -3  122.23   13.16
   0  18   3  108.76   12.99
   0 -18   3  116.00   23.05
   0 -18   4    8.93    7.71
   0  18   4    9.69    5.64
   0  18  -4    0.92    3.25
   0 -18   5    0.34    9.40
   0  18  -5   -1.47    3.02
   0  18   5    1.86    5.26
   0  18   6  848.71   37.10
   0 -18   6  707.19   59.86
   0  18   7  127.66   14.95
   0 -18   7   93.59   21.36
   0  18   8  255.37   21.21
   0  18   9   29.32    9.26
   0  18  10  297.51   21.94
   0  18  11   12.77    5.50
   0 -18  12  173.80   15.23
   0  18  12  158.34   14.19
   0 -18  13   54.93    8.37
   0 -18  14   33.38    6.22
   0 -18  15   13.47    3.86
   0  19   0    4.90    4.44
   0  19   1   14.26    5.29
   0  19  -1   34.54    8.08
   0  19  -2  642.20   31.25
   0  19   2  641.14   30.59
   0  19  -3    1.12    4.04
   0 -19   3    0.83    8.48
   0  19   3   -0.10    4.76
   0  19  -4   30.83    7.42
   0  19   4   36.79    8.83
   0 -19   4   21.77    9.76
   0  19   5   56.90   10.63
   0 -19   5   27.89   13.00
   0  19   6   27.59    8.15
   0 -19   6   23.34   13.91
   0  19   7   13.73    7.37
   0  19   8  722.53   35.28
   0  19   9  112.97   14.75
   0  19  10  374.10   24.35
   0  19  11    6.16    4.46
   0  19  12   66.14    9.11
   0 -19  12   80.55   10.41
   0 -19  13   49.55    7.65
   0 -19  14   13.78    4.42
   0 -19  15   11.80    3.58
   0  20   0 2031.32   56.17
   0  20  -1  133.73   14.63
   0  20   1  123.99   14.15
   0  20   2   61.44   10.54
   0  20  -2   53.07    9.60
   0 -20   2   52.89   17.03
   0  20   3  139.92   15.32
   0  20  -3  158.43   16.36
   0 -20   3  135.45   27.20
   0 -20   4   37.50   14.12
   0  20   4   52.03    9.52
   0  20  -4   41.79    8.87
   0 -20   5   25.99    9.78
   0  20   5   28.39    7.88
   0  20   6  345.80   24.22
   0  20   7   68.67   11.66
   0  20   8  284.28   21.77
   0  20   9  127.25   14.46
   0  20  10  289.39   21.18
   0  20  11   27.71    6.35
   0  20  12  139.69   12.30
   0 -20  12  154.57   13.66
   0 -20  13  101.50   10.44
   0 -20  14   67.42    7.64
   0  21   0    5.07    4.73
   0  21   1   18.10    6.01
   0  21  -1   15.63    5.46
   0  21   2  806.28   35.56
   0  21  -2  799.89   36.41
   0 -21   3   13.49    9.80
   0  21  -3   20.17    6.92
   0  21   3   29.93    7.63
   0  21   4  116.34   14.49
   0  21  -4   99.30   13.11
   0  21   5   79.71   12.59
   0  21   6   43.51    9.78
   0  21   7    5.73    5.82
   0  21   8  693.34   33.88
   0  21   9   35.30    8.34
   0  21  10  214.61   17.78
   0  21  11   18.69    5.77
   0 -21  11   16.78    5.24
   0  21  12   16.43    4.41
   0 -21  12   25.91    5.93
   0 -21  13   12.62    4.06
   0  22   0  803.88   36.01
   0  22   1   14.28    6.56
   0  22  -1   18.70    6.26
   0  22   2   27.80    8.07
   0  22  -2   35.09    9.04
   0  22  -3   50.31   10.13
   0  22   3   45.20    9.40
   0  22  -4   21.01    6.24
   0  22   4   38.17    9.54
   0  22   5    9.79    6.36
   0  22   6  430.29   27.16
   0  22   7   13.55    6.26
   0  22   8  124.47   13.99
   0  22   9    3.38    4.57
   0  22  10   90.26   11.15
   0  22  11    3.20    2.65
   0 -22  11   -0.75    2.74
   0  22  12  129.04   10.50
   0 -22  12  164.33   12.53
   0 -22  13    5.10    2.33
   0  23   0    0.48    4.93
   0  23   1   75.70   11.72
   0  23  -1   66.53   11.13
   0  23   2   84.58   12.46
   0  23  -2   76.32   11.46
   0  23   3   60.50   11.49
   0  23  -3   67.39   10.74
   0  23   4  948.61   39.50
   0  23   5   36.45    9.09
   0  23   6   67.17   11.50
   0  23   7   95.90   12.62
   0  23   8  184.81   16.83
   0  23   9   24.25    6.34
   0  23  10  304.17   19.10
   0  23  11    2.99    2.51
   0 -23  11    0.85    2.37
   0 -23  12    2.35    1.96
   0  24   0   90.60   12.78
   0  24  -1   55.44   10.75
   0  24   1   38.32    8.54
   0  24  -2  305.95   22.32
   0  24   2  292.93   21.95
   0  24  -3   -0.40    3.58
   0  24   3   15.90    7.53
   0  24   4   47.65    9.86
   0  24   5   14.26    6.76
   0  24   6  457.69   26.86
   0  24   7    8.71    5.26
   0  24   8   10.52    5.05
   0  24   9   36.88    7.48
   0  24  10   22.12    5.58
   0 -24  10   11.94    3.89
   0 -24  11    5.23    2.36
   0  24  11    6.64    2.81
   0  25   0    5.85    4.81
   0  25   1   40.73    9.19
   0  25  -1   41.85    8.92
   0  25   2   33.67    8.24
   0  25  -2   29.41    7.30
   0  25   3  121.51   13.99
   0  25   4  756.23   34.25
   0  25   5    2.99    4.67
   0  25   6   57.27    9.75
   0  25   7  247.60   18.66
   0  25   8   96.30   11.04
   0  25  -9   91.60    9.75
   0  25   9  120.03   11.75
   0 -25  10   74.57    7.47
   0  25  10  138.43   11.39
   0  26   0   67.74   10.60
   0  26  -1   11.41    5.45
   0  26   1   13.24    6.75
   0  26   2   56.94    9.72
   0  26   3   21.93    7.32
   0  26   4  105.27   12.70
   0  26   5    6.90    4.55
   0  26   6  244.59   18.21
   0  26   7   43.32    7.66
   0  26   8   12.17    4.65
   0  26   9   60.95    7.95
   0  27   0    6.08    4.23
   0  27  -1    5.87    3.67
   0  27   1    5.14    4.56
   0  27   2  209.04   17.20
   0  27   3   25.70    7.39
   0  27   4  171.79   15.51
   0  27   5    6.61    4.61
   0  27   6    3.11    3.42
   0  27   7   98.89   10.89
   0  27   8  186.54   13.74
   0  28   0  467.81   23.10
   0  28   1  248.39   17.41
   0  28   2    2.92    4.27
   0  28   3  146.14   13.49
   0  28   4   74.85    9.92
   0  28   5   13.54    4.91
   0  28   6  169.96   13.45
   0  28   7    6.85    3.32
   0  29   2  229.69   15.29
   0  29   3   16.26    4.87
   0  29   4   13.94    4.64
   0  29   5    9.75    3.61
  -1   0  19   41.59    5.72
  -1   0  18    2.97    2.68
  -1   0  17  655.72   26.44
  -1   0  16    4.28    4.11
  -1   0  15  147.48   13.66
  -1   0  14    0.58    3.82
  -1   0  13  254.50   17.11
  -1   0  12    5.12    3.69
  -1   0  11  741.38   26.93
  -1   0  10    1.73    2.22
  -1   0  10    0.25    2.27
  -1   0   9  394.63   17.50
  -1   0   8   -1.79    2.77
  -1   0   7  280.39   16.91
  -1   0   6    2.73    1.97
  -1   0   5   66.93    6.62
  -1   0   4    0.29    0.90
  -1   0   3 1322.45   22.44
  -1   0   2    0.13    0.64
  -1   0   0    1.70    0.99
  -1   0  -1 3255.17   37.21
  -1   0  -2   -0.05    1.06
  -1   0  -3  203.42   11.35
  -1   0  -4    1.01    2.00
   1   0   6   -1.34    2.90
   1   0   7  339.56   22.50
   1   0   8    1.86    2.26
   1   0   9  427.18   29.37
   1   0  10   -0.75    2.69
   1   0  10    6.49    5.17
   1   0  10    1.70    2.33
   1   0  11  542.60   21.97
   1   0  11  578.28   27.04
   1   0  12   -4.58    4.24
   1   0  12   -0.98    2.46
   1   0  13   50.50    8.71
   1   0  13   67.56    8.75
   1   0  14   -1.89    2.80
   1   0  14   -2.47    3.33
   1   0  15  517.14   24.32
   1   0  16   -1.47    2.99
   1   0  17  399.96   20.15
  -1  -1  19  210.97   12.67
  -1  -1  18    2.12    3.13
  -1   1  18    3.43    3.30
  -1  -1  17  197.87   14.48
  -1   1  17  181.71   14.41
  -1   1  16    3.62    3.60
  -1  -1  16    0.58    3.58
  -1  -1  15  168.68   14.61
  -1   1  15  171.06   14.89
  -1  -1  14    6.38    4.86
  -1   1  14   -2.86    4.16
  -1   1  13  200.12   15.55
  -1  -1  13  217.10   15.78
  -1   1  12   63.44    8.72
  -1  -1  12   69.54    9.00
  -1   1  11 1094.00   32.91
  -1  -1  11 1034.64   31.55
  -1   1  10    7.03    3.33
  -1  -1  10    4.46    3.08
  -1   1  10    3.06    2.71
  -1   1   9  682.16   23.24
  -1  -1   9  677.88   23.24
  -1  -1   8    2.92    2.21
  -1   1   7 1167.12   31.93
  -1  -1   7 1292.77   38.97
  -1  -1   6   46.05    6.63
  -1   1   6   44.22    5.54
  -1  -1   5    4.11    2.42
  -1   1   5    4.36    1.67
  -1   1   4  146.23    7.09
  -1  -1   4  145.85    9.66
  -1   1   3    1.65    0.74
  -1  -1   3    2.63    1.54
  -1  -1   2   96.02    6.81
  -1   1   1 9999.00   56.61
  -1   1   0  165.10    6.69
  -1  -1  -1 2673.89   34.91
  -1   1  -1 2538.79   33.80
  -1   1  -2   37.10    4.62
  -1  -1  -2   41.40    4.69
  -1  -1  -3 1503.02   30.83
  -1  -1  -4    3.26    2.18
   1  -1   4    6.51    3.60
  -1  -1  -5  645.28   24.21
   1  -1   5  688.98   27.09
   1  -1   6    4.43    3.29
   1   1   7  234.43   18.13
   1  -1   7  236.00   19.29
   1  -1   8   12.58    5.87
   1   1   8    9.00    4.39
   1  -1   9 1570.19   57.41
   1   1   9 1636.85   56.73
   1   1  10   35.81    7.07
   1  -1  10   31.15    6.19
   1   1  10   32.30    9.32
   1  -1  10   42.63   10.37
   1   1  10   27.32    4.82
   1  -1  10   32.46    5.10
   1  -1  11   25.94    5.21
   1   1  11   32.62    5.33
   1  -1  11   34.36    9.66
   1  -1  11   28.28    6.66
   1   1  11   33.40    7.13
   1   1  12   19.66    5.83
   1  -1  12   21.96    4.92
   1  -1  12   17.69    5.98
   1   1  12   24.95    5.48
   1   1  13  135.69   12.19
   1   1  13  116.67   13.33
   1  -1  13  129.71   11.91
   1  -1  13  121.77   13.26
   1   1  14   21.27    6.17
   1  -1  14   22.12    6.92
   1   1  14   37.30    6.67
   1  -1  14   34.55    6.49
   1   1  15  267.51   17.55
   1  -1  15  272.96   17.47
   1  -1  16   -0.52    2.86
   1   1  16    2.25    2.57
   1  -1  17   54.02    7.88
   1   1  17   54.35    7.56
   1  -1  18    5.31    1.84
  -1  -2  19   15.56    3.78
  -1  -2  18    2.13    2.97
  -1   2  18    1.24    2.38
  -1  -2  17  308.49   18.33
  -1   2  17  303.17   18.26
  -1   2  16    0.56    3.36
  -1  -2  16    1.02    4.05
  -1   2  15  257.44   17.84
  -1  -2  15  256.50   17.39
  -1   2  14    9.42    4.04
  -1  -2  14   10.79    4.72
  -1  -2  13   37.03    7.38
  -1   2  13   31.25    6.55
  -1   2  12    4.31    3.95
  -1  -2  12    6.57    3.37
  -1  -2  11  783.39   27.44
  -1   2  11  836.42   29.13
  -1  -2  10   19.91    4.83
  -1   2  10   29.52    5.81
  -1   2  10   17.63    4.87
  -1  -2   9   25.82    4.73
  -1  -2   9   15.84    5.44
  -1   2   9   27.33    4.83
  -1  -2   8    3.30    2.66
  -1   2   7    1.47    1.27
  -1  -2   7    0.72    2.97
  -1  -2   6    3.86    2.09
  -1   2   6    4.57    1.66
  -1  -2   5  476.08   20.91
  -1   2   5  404.95   12.29
  -1   2   4  105.98    4.63
  -1  -2   4  131.02   10.19
  -1  -2   3  814.96   23.87
  -1  -2   2   19.94    3.80
   1  -2  -1  114.86    4.88
  -1  -2   1  100.15    7.90
   1  -2   0   79.56    5.43
   1  -2   1 1472.85   27.56
   1  -2   2  322.18   14.37
  -1  -2  -2  297.91   13.03
   1  -2   3  949.24   27.75
  -1  -2  -3  929.58   24.71
  -1  -2  -4  337.87   15.97
   1  -2   4  351.03   18.47
  -1  -2  -5    7.04    2.83
   1  -2   5   21.60    5.44
   1  -2   6  365.16   22.51
  -1  -2  -6  338.32   19.03
   1  -2   7  462.62   27.45
   1   2   7  426.26   24.11
   1  -2   8   16.99    5.22
   1   2   8   16.32    5.92
   1   2   9  705.38   27.12
   1  -2   9  764.95   40.85
   1   2   9  820.16   40.57
   1   2  10    0.98    1.70
   1  -2  10    3.67    2.84
   1   2  10    1.09    2.74
   1   2  10    5.70    5.37
   1  -2  10    5.46    2.59
   1  -2  10    2.38    3.46
   1   2  11  592.20   27.48
   1  -2  11  577.48   22.82
   1   2  11  564.10   22.53
   1  -2  11  581.51   41.48
   1  -2  11  481.72   24.56
   1   2  12    4.83    3.38
   1  -2  12    3.44    3.83
   1  -2  12    2.97    2.64
   1   2  12    1.30    3.75
   1  -2  13  338.63   18.68
   1  -2  13  315.31   21.12
   1   2  13  344.86   19.45
   1   2  13  329.31   22.40
   1  -2  14   19.17    5.05
   1   2  14   23.76    5.32
   1   2  14   16.55    6.36
   1  -2  14   27.74    6.29
   1  -2  15  353.72   19.88
   1   2  15  357.94   20.26
   1  -2  16   -0.65    2.82
   1   2  16   -1.43    3.10
   1  -2  17  132.25   11.83
   1  -2  18    1.95    2.64
  -1  -3  19   77.17    7.67
  -1  -3  18    3.81    3.02
  -1   3  17  233.11   16.13
  -1  -3  17  264.31   16.77
  -1  -3  16    5.24    4.62
  -1   3  16    2.27    3.32
  -1   3  15   91.45   11.01
  -1  -3  15   89.81   10.80
  -1  -3  14   16.06    5.82
  -1   3  14   12.84    5.04
  -1   3  13  572.32   26.45
  -1  -3  13  527.23   24.44
  -1   3  12  122.71   12.06
  -1  -3  12  101.96   10.43
  -1  -3  11  151.36   12.14
  -1   3  11  163.15   13.07
  -1   3  10   13.31    4.27
  -1  -3  10   12.26    3.86
  -1  -3   9   79.05    8.26
  -1   3   9   72.95    9.28
  -1  -3   9   68.01   11.97
  -1   3   9   81.95    8.22
  -1  -3   8   17.98    5.73
  -1  -3   7 1823.54   52.20
  -1   3   6   10.54    2.00
  -1  -3   6   13.66    4.52
  -1  -3   5   23.93    5.22
  -1   3   5   14.81    1.98
  -1  -3   4  161.44   12.46
  -1  -3   3  153.57   11.50
  -1  -3   2   95.58    8.74
   1  -3  -2  110.46    4.99
   1  -3  -1 1293.89   22.15
  -1  -3   1 1226.97   31.58
   1  -3   0  138.24    8.06
   1  -3   1 1193.08   27.32
   1  -3   2  771.60   24.38
  -1  -3  -3  881.06   25.56
   1  -3   3  961.25   29.94
  -1  -3  -4    2.51    1.81
   1  -3   4    3.49    2.69
   1  -3   5  794.32   31.59
  -1  -3  -5  762.05   26.52
  -1  -3  -6 1373.13   38.67
   1  -3   6 1361.64   44.86
  -1  -3  -7   17.18    5.10
   1  -3   7   14.94    5.57
   1   3   8   12.01    4.49
   1  -3   8    7.32    4.85
   1   3   9  201.78   14.91
   1  -3   9  232.20   23.32
   1   3   9  229.60   20.54
   1   3  10   12.18    4.71
   1  -3  10   11.89    3.90
   1  -3  10   12.98    7.07
   1   3  10    8.50    3.39
   1  -3  10    8.15    2.98
   1   3  11  528.73   22.20
   1  -3  11  476.10   23.77
   1  -3  11  570.67   42.35
   1   3  11  575.00   27.93
   1  -3  11  569.60   22.92
   1   3  12   11.01    3.63
   1  -3  12    7.71    3.54
   1   3  12    4.86    3.37
   1  -3  12   13.76    3.90
   1   3  13   56.82    8.23
   1  -3  13   50.96    7.65
   1   3  13   61.37   10.03
   1  -3  13   42.01    7.99
   1   3  14    4.30    3.43
   1   3  14   -4.20    5.10
   1  -3  14   -3.66    4.23
   1  -3  14   -2.55    3.72
   1  -3  15  143.05   12.58
   1   3  15  143.84   12.84
   1  -3  16    0.79    3.13
   1  -3  17   16.24    4.63
   1  -3  18    1.89    2.33
  -1  -4  19    0.51    1.88
  -1  -4  18   11.32    3.82
  -1  -4  17  144.38   12.78
  -1   4  17  124.17   11.72
  -1   4  16   27.90    6.39
  -1  -4  16   37.69    7.60
  -1   4  15  570.99   26.84
  -1  -4  15  597.81   26.62
  -1   4  14   44.79    7.80
  -1  -4  14   43.46    7.85
  -1   4  13    2.96    3.63
  -1  -4  13    4.98    3.95
  -1  -4  12    6.39    3.51
  -1   4  12   -2.36    3.75
  -1  -4  11  518.57   22.61
  -1   4  11  575.70   24.82
  -1  -4  10   27.12    5.41
  -1   4  10   29.88    5.79
  -1  -4   9  137.60   17.29
  -1  -4   9  151.14   11.16
  -1   4   9  133.50   10.71
  -1   4   9  130.03   12.51
  -1  -4   8  174.36   18.14
  -1  -4   7  360.02   24.15
  -1   4   6   13.35    2.10
  -1  -4   6   19.72    6.18
  -1  -4   5 2524.48   56.90
  -1   4   5 2321.67   26.34
   1  -4  -4    2.01    0.70
  -1  -4   4   -0.42    2.17
  -1  -4   3   28.87    5.96
   1  -4  -3   45.66    3.10
  -1  -4   2    2.56    2.68
   1  -4  -2    3.61    1.43
   1  -4  -1    9.63    2.39
  -1  -4   1    5.66    3.27
  -1  -4   0   15.44    4.35
   1  -4   0   17.05    3.20
   1  -4   1  116.36    9.44
   1  -4   2   26.80    4.80
  -1  -4  -3 2772.57   48.60
   1  -4   3 2766.34   54.04
   1  -4   4   27.59    6.51
  -1  -4  -4   20.12    4.93
   1  -4   5 2302.96   56.63
  -1  -4  -5 2264.10   47.40
   1  -4   6  405.18   25.31
  -1  -4  -6  409.30   21.25
   1  -4   7    5.14    4.47
  -1  -4  -7    6.80    3.60
   1  -4   8  331.44   26.48
   1   4   9 1059.63   34.64
   1  -4   9 1200.36   54.24
   1   4   9 1112.79   44.77
   1  -4  10  107.94   17.67
   1  -4  10   72.06    8.84
   1  -4  10   92.83    9.17
   1   4  10  103.96   11.27
   1   4  10   80.29    8.19
   1  -4  11   58.34    7.83
   1   4  11   68.37    8.15
   1  -4  11   89.76    9.21
   1   4  11   77.76   10.41
   1  -4  11   86.85   16.62
   1   4  12   -0.12    4.45
   1  -4  12    2.58    2.13
   1   4  12    2.18    2.41
   1  -4  12    3.00    3.33
   1  -4  13  649.48   26.25
   1   4  13  683.46   32.40
   1   4  13  673.63   27.47
   1   4  14   -2.77    3.72
   1   4  14   -1.02    4.26
   1  -4  14   -3.99    3.07
   1  -4  15    8.30    4.16
   1   4  15    5.05    2.58
   1  -4  16    5.50    3.98
   1  -4  17   -3.18    3.05
   1  -4  18    9.34    3.80
  -1  -5  19    9.75    3.05
  -1  -5  18    6.02    3.52
  -1  -5  17  419.47   21.26
  -1  -5  16   -7.59    4.31
  -1   5  16    0.45    3.05
  -1  -5  15   68.68   10.48
  -1   5  15   64.28    9.61
  -1   5  14    2.18    3.71
  -1  -5  14    3.94    4.45
  -1  -5  13  810.50   30.32
  -1   5  13  862.87   32.83
  -1  -5  12    3.68    2.87
  -1   5  12    1.37    3.29
  -1   5  11   46.21    7.22
  -1  -5  11   36.81    6.41
  -1  -5  10   65.99    8.23
  -1  -5  10   67.44   14.03
  -1   5  10   69.05    8.41
  -1   5   9   23.44    4.78
  -1   5   9   10.03    4.10
  -1  -5   9    8.44    6.58
  -1  -5   9   11.65    4.23
  -1  -5   8   -1.00    4.75
  -1  -5   7 2844.13   73.06
  -1  -5   6  439.84   26.53
  -1  -5   5  601.35   29.31
   1  -5  -4   81.36    4.73
  -1  -5   4   90.81   10.86
  -1  -5   3  393.45   21.61
  -1  -5   2 1386.87   40.40
   1  -5  -2 1490.66   32.53
   1  -5  -1  203.99   12.23
  -1  -5   1  201.11   15.16
   1  -5   0  596.24   21.95
  -1  -5   0  612.93   25.52
   1  -5   1 2383.06   47.32
   1  -5   2   29.00    5.81
   1  -5   3  257.55   17.26
   1  -5   4   83.42   10.29
  -1  -5  -4   80.03    9.10
   1  -5   5  685.18   32.02
  -1  -5  -5  683.31   26.81
  -1  -5  -6 1157.76   36.46
   1  -5   6 1273.69   46.68
  -1  -5  -7 1043.55   36.92
   1  -5   7 1095.78   46.60
   1  -5   8   48.84   10.44
  -1  -5  -8   51.38    8.86
   1   5   9   10.04    4.62
   1   5   9   11.25    4.59
   1  -5   9   11.52    6.24
   1  -5  10   55.03   13.61
   1   5  10   39.42    5.71
   1   5  10   46.67    7.70
   1   5  11  748.78   27.25
   1  -5  11  834.70   53.69
   1  -5  11  825.67   28.00
   1   5  11  845.37   33.76
   1  -5  12    4.03    3.04
   1   5  12    3.95    3.47
   1   5  12    4.69    4.10
   1   5  13   18.89    5.22
   1   5  13   23.95    6.87
   1  -5  13   11.69    3.99
   1  -5  14   98.07   10.53
   1   5  14   88.07   12.74
   1  -5  15  131.86   12.27
   1  -5  16    6.49    3.68
   1  -5  17   22.97    5.31
   1  -5  18    4.90    2.89
  -1  -6  19    8.23    2.65
  -1  -6  18    1.52    2.44
  -1  -6  17  266.57   16.98
  -1  -6  16    7.58    4.65
  -1   6  15  499.54   25.55
  -1  -6  15  517.23   24.60
  -1  -6  14   17.87    6.06
  -1   6  14   20.29    6.67
  -1   6  13    0.07    3.37
  -1  -6  13    9.00    4.21
  -1  -6  12    4.02    3.40
  -1   6  12    3.51    3.39
  -1   6  11  825.97   30.13
  -1  -6  11  744.35   27.66
  -1  -6  10   87.28   15.75
  -1  -6  10  102.90   10.30
  -1   6  10  105.04   10.38
  -1  -6   9   40.45    6.28
  -1  -6   9   38.24   10.50
  -1   6   9   47.14    6.82
  -1  -6   8  181.07   20.78
  -1  -6   7  624.65   35.27
  -1  -6   6  125.61   14.87
  -1  -6   5  908.74   38.07
   1  -6  -5  819.01   17.08
  -1  -6   4   23.97    6.26
   1  -6  -4   24.78    3.22
  -1  -6   3  117.02   12.77
   1  -6  -2   17.38    4.19
  -1  -6   2   15.02    4.70
  -1  -6   1   72.61   10.27
   1  -6  -1   65.63    7.77
  -1  -6   0   49.60    8.60
   1  -6   0   51.59    7.21
   1  -6   1  401.42   20.73
   1  -6   2   92.26   10.33
   1  -6   3 2179.87   54.51
   1  -6   4   34.06    7.27
  -1  -6  -4   31.75    6.29
   1  -6   5  580.62   30.83
  -1  -6  -5  571.34   25.89
  -1  -6  -6  605.44   27.19
   1  -6   6  637.63   34.88
  -1  -6  -7  286.67   19.62
   1  -6   7  284.43   24.76
  -1  -6  -8   66.19   10.35
   1  -6   8   56.89   11.91
   1  -6   9  696.83   44.05
   1   6   9  692.96   28.12
   1   6  10    5.77    3.15
   1  -6  10   12.52    6.26
   1  -6  11  301.02   32.93
   1  -6  11  339.84   18.04
   1   6  11  317.44   20.76
   1   6  11  271.49   16.57
   1  -6  12   24.68   11.42
   1   6  12   25.22    6.40
   1  -6  12   38.45    6.98
   1  -6  13  376.68   20.60
   1   6  13  420.05   25.90
   1   6  14    8.90    5.48
   1  -6  14    6.31    4.00
   1  -6  15   12.22    4.86
   1  -6  16   15.74    5.20
   1  -6  17   13.59    4.21
   1  -6  18    5.40    2.95
  -1  -7  18    1.95    2.65
  -1  -7  17  492.88   22.49
  -1  -7  16    4.74    3.63
  -1  -7  15   52.12    9.47
  -1   7  14   19.41    5.69
  -1  -7  14   15.04    5.33
  -1  -7  13  401.08   21.64
  -1   7  13  405.03   23.30
  -1   7  12    8.30    4.74
  -1  -7  12    7.19    3.90
  -1  -7  11  151.43   12.59
  -1   7  11  165.07   13.69
  -1  -7  10   12.62    7.07
  -1   7  10   10.16    3.79
  -1  -7  10   10.05    4.09
  -1  -7   9   10.42    3.79
  -1   7   9    9.77    3.49
  -1  -7   8    3.33    4.69
  -1  -7   7 1500.80   57.30
  -1  -7   6   25.40    7.14
  -1  -7   5  358.32   25.01
   1  -7  -5  312.44   12.10
  -1  -7   4    2.13    2.87
  -1  -7   3   25.05    6.57
   1  -7  -2  100.59   10.75
  -1  -7   2   93.54   12.12
   1  -7  -1  441.25   22.28
  -1  -7   1  433.62   26.09
  -1  -7   0    3.79    3.60
   1  -7   0    2.12    1.96
   1  -7   1  715.47   29.86
   1  -7   2  577.42   28.47
   1  -7   3   77.04   11.16
   1  -7   4   13.74    4.81
  -1  -7  -4   24.09    5.52
   1  -7   5 2934.23   74.01
  -1  -7  -5 2904.83   62.66
  -1  -7  -6  314.62   20.42
   1  -7   6  331.66   26.02
   1  -7   7  197.46   21.55
  -1  -7  -7  195.45   16.68
  -1  -7  -8   27.56    6.93
   1   7   8   31.10    5.95
   1  -7   8   33.03    9.76
   1   7   9  266.46   17.80
   1  -7   9  243.60   27.56
   1  -7  10   80.25   17.04
   1   7  10   81.56   10.69
   1   7  11  343.63   22.01
   1  -7  11  313.71   33.88
   1  -7  12    8.05    6.05
   1  -7  12   15.13    5.07
   1   7  12    8.57    4.28
   1  -7  13  164.67   13.77
   1   7  13  185.09   17.57
   1  -7  14    2.78    4.12
   1  -7  15  338.48   19.48
   1  -7  16   -1.28    3.32
   1  -7  17   72.52    8.63
   1  -7  18   13.08    3.66
  -1  -8  18    1.85    2.49
  -1  -8  17  521.72   22.92
  -1  -8  16   18.77    5.79
  -1  -8  15  186.17   15.11
  -1  -8  14  342.36   20.23
  -1   8  13  106.40   12.40
  -1  -8  13  100.24   11.19
  -1   8  12   45.68    8.12
  -1  -8  12   40.69    7.47
  -1   8  11  533.73   25.53
  -1  -8  11  493.00   23.51
  -1  -8  10  191.60   13.96
  -1   8  10  203.07   14.95
  -1  -8  10  179.65   24.85
  -1  -8   9   61.73   13.63
  -1   8   9   63.00    8.33
  -1  -8   8   33.18    9.85
  -1   8   8   40.99    6.08
  -1  -8   7    5.46    3.67
  -1  -8   6   67.80   12.11
  -1  -8   5  876.57   41.71
  -1  -8   4  111.74   14.87
  -1  -8   3 1170.51   46.02
   1  -8  -2  603.31   28.44
  -1  -8   2  562.38   31.41
  -1  -8   1   11.57    5.84
   1  -8  -1    3.03    2.36
  -1  -8   0  357.22   24.48
   1  -8   0  383.42   23.00
   1  -8   1 1495.80   46.56
   1  -8   2   10.41    5.53
   1  -8   3  261.73   20.92
   1  -8   4   60.82   10.86
  -1  -8  -5   32.72    7.01
   1  -8   5   40.11    8.64
   1  -8   6   33.01    9.46
  -1  -8  -6   35.65    7.21
  -1  -8  -7 1294.56   44.33
   1  -8   7 1434.93   60.56
   1   8   8   59.67    8.66
   1  -8   8   69.57   14.25
   1   8   9  531.71   25.36
   1  -8   9  494.41   39.61
   1   8  10   44.06    8.31
   1  -8  10   55.01   14.03
   1  -8  11  354.64   37.79
   1   8  11  432.74   25.34
   1  -8  12   -0.92    4.27
   1   8  12    1.06    4.99
   1  -8  12   -2.33    6.98
   1   8  13  165.65   16.74
   1  -8  13  158.45   13.82
   1  -8  14    1.67    3.61
   1  -8  15  297.26   18.41
   1  -8  16   11.67    4.57
   1  -8  17  100.59   10.16
   1  -8  18   22.37    4.56
  -1  -9  18    1.98    2.70
  -1  -9  17  115.24   11.11
  -1  -9  16    2.53    3.94
  -1  -9  15  175.57   15.07
  -1  -9  14   81.50   10.12
  -1  -9  13   71.66    9.55
  -1  -9  12  182.21   15.09
  -1  -9  11  834.56   30.48
  -1  -9  10   21.98    7.76
  -1  -9   9  628.39   45.55
  -1  -9   8   49.89   12.59
  -1  -9   7  678.55   42.35
  -1  -9   6   86.75   14.88
  -1  -9   5    7.43    4.58
  -1  -9   4    0.58    3.99
  -1  -9   3  340.90   26.38
   1  -9  -2  466.10   26.63
  -1  -9   2  483.59   30.93
   1  -9  -1 2181.60   59.73
  -1  -9   1 2262.81   66.78
  -1  -9   0  122.20   14.95
   1  -9   0   92.10   12.29
   1  -9   1   98.14   12.84
   1  -9   2  118.99   14.58
   1  -9   3  181.26   18.49
   1  -9   4  374.66   27.85
   1  -9   5 2353.60   72.61
  -1  -9  -5 2626.41   65.20
  -1  -9  -6   30.78    7.37
   1  -9   6   30.94    9.46
   1  -9   7  812.43   47.32
  -1  -9  -7  775.71   35.41
   1   9   8   18.75    4.55
   1  -9   8   16.49    5.53
   1  -9   9 1523.02   71.13
   1   9   9 1515.51   44.29
   1  -9  10   -4.01    7.35
   1   9  10    2.77    3.66
   1  -9  11   17.34   12.04
   1   9  11    3.70    4.36
   1  -9  12   11.57    4.76
   1   9  12    4.33    5.25
   1  -9  12   -5.30    7.42
   1  -9  13  441.85   22.91
   1  -9  14   82.22   10.11
   1  -9  15  269.83   17.62
   1  -9  16   30.70    6.23
   1  -9  17  208.88   14.45
   1  -9  18   24.00    4.43
  -1 -10  18    2.76    2.29
  -1 -10  17  593.25   23.91
  -1 -10  16   11.00    4.60
  -1 -10  15   -1.07    4.28
  -1 -10  14  159.72   14.10
  -1 -10  13   38.34    7.53
  -1 -10  12    7.96    4.82
  -1 -10  11  603.06   51.57
  -1 -10  11  802.98   30.70
  -1 -10  10   -5.86    6.52
  -1 -10   9  431.82   39.27
  -1  10   8    7.70    3.94
  -1 -10   8    5.88    4.02
  -1 -10   7  225.03   25.63
  -1 -10   6    4.30    4.26
  -1 -10   5  109.33   17.05
  -1 -10   4   60.74   11.82
  -1 -10   3  493.21   32.94
   1 -10  -2  171.20   17.21
  -1 -10   2  160.92   19.05
   1 -10  -1   16.01    6.09
  -1 -10   1    4.31    4.59
   1 -10   0  123.92   14.91
  -1 -10   0  133.21   16.93
   1 -10   1  956.45   42.40
   1 -10   2    5.73    5.10
   1 -10   3  816.69   41.14
   1 -10   4   98.62   14.79
   1 -10   5  112.20   16.46
  -1 -10  -5  134.42   15.35
  -1 -10  -6   19.05    6.10
   1 -10   6   24.73    8.28
   1  10   7  441.13   21.67
  -1 -10  -7  444.33   27.84
   1 -10   8    8.11    7.58
   1  10   8    6.57    3.26
   1  10   9  403.47   23.18
   1 -10   9  391.10   36.85
   1 -10  10   -2.10    5.10
   1  10  10   -5.49    5.03
   1 -10  11  310.29   37.52
   1  10  11  380.88   24.45
   1 -10  12  110.70   11.85
   1  10  12  110.48   14.00
   1 -10  12  103.05   23.14
   1 -10  13   30.16    6.98
   1 -10  14   78.70   10.34
   1 -10  15  505.32   24.04
   1 -10  16    4.14    3.50
   1 -10  17  249.49   15.36
   1 -10  18   12.71    3.56
  -1 -11  18   18.95    4.07
  -1 -11  17   55.00    7.44
  -1 -11  16   22.91    5.47
  -1 -11  15  145.70   13.16
  -1 -11  14    7.20    3.91
  -1 -11  13  146.90   13.94
  -1 -11  12    5.47    4.90
  -1 -11  11  111.89   22.49
  -1 -11  11  160.13   14.17
  -1 -11  10   87.39   19.70
  -1 -11   9  184.58   27.00
  -1  11   9  174.19   15.05
  -1  11   8    7.75    3.65
  -1 -11   8    7.45    6.31
  -1  11   7  455.28   23.12
  -1 -11   7  533.12   41.10
  -1 -11   6   10.11    4.95
  -1 -11   5    8.46    7.01
  -1 -11   4    9.44    6.26
  -1 -11   3   42.92   10.35
  -1 -11   2   39.45    9.44
   1 -11  -2   48.36    9.78
  -1 -11   1 1420.99   57.95
   1 -11  -1 1469.52   55.31
  -1 -11   0    0.27    3.68
   1 -11   0    1.04    4.31
   1 -11   1  107.22   15.25
   1 -11   2  343.24   27.42
   1 -11   3   48.02   11.65
   1 -11   4   20.76    8.25
  -1 -11  -5  633.44   35.28
   1 -11   5  572.34   38.63
   1 -11   6    1.48    5.16
  -1 -11  -6    4.28    4.78
   1  11   7  293.14   18.05
   1 -11   7  307.55   30.72
   1 -11   8  240.20   28.61
   1  11   8  233.83   16.89
   1  11   9  723.03   31.50
   1 -11   9  703.77   51.85
   1  11  10   21.40    5.96
   1 -11  10    9.22    6.80
   1  11  11   -1.21    4.79
   1 -11  11    9.82    9.57
   1 -11  12   82.95   20.44
   1  11  12  108.64   12.71
   1 -11  13  176.12   15.44
   1 -11  14   16.19    5.43
   1 -11  15  173.99   14.04
   1 -11  16    1.35    2.93
   1 -11  17  124.57   10.54
  -1 -12  17  275.36   15.74
  -1 -12  16    4.95    3.54
  -1 -12  15   38.05    7.16
  -1 -12  14   32.20    7.76
  -1 -12  13  210.62   16.58
  -1 -12  12   17.51    6.69
  -1 -12  11  700.45   31.28
  -1 -12  11  508.62   49.58
  -1 -12  10   13.33    9.95
  -1 -12   9  174.90   26.96
  -1  12   9  169.15   15.01
  -1 -12   8   59.06   15.10
  -1  12   8   36.79    7.04
  -1  12   7  105.95   11.51
  -1 -12   7  100.82   19.32
  -1  12   6    6.97    3.01
  -1 -12   6    6.44    5.48
  -1 -12   5  537.80   40.10
  -1 -12   4   12.72    7.39
  -1 -12   3  431.81   34.27
  -1 -12   2   35.90   10.74
   1 -12  -2   27.14    7.54
   1 -12  -1   38.59    9.38
  -1 -12   1   30.16   10.11
   1 -12   0  109.13   16.75
  -1 -12   0   92.18   15.34
   1 -12   1  943.82   47.34
   1 -12   2   10.36    4.60
   1 -12   3  293.31   27.44
   1 -12   4   94.03   16.00
  -1 -12  -5  380.28   28.78
   1 -12   5  353.80   32.31
   1 -12   6  376.80   34.06
  -1 -12  -6  347.41   27.03
   1  12   6  271.26   17.25
   1 -12   7   87.93   16.80
   1  12   7   70.75    9.10
   1  12   8   14.85    4.66
   1 -12   8   10.16    7.32
   1  12   9  338.58   21.97
   1 -12   9  288.91   33.87
   1  12  10  113.41   13.26
   1 -12  10  113.34   23.70
   1 -12  11  169.21   28.97
   1  12  11  220.33   18.97
   1  12  12   77.61   10.80
   1 -12  13  125.72   13.56
   1 -12  14  158.83   14.07
   1 -12  15  145.99   13.07
   1 -12  16    7.59    4.06
   1 -12  17   53.64    7.13
  -1 -13  17   69.37    7.91
  -1 -13  16   58.78    7.99
  -1 -13  15   69.30    9.19
  -1 -13  14   32.74    6.91
  -1 -13  13  351.65   21.61
  -1 -13  12    2.82    4.03
  -1 -13  11   62.56   17.28
  -1 -13  11   71.55   10.15
  -1  13  10  144.45   14.91
  -1 -13  10  137.87   25.80
  -1  13   9   12.38    4.92
  -1 -13   9    6.34    7.06
  -1 -13   8   38.65   12.83
  -1  13   8   44.87    7.96
  -1 -13   7  864.35   57.54
  -1  13   7  855.88   33.43
  -1  13   6   10.98    4.63
  -1 -13   6   19.06    9.34
  -1 -13   5  246.30   28.78
  -1  13   5  218.45   15.80
  -1 -13   4  279.19   29.68
  -1  13   4  229.47   15.92
  -1 -13   3  130.10   19.24
   1 -13  -2   23.52    7.91
  -1 -13   2   14.38    7.07
  -1 -13   1  705.54   44.16
   1 -13  -1  668.76   41.53
  -1 -13   0    2.47    5.82
   1 -13   0    0.85    4.15
   1 -13   1   51.92   11.74
   1 -13   2   -1.25    3.70
   1  13   3  161.18   13.45
   1 -13   3  201.62   24.09
   1  13   4    1.92    3.34
   1 -13   4    8.06    5.42
   1 -13   5  727.17   48.10
  -1 -13  -5  829.39   44.27
  -1 -13  -6    4.57    3.84
   1 -13   6   -1.09    5.55
   1  13   6   -0.81    2.71
   1  13   7  192.03   15.64
   1 -13   7  257.17   30.41
   1  13   8  102.09   11.74
   1 -13   8  102.79   20.70
   1  13   9  130.76   13.94
   1 -13   9  122.96   23.11
   1  13   9  113.92   13.49
   1 -13  10   -4.79    7.70
   1  13  10   -4.90    7.24
   1 -13  11  301.18   38.95
   1  13  11  440.50   27.00
   1  13  12   28.02    7.19
   1  13  13   27.08    6.76
   1 -13  13   19.96    6.44
   1 -13  14    3.27    4.61
   1 -13  15  285.29   17.84
   1 -13  16    8.97    3.76
   1 -13  17   77.00    8.34
  -1 -14  17   49.79    6.55
  -1 -14  16   26.01    5.61
  -1 -14  15  550.94   24.52
  -1 -14  14    7.65    4.19
  -1 -14  13   31.29    6.71
  -1 -14  12    1.55    4.14
  -1 -14  11  749.13   32.23
  -1  14  10    4.53    2.78
  -1 -14  10  -19.21   11.02
  -1 -14   9   17.19   12.30
  -1  14   9   25.87    7.16
  -1 -14   8  176.26   27.34
  -1  14   8  180.47   16.10
  -1  14   7  711.92   31.34
  -1 -14   7  722.03   53.76
  -1 -14   6  301.38   33.30
  -1  14   6  310.32   20.14
  -1 -14   5 1978.34   83.58
  -1  14   5 1910.40   49.14
  -1 -14   4  196.28   26.22
  -1  14   4  176.81   14.60
  -1  14   3  108.32   11.11
  -1 -14   3  141.49   21.54
  -1 -14   2  104.56   18.45
  -1  14   2   77.84    9.56
   1 -14  -2   92.05   15.34
  -1 -14   1   78.05   15.76
  -1  14   1  102.37   10.76
   1 -14  -1  114.01   17.58
   1 -14   0   20.83    8.99
  -1  14   0   21.22    5.33
  -1  14  -1  736.47   29.11
   1  14   1  693.54   27.85
   1 -14   2   62.83   14.80
   1  14   2   63.41    8.52
  -1  14  -2   57.21    8.28
   1  14   3 2113.08   50.81
  -1  14  -3 2049.62   51.61
   1 -14   4  131.87   20.74
  -1  14  -4  131.85   13.18
   1  14   4  135.47   13.06
   1  14   5 1203.27   40.63
   1 -14   5 1272.21   66.41
  -1 -14  -5 1136.49   54.06
   1 -14   6  560.23   45.24
   1  14   6  584.94   29.19
   1  14   7   16.37    5.48
   1 -14   7   10.12    6.16
   1  14   8    4.84    4.70
   1 -14   8   21.50   12.31
   1  14   9  435.25   27.07
   1 -14   9  376.44   42.24
   1  14  10   12.47    4.38
   1 -14  10   13.08   10.12
   1  14  11   82.60   11.70
   1  14  12    2.36    4.01
   1  14  13  652.67   29.47
   1 -14  13  786.85   31.90
   1 -14  14   -0.45    3.68
   1 -14  15   10.16    3.99
   1 -14  16   19.16    4.66
   1 -14  17    4.40    2.29
  -1 -15  16   14.53    4.44
  -1 -15  15   10.16    3.66
  -1 -15  14   19.54    5.60
  -1 -15  13  613.66   28.13
  -1 -15  12   42.81    8.21
  -1 -15  11  151.23   14.67
  -1 -15  10    0.41    5.50
  -1  15  10   20.95    6.85
  -1 -15   9   92.20   22.19
  -1  15   9  125.37   14.84
  -1 -15   8  142.41   26.01
  -1  15   8  178.15   16.95
  -1  15   7  904.34   36.01
  -1 -15   7  831.88   60.01
  -1  15   6  182.27   16.27
  -1 -15   6  167.07   26.72
  -1  15   5   65.21    9.26
  -1 -15   5   66.90   16.02
  -1 -15   4   33.09   11.71
  -1  15   4   34.09    7.08
   1  15  -3  282.66   18.37
  -1 -15   3  304.26   32.51
  -1  15   3  322.33   19.53
   1  15  -2   -5.15    3.35
  -1 -15   2    0.85    5.13
  -1  15   2   -0.31    2.84
   1 -15  -1  314.43   30.52
   1  15  -1  290.40   18.50
  -1 -15   1  321.15   32.39
  -1  15   1  279.24   18.35
   1  15   0   10.62    3.75
   1 -15   0    7.84    6.22
  -1  15   0    7.71    3.67
  -1  15  -1   91.57   10.91
   1 -15   1   93.46   17.19
   1  15   1  100.54   10.75
   1 -15   2  196.26   26.60
  -1  15  -2  179.69   15.44
   1  15   2  179.85   15.07
   1 -15   3  295.47   32.62
  -1  15  -3  266.65   18.95
   1  15   3  281.92   18.67
  -1  15  -4  246.30   18.43
   1  15   4  234.69   17.46
   1 -15   4  211.95   28.37
   1 -15   5  819.45   55.49
  -1 -15  -5  820.36   47.43
   1  15   5  843.73   34.47
   1  15   6    9.73    4.05
   1 -15   6   15.53    8.52
   1 -15   7   18.65    8.84
   1  15   7   13.38    5.04
   1  15   8  100.47   12.51
   1 -15   8  103.82   22.99
   1 -15   9   48.27   14.93
   1  15   9   38.29    8.92
   1 -15  10   24.69   12.36
   1  15  10   22.41    6.37
   1  15  11  894.62   38.08
   1  15  12    7.36    4.33
   1  15  13    5.68    3.90
   1 -15  13   18.69    6.86
   1 -15  14    6.93    4.42
   1 -15  15  196.58   14.54
   1 -15  16    9.46    3.69
  -1 -16  16   12.91    4.16
  -1 -16  15  377.59   19.13
  -1 -16  14   97.56   10.93
  -1 -16  13    6.72    4.22
  -1 -16  12   28.64    7.14
  -1 -16  11  339.68   21.40
  -1  16  10   60.44   10.18
  -1 -16   9   73.61   20.35
  -1  16   9   86.14   12.02
  -1 -16   8   11.48    8.76
  -1  16   8   32.49    8.68
  -1  16   7   72.54   11.07
  -1 -16   7   65.21   17.85
  -1  16   6   11.19    5.30
  -1 -16   6   12.48   10.00
  -1 -16   5 1651.92   82.42
  -1  16   5 1661.23   48.39
  -1  16   4  144.26   13.87
  -1 -16   4  116.36   21.73
   1  16  -3  139.92   13.59
  -1 -16   3  141.21   23.39
  -1  16   3  160.69   14.64
   1  16  -2   13.16    4.63
  -1 -16   2   19.52    9.08
  -1  16   2   12.50    4.22
   1  16  -1  111.98   12.01
  -1  16   1  123.81   12.70
   1 -16  -1  125.85   19.83
   1 -16   0   15.63    9.02
  -1  16   0   14.48    5.50
   1  16   0   16.19    5.18
   1  16   1  459.85   24.01
   1 -16   1  452.87   40.03
  -1  16  -1  446.47   24.01
  -1  16  -2  134.29   13.96
   1 -16   2  117.35   21.97
   1  16   2  115.91   12.40
   1  16   3  985.80   35.98
  -1  16  -3 1082.88   39.78
   1 -16   3 1059.12   64.56
  -1  16  -4   29.83    6.39
   1  16   4   34.13    7.08
   1 -16   4   31.95   12.48
   1 -16   5  875.64   60.23
   1  16   5  880.06   35.47
   1 -16   6  367.28   40.28
   1  16   6  432.36   25.70
   1 -16   7    8.68    8.08
   1  16   7   13.80    5.08
   1  16   8  178.48   17.60
   1 -16   8  155.20   27.93
   1 -16   9  553.28   53.46
   1  16   9  708.20   34.97
   1  16  10   24.11    7.25
   1  16  11   28.55    7.32
   1  16  12    0.63    3.44
   1 -16  13  333.09   20.97
   1  16  13  300.03   19.55
   1 -16  14    9.86    4.81
   1 -16  15    0.69    3.09
   1 -16  16   19.45    4.47
  -1 -17  15   33.62    6.08
  -1 -17  14    4.70    3.07
  -1 -17  13  202.21   16.14
  -1 -17  12   38.92    7.34
  -1  17  11   20.53    5.90
  -1 -17  11   27.48    7.92
  -1  17  10  105.53   13.28
  -1  17   9  226.19   18.68
  -1  17   8   49.64    9.62
  -1 -17   8   30.20   13.45
  -1 -17   7  654.83   56.45
  -1  17   7  789.55   35.03
  -1 -17   6   24.27   12.47
  -1  17   6   11.21    5.83
  -1 -17   5    6.57    9.33
  -1  17   5    1.08    4.01
  -1 -17   4   14.21    9.59
  -1  17   4    3.73    3.40
   1  17  -4    7.25    3.54
  -1 -17   3    9.52    6.70
  -1  17   3   12.40    5.44
   1  17  -3    2.70    2.46
  -1 -17   2   32.86   12.01
  -1  17   2   32.20    7.28
   1  17  -2   24.82    6.14
  -1  17   1  307.79   20.31
   1 -17  -1  277.38   30.48
   1  17  -1  316.59   20.54
  -1  17   0   14.35    4.62
   1 -17   0   18.99    9.76
   1  17   0    7.40    4.09
   1  17   1   38.83    7.56
   1 -17   1   35.66   12.65
  -1  17  -1   37.41    7.17
   1 -17   2  189.17   27.89
   1  17   2  197.62   16.61
  -1  17  -2  207.83   17.14
   1  17   3  142.83   14.37
  -1  17  -3  157.19   15.52
   1 -17   3  139.50   25.11
   1 -17   4  168.50   27.90
   1  17   4  191.07   16.45
  -1  17  -4  211.33   17.96
   1 -17   5  430.71   44.39
   1  17   5  480.54   26.82
   1  17   6   40.19    8.80
   1 -17   6   44.46   15.98
   1  17   7    7.38    4.77
   1 -17   7   15.23    7.29
   1  17   8   52.58   10.47
   1 -17   8   59.19   18.12
   1  17   9   85.32   12.60
   1  17  10   14.37    6.89
   1  17  11  570.73   29.82
   1  17  12   77.31   10.78
   1 -17  13    9.88    4.99
   1  17  13    5.74    3.75
   1 -17  14    8.98    4.06
   1 -17  15  162.32   12.30
   1 -17  16   40.48    5.71
  -1 -18  15   51.31    6.77
  -1 -18  14  140.23   11.75
  -1 -18  13   46.08    7.55
  -1 -18  12   17.19    5.22
  -1  18  11  430.15   24.31
  -1 -18  11  462.33   25.02
  -1  18  10   10.30    4.76
  -1  18   9  371.13   24.56
  -1  18   8   -2.82    4.73
  -1 -18   7   -7.41    9.44
  -1  18   7    5.60    4.23
  -1  18   6  126.74   14.49
  -1 -18   6  117.02   24.22
  -1  18   5  252.42   19.62
  -1 -18   5  176.08   28.95
  -1 -18   4   11.69    9.78
   1  18  -4    2.49    2.91
  -1  18   4    5.25    4.65
  -1 -18   3  357.34   39.24
   1  18  -3  402.57   23.89
  -1  18   3  422.48   24.65
   1  18  -2   16.19    4.98
  -1  18   2   32.57    7.60
   1  18  -1  105.82   12.40
  -1  18   1  118.23   13.37
   1 -18   0   17.19   10.76
  -1  18   0   22.40    6.50
   1  18   0    8.75    3.93
  -1  18  -1  492.75   26.72
   1 -18   1  401.58   41.17
   1  18   1  452.13   25.10
  -1  18  -2   -4.56    5.44
   1 -18   2    3.24    8.01
   1  18   2    7.67    4.74
   1  18   3   53.67    9.40
  -1  18  -3   39.34    8.60
   1 -18   3   26.83   11.78
   1  18   4   49.20    9.43
   1 -18   4   42.52   14.29
  -1  18  -4   63.44   10.33
   1 -18   5   -8.88    7.14
   1  18   5    5.63    5.28
   1 -18   6   46.68   16.49
   1  18   6   71.61   11.81
   1  18   7  364.10   25.21
   1 -18   7  310.86   40.86
   1  18   8   37.92    9.02
   1  18   9  478.45   28.71
   1  18  10   19.35    7.78
   1  18  11  309.21   21.91
   1  18  12   11.21    5.83
   1  18  13   22.53    5.64
   1 -18  13   23.46    6.46
   1 -18  14   33.20    6.45
   1 -18  15   94.12    9.14
  -1 -19  14   34.11    5.79
  -1 -19  13   32.86    6.67
  -1 -19  12   74.94    9.64
  -1  19  11  236.62   17.63
  -1 -19  11  272.51   18.43
  -1  19  10    1.54    4.66
  -1  19   9  203.53   18.19
  -1  19   8   11.69    7.09
  -1  19   7  480.79   28.46
  -1 -19   6   28.40   11.89
  -1  19   6   39.70    9.16
  -1 -19   5   30.09   13.81
  -1  19   5   25.20    8.25
  -1 -19   4  127.66   25.32
   1  19  -4  135.00   14.18
  -1  19   4  139.27   15.00
  -1  19   3   78.36   11.51
   1  19  -3   70.36   10.34
   1  19  -2  408.47   24.52
  -1  19   2  414.73   24.63
  -1  19   1 1325.67   44.33
   1  19  -1 1394.94   45.31
   1  19   0  230.27   18.41
  -1  19   0  202.40   17.73
   1 -19   0  187.12   27.77
   1  19   1  234.74   18.55
  -1  19  -1  225.86   18.65
   1 -19   1  201.33   29.91
   1 -19   2  330.99   39.17
   1  19   2  396.86   24.52
  -1  19  -2  400.96   25.53
   1  19   3   32.10    8.22
  -1  19  -3   24.99    7.44
   1 -19   3   12.02    7.75
  -1  19  -4   18.96    6.42
   1  19   4   25.99    8.60
   1 -19   4    9.27    5.79
   1  19   5  501.42   28.87
   1 -19   5  425.47   47.74
   1 -19   6  140.57   28.56
   1  19   6  222.36   19.45
   1  19   7   69.26   11.80
   1  19   8    4.47    6.45
   1  19   9  468.92   28.30
  -1  19 -10   29.46    7.68
   1  19  10   14.27    7.05
   1  19  11  150.63   15.47
   1 -19  12  220.55   16.95
   1  19  12  232.44   17.03
   1 -19  13   45.81    7.82
   1  19  13   43.12    6.91
   1 -19  14   55.09    7.52
   1 -19  15  146.72   10.60
  -1 -20  14   36.90    5.67
  -1 -20  13   51.64    7.20
  -1 -20  12   11.55    4.82
  -1 -20  11  472.38   23.71
  -1  20  11  480.03   24.30
  -1  20  10   46.91    8.56
  -1  20   9  363.77   23.91
  -1  20   8   34.82    9.18
  -1  20   7   12.64    6.36
  -1  20   6   23.72    7.44
  -1 -20   5  269.14   37.65
  -1  20   5  318.30   22.72
  -1  20   4   10.17    5.85
   1  20  -4    8.18    4.60
   1  20  -3 1304.72   44.68
  -1  20   3 1328.01   45.65
   1  20  -2    7.45    4.67
  -1  20   2    6.31    4.78
   1  20  -1  237.18   18.81
  -1  20   1  245.05   19.82
  -1  20   0   27.34    6.92
   1  20   0   19.07    6.73
  -1  20  -1  664.22   32.82
   1  20   1  663.15   31.69
   1 -20   2    1.74    5.25
   1  20   2    5.35    4.05
  -1  20  -2    5.39    4.93
   1 -20   3    1.68    7.47
  -1  20  -3   -1.18    5.45
   1  20   3   18.15    6.91
   1  20   4  187.79   18.39
   1 -20   4  150.20   29.21
   1  20   5   10.68    6.60
   1 -20   5   -1.58    6.55
   1  20   6   11.33    7.82
   1  20   7 1033.16   42.44
   1  20   8   31.36    9.21
   1  20   9  113.86   14.66
   1  20  10    3.86    5.19
  -1  20 -10    8.70    5.46
   1  20  11   71.02   10.49
   1 -20  12   18.02    5.71
   1  20  12   15.48    4.69
   1 -20  13   51.90    7.63
   1  20  13   39.60    6.00
   1 -20  14   58.33    7.41
  -1 -21  13   60.35    7.22
  -1 -21  12  104.04   10.36
  -1 -21  11  107.26   11.19
  -1  21  11   99.25   10.84
  -1  21  10    3.63    3.69
  -1 -21  10    0.74    3.66
  -1  21   9   91.23   12.10
  -1  21   8    0.59    4.53
  -1  21   7  474.77   28.22
  -1  21   6   35.41    8.81
  -1  21   5   31.97    8.89
   1  21  -4  117.60   13.50
  -1  21   4  131.91   15.12
   1  21  -3    9.80    5.65
  -1  21   3    9.59    5.79
  -1  21   2  481.92   28.26
   1  21  -2  460.85   26.69
   1  21  -1 1489.27   47.94
  -1  21   1 1531.86   49.69
   1  21   0   44.75    9.58
  -1  21   0   40.29    8.62
  -1  21  -1   27.27    8.00
   1  21   1   32.79    8.56
   1 -21   2  102.37   23.59
  -1  21  -2  158.37   16.73
   1  21   2  144.25   15.31
   1  21   3   78.48   11.66
  -1  21  -3   82.97   12.81
   1 -21   3   63.26   19.11
   1  21   4   58.00   11.20
   1  21   5  731.04   35.52
   1  21   6   45.77   11.39
   1  21   7  279.23   22.41
   1  21   8   27.67    8.65
   1  21   9  522.20   28.75
   1  21  10    1.99    4.76
  -1  21 -10   14.61    5.75
   1  21  11   84.55   10.42
   1  21  12   82.18    9.46
   1 -21  12   74.03    9.65
   1 -21  13   34.54    5.99
  -1 -22  12    9.17    3.29
  -1 -22  11  281.04   16.91
  -1  22  11  289.45   17.21
  -1 -22  10    2.62    3.35
  -1  22  10    4.50    3.63
  -1  22   9  100.81   12.19
  -1  22   8   14.88    5.98
  -1  22   7    8.50    5.37
  -1  22   6    1.96    4.64
  -1  22   5  447.35   27.22
  -1  22   4   13.42    6.53
   1  22  -3  706.77   33.11
  -1  22   3  758.92   35.31
   1  22  -2  119.74   14.12
  -1  22   2  113.15   14.60
   1  22  -1  168.08   16.24
  -1  22   1  172.31   17.20
  -1  22   0   14.73    7.48
   1  22   0    9.06    5.52
   1  22   1  436.99   26.26
  -1  22  -1  461.35   28.22
  -1  22  -2    3.10    4.96
   1  22   2   29.62    7.55
   1  22   3  513.12   28.91
  -1  22  -3  488.04   28.80
   1  22   4   19.97    7.03
   1  22   5    4.67    6.16
   1  22   6   45.96    9.18
   1  22   7  242.36   20.53
   1  22   8   21.64    7.30
   1  22   9  139.14   14.71
   1  22  10   34.22    7.42
  -1  22 -10   34.33    7.32
   1  22  11   28.54    6.42
   1 -22  12   21.53    5.34
   1  22  12   12.29    3.66
   1 -22  13   93.34    8.76
  -1 -23  11    1.10    2.27
  -1  23  11    1.22    1.76
  -1 -23  10   36.05    6.07
  -1  23  10   61.83    8.65
  -1  23   9   12.89    4.75
  -1 -23   9    7.90    4.21
  -1  23   8   72.18   11.28
  -1  23   7  587.53   30.18
  -1  23   6   19.54    7.39
  -1  23   5    6.17    4.99
  -1  23   4  197.40   18.42
   1  23  -3  173.99   16.34
  -1  23   3  180.73   17.36
   1  23  -2   18.08    6.69
  -1  23   2    0.97    5.35
  -1  23   1  203.18   18.52
   1  23  -1  188.04   17.17
  -1  23   0   22.36    7.74
   1  23   0   23.09    7.26
  -1  23  -1  136.43   15.48
   1  23   1  128.20   14.83
  -1  23  -2   19.83    7.57
   1  23   2   24.38    7.06
   1  23   3   64.38   10.87
   1  23   4   19.04    6.64
   1  23   5  391.11   25.53
   1  23   6   12.17    6.56
   1  23   7   73.43   10.89
   1  23   8   58.33    9.79
   1  23   9  152.53   14.76
  -1  23  -9  183.39   15.78
   1  23  10    1.78    3.26
   1  23  11  202.28   14.42
   1 -23  11  170.24   12.99
   1 -23  12    7.56    3.01
  -1 -24  10   34.42    5.35
  -1  24  10   51.42    7.47
  -1  24   9   36.70    6.84
  -1 -24   9   25.81    5.22
  -1  24   8  347.58   21.84
  -1  24   7   49.20    9.21
  -1  24   6   49.57    9.61
  -1  24   5  652.93   32.22
  -1  24   4   63.97   10.59
  -1  24   3    8.15    5.97
   1  24  -3    6.04    3.87
  -1  24   2   83.51   12.05
   1  24  -2   74.50   10.78
   1  24  -1   30.74    7.52
  -1  24   1   25.42    7.44
   1  24   0  201.46   18.14
  -1  24   0  202.02   19.09
  -1  24  -1  301.28   22.67
   1  24   1  296.94   21.75
  -1  24  -2  144.22   15.41
   1  24   2  150.93   15.47
   1  24   3  547.97   29.24
   1  24   4    9.47    5.80
   1  24   5  159.82   16.90
   1  24   6  205.32   18.18
   1  24   7   36.52    8.31
   1  24   8   50.56    8.76
   1  24   9  260.85   18.20
  -1  24  -9  254.21   17.25
   1  24  10   16.34    4.79
   1  24  11   23.55    4.77
   1 -24  11   32.25    5.27
  -1  25   9   18.38    4.87
  -1  25   8   25.00    6.52
  -1  25   7  249.93   18.58
  -1  25   6    6.49    4.98
  -1  25   5   25.36    7.20
  -1  25   4   76.64   11.76
  -1  25   3  118.13   14.30
   1  25  -3   84.24   10.58
   1  25  -2    9.50    5.02
  -1  25   2    0.17    5.69
  -1  25   1   64.98   11.42
   1  25  -1   55.19    9.62
  -1  25   0   49.90   10.30
   1  25   0   39.24    8.57
  -1  25  -1  108.72   13.61
   1  25   1  110.26   13.63
   1  25   2    3.71    4.71
   1  25   3  268.86   20.24
   1  25   4   67.82   10.87
   1  25   5  291.21   20.77
   1  25   6   21.67    6.94
   1  25   7   -1.22    4.41
  -1  25  -8  163.47   14.07
   1  25   8  143.90   13.65
  -1  25  -9   28.05    5.59
   1  25   9   25.15    5.61
   1 -25  10   11.14    3.47
   1  25  10   17.43    4.23
  -1  26   9   98.32    9.44
  -1  26   8  300.96   17.99
  -1  26   7   19.86    5.92
  -1  26   6   67.18   10.25
  -1  26   5  498.14   26.70
  -1  26   4   17.05    6.92
  -1  26   3   11.93    6.53
   1  26  -2   11.17    4.53
  -1  26   2    7.58    5.30
   1  26  -1   10.34    4.58
  -1  26   1    5.19    4.16
   1  26   0   32.20    7.89
  -1  26   0   34.98    7.91
   1  26   1  300.12   20.71
   1  26   2  112.94   13.03
   1  26   3  179.24   16.62
   1  26   4    3.63    4.57
   1  26   5   50.69    8.80
   1  26   6   73.89   10.16
   1  26   7  117.86   12.35
  -1  26  -8   43.99    7.10
   1  26   8   49.95    8.22
   1  26   9   80.53    8.93
  -1  27   8    9.72    3.86
  -1  27   7  279.85   17.49
  -1  27   6   19.06    5.54
  -1  27   5   57.65    8.87
  -1  27   4   13.43    5.51
  -1  27   3   47.94    8.80
  -1  27   2    3.83    4.73
   1  27  -1  248.32   17.28
  -1  27   1  298.65   20.05
   1  27   0   54.95    8.91
   1  27   1    3.71    3.96
   1  27   2   79.06   10.83
   1  27   3   98.53   11.54
   1  27   4   42.02    7.73
   1  27   5  182.31   15.20
   1  27   6    2.63    2.97
  -1  27  -7    6.38    3.66
   1  27   7    4.63    3.68
   1  27   8   40.92    6.41
  -1  28   6    6.77    3.32
  -1  28   5   95.46   10.57
  -1  28   4    6.06    3.54
  -1  28   3  293.98   18.86
  -1  28   2   -1.45    3.54
   1  28   0   -0.87    2.99
   1  28   1  342.82   19.74
   1  28   2   14.15    5.24
   1  28   3   23.97    6.08
   1  28   4    9.92    4.69
   1  28   5    2.96    3.27
  -1  28  -6   16.93    4.55
   1  28   6   10.22    4.31
   1  28   7  180.38   13.04
   1  29   1   12.26    3.92
   1  29   2  311.08   17.41
   1  29   3   62.25    8.08
   1  29   4   52.76    7.31
  -1  29  -5  209.30   13.21
   1  29   5  209.91   13.85
  -2   0  18  110.26   10.47
  -2   0  17   -2.24    3.71
  -2   0  16  585.60   27.00
  -2   0  15    1.75    4.32
  -2   0  14  113.15   12.73
  -2   0  13    2.49    3.90
  -2   0  12  518.41   24.35
  -2   0  11    1.99    3.51
  -2   0  10 1000.36   30.82
  -2   0   9   -0.84    2.34
  -2   0   9    2.08    2.46
  -2   0   6   28.86    4.18
  -2   0   1    0.09    1.13
  -2   0   0 1209.04   26.43
  -2   0  -1    0.26    1.41
  -2   0  -2  994.37   27.61
  -2   0  -3    0.81    2.28
  -2   0  -4  871.46   30.01
  -2   0  -5    0.95    3.41
   2   0   7    0.49    3.63
   2   0   8 1770.78   59.92
   2   0   9   -2.60    4.42
   2   0  10   93.82    8.60
   2   0  10  124.64   18.74
   2   0  11    2.30    2.30
   2   0  11    5.80    5.28
   2   0  11    3.01    3.11
   2   0  12  459.53   24.85
   2   0  12  397.98   19.44
   2   0  13    0.31    3.57
   2   0  13    4.17    3.61
   2   0  14  544.61   24.06
   2   0  14  518.42   28.02
   2   0  15   -1.04    4.22
  -2  -1  19   16.85    3.82
  -2   1  18  297.39   16.71
  -2  -1  18  298.19   16.93
  -2   1  17    5.68    3.58
  -2  -1  17    9.35    3.61
  -2  -1  16   20.14    5.66
  -2   1  16   16.06    5.07
  -2  -1  15   17.58    5.40
  -2   1  15   19.28    6.35
  -2   1  14   11.54    3.81
  -2  -1  14   11.02    5.42
  -2   1  13    8.59    4.71
  -2  -1  13   -2.41    3.63
  -2  -1  12 1128.65   35.80
  -2   1  12 1146.46   36.81
  -2  -1  11   35.37    6.95
  -2   1  11   37.91    6.91
  -2  -1  10  220.87   14.52
  -2   1  10  229.40   14.84
  -2  -1   9   -1.04    2.92
  -2   1   9    1.74    2.30
  -2   1   9    0.28    2.02
  -2  -1   7    2.30    2.54
  -2  -1   6 1133.59   31.84
  -2  -1   5    0.16    1.15
  -2   1   4  931.13   12.41
  -2   1   3  276.72    7.89
  -2   1   2  247.24    8.90
  -2   1   1   56.28    4.80
  -2  -1   0 1634.53   32.35
  -2   1   0 1651.47   29.96
  -2  -1  -1   65.68    6.91
  -2   1  -1   66.15    6.57
  -2  -1  -2 1325.08   32.35
  -2   1  -2 1312.72   32.25
  -2   1  -3  100.66    9.66
  -2  -1  -3   92.23    9.08
  -2  -1  -4   76.15    8.83
  -2   1  -4   85.57    9.55
  -2  -1  -5  113.36   11.78
   2  -1   6 1535.02   48.85
  -2  -1  -6 1559.64   46.45
   2  -1   7    3.99    3.44
   2  -1   8  376.03   28.29
   2   1   8  357.86   26.67
   2   1   9   25.79    8.18
   2  -1   9   21.70    7.27
   2  -1  10  641.92   42.03
   2   1  10  709.56   43.62
   2   1  10  610.57   26.24
   2   1  11   15.59    5.30
   2  -1  11   11.09    4.92
   2   1  11   12.13    3.54
   2  -1  11    9.70    3.56
   2   1  11   14.88    7.28
   2  -1  11   14.15    8.16
   2   1  12  281.34   19.71
   2  -1  12  238.48   28.95
   2  -1  12  259.20   18.66
   2  -1  12  259.39   15.54
   2   1  12  229.34   14.91
   2   1  13   63.61    8.31
   2   1  13   67.61    9.61
   2  -1  13   67.02   10.19
   2  -1  13   54.01    7.60
   2  -1  14  352.27   22.94
   2   1  14  353.51   23.42
   2  -1  14  370.65   19.84
   2  -1  15   66.77    8.73
   2   1  15   56.81    9.57
   2  -1  15   51.08    8.97
  -2  -2  19   29.90    5.10
  -2  -2  18   33.36    5.70
  -2   2  17   59.18    8.27
  -2  -2  17   67.03    8.76
  -2  -2  16  203.03   16.19
  -2   2  16  229.00   16.82
  -2  -2  15    3.23    3.96
  -2   2  15   -0.06    3.92
  -2   2  14  390.65   22.80
  -2  -2  14  382.73   21.94
  -2   2  13   93.73   11.49
  -2  -2  13   85.46   10.43
  -2   2  12   41.45    7.54
  -2  -2  12   44.76    7.87
  -2  -2  11    8.54    3.60
  -2   2  11    1.68    3.08
  -2  -2  10  258.27   15.64
  -2   2  10  258.82   16.13
  -2   2   9   67.31    7.83
  -2  -2   9   68.39    7.85
  -2   2   9   63.12    8.00
  -2  -2   7    6.47    2.95
  -2  -2   6  465.71   23.10
  -2  -2   5  618.46   24.94
  -2  -2   4  767.46   26.09
  -2   2   2  755.55   14.34
  -2   2   1  128.42    7.27
  -2   2   0  561.49   17.64
  -2  -2  -1  158.57   11.03
  -2   2  -1  174.98   10.96
  -2   2  -2  116.65    9.76
  -2  -2  -2  116.97   10.07
  -2  -2  -3    7.65    4.00
   2  -2   4  374.37   21.13
  -2  -2  -4  401.38   20.46
  -2  -2  -5    6.17    2.48
   2  -2   5    9.97    3.77
   2  -2   6    9.40    5.05
  -2  -2  -6    4.43    3.55
   2  -2   7   39.39    9.34
  -2  -2  -7   41.85    8.32
   2   2   8  713.07   37.47
   2  -2   8  726.82   39.96
   2   2   9    0.97    3.63
   2  -2   9   -1.89    3.49
   2  -2  10   37.52    5.60
   2   2  10   50.36    8.39
   2  -2  10   66.13   13.96
   2   2  10   42.73   11.36
   2   2  11  128.55   19.41
   2   2  11  125.47   12.91
   2  -2  11  136.38   21.02
   2  -2  11  135.93   13.22
   2  -2  11  116.70   10.31
   2  -2  12    4.63    5.89
   2   2  12    5.97    4.89
   2  -2  12    3.96    3.90
   2  -2  12    6.90    3.62
   2   2  13   73.71   10.62
   2  -2  13   53.03    8.91
   2  -2  13   60.63    8.34
   2  -2  14  502.02   26.62
   2  -2  14  559.07   24.46
   2   2  14  546.88   28.61
   2  -2  15    2.57    2.95
   2   2  15   -0.10    4.39
   2  -2  15    4.52    3.37
   2  -2  16   12.76    4.03
  -2  -3  19   16.07    3.66
  -2  -3  18  132.55   11.15
  -2   3  17   29.88    6.38
  -2  -3  17   32.01    6.53
  -2   3  16   64.36    9.28
  -2  -3  16   64.13    9.50
  -2  -3  15    4.83    4.51
  -2   3  15    3.37    4.51
  -2   3  14   10.91    4.73
  -2  -3  14   13.88    5.90
  -2  -3  13    9.54    6.04
  -2   3  13   -1.23    3.74
  -2   3  12  750.51   30.29
  -2  -3  12  698.96   28.23
  -2  -3  11   29.98    6.14
  -2   3  11   26.55    5.36
  -2  -3  10   30.29    5.59
  -2  -3  10   23.17    5.48
  -2   3  10   40.32    6.50
  -2  -3   9    3.49    2.12
  -2   3   9    1.13    2.39
  -2  -3   8  160.60   16.34
  -2  -3   7    6.73    3.08
  -2  -3   6 1426.17   43.92
  -2  -3   5  118.50   12.09
  -2  -3   4   20.48    4.91
  -2  -3   3   55.98    7.60
   2  -3  -2   10.37    1.81
   2  -3  -1   68.04    5.95
   2  -3   0  270.10   13.33
   2  -3   1   47.07    6.38
   2  -3   2  127.28   11.04
  -2  -3  -2  123.11   10.90
  -2  -3  -3  170.78   13.35
   2  -3   3  169.93   13.77
   2  -3   4  954.32   34.89
  -2  -3  -4  903.67   31.71
   2  -3   5    4.29    4.24
  -2  -3  -5   10.36    4.57
   2  -3   6  589.74   32.39
  -2  -3  -6  570.76   28.28
  -2  -3  -7    7.29    4.04
   2  -3   7   14.47    6.26
   2  -3   8 1488.58   58.09
   2   3   9  101.12   15.00
   2  -3   9  102.92   16.36
   2   3  10 1355.70   59.02
   2  -3  10 1298.34   61.93
   2   3  10 1290.89   38.83
   2  -3  10 1156.67   31.66
   2  -3  11   20.53    4.56
   2  -3  11   28.60   10.11
   2   3  11   29.02    6.73
   2  -3  11   24.66    5.96
   2  -3  12  462.81   24.62
   2   3  12  504.05   26.33
   2  -3  12  467.30   21.39
   2  -3  13   50.77    7.53
   2   3  13   45.55    8.97
   2  -3  13   44.09    7.93
   2   3  14  141.79   15.41
   2  -3  14  129.04   13.79
   2  -3  14  141.06   12.49
   2  -3  15    5.56    4.35
   2   3  15    1.94    5.36
   2  -3  15    5.45    4.08
   2  -3  16  106.50   10.54
  -2  -4  19    1.46    1.92
  -2  -4  18  140.63   11.36
  -2  -4  17   -1.19    3.03
  -2   4  16  117.17   12.34
  -2  -4  16  110.16   11.46
  -2   4  15   98.91   11.69
  -2  -4  15   96.94   11.38
  -2  -4  14  565.40   26.45
  -2   4  14  571.61   27.45
  -2  -4  13   19.66    6.40
  -2   4  13   13.45    4.95
  -2   4  12  140.64   13.41
  -2  -4  12  127.25   12.33
  -2  -4  11   10.77    3.89
  -2   4  11    8.59    3.79
  -2  -4  10   17.44    4.97
  -2   4  10   14.90    4.16
  -2  -4   9   19.15    4.39
  -2   4   9   21.45    4.94
  -2  -4   8 1843.55   59.78
  -2  -4   7   25.64    7.18
  -2  -4   6  597.03   30.24
  -2  -4   5   11.69    4.29
  -2  -4   4  151.35   13.83
  -2  -4   3    7.69    3.08
   2  -4  -2   57.12    4.93
   2  -4  -1   47.91    5.42
   2  -4   0 1128.68   29.90
   2  -4   1  266.99   15.89
   2  -4   2   82.06    9.36
  -2  -4  -2   66.08    8.80
   2  -4   3  174.58   14.89
  -2  -4  -3  172.15   13.65
  -2  -4  -4  245.29   17.07
   2  -4   4  241.76   18.84
  -2  -4  -5   51.59    8.26
   2  -4   5   59.39   10.32
   2  -4   6   18.49    7.33
  -2  -4  -6   14.81    5.22
  -2  -4  -7   16.66    5.88
   2  -4   7   24.89    8.53
  -2  -4  -8  752.90   37.55
   2  -4   8  776.32   42.69
   2   4   9   91.05   14.46
   2   4   9   92.62   10.06
   2  -4   9   74.97   14.55
   2  -4  10 1296.23   62.85
   2   4  10 1276.50   56.84
   2   4  10 1284.97   38.86
   2   4  11  340.14   20.95
   2  -4  11  333.00   17.71
   2  -4  11  316.88   32.69
   2  -4  11  281.66   18.52
   2   4  12  125.68   13.42
   2  -4  12  104.13   12.12
   2  -4  12  115.11   11.11
   2  -4  12  102.83   20.89
   2  -4  13   11.26    3.32
   2   4  13    5.27    3.80
   2  -4  13   -0.53    3.30
   2  -4  14  499.87   26.10
   2   4  14  591.34   30.28
   2  -4  14  576.12   24.88
   2  -4  15   20.78    5.60
   2   4  15   13.10    5.51
   2  -4  16    4.38    3.58
   2  -4  17   -0.71    2.42
  -2  -5  19    0.33    2.31
  -2  -5  18   19.74    4.46
  -2  -5  17    7.04    4.29
  -2   5  16  190.42   15.49
  -2  -5  16  198.99   15.73
  -2  -5  15    1.89    4.72
  -2   5  15    9.31    5.52
  -2  -5  14   12.39    6.18
  -2   5  14    0.40    3.77
  -2  -5  13   50.24    8.36
  -2   5  13   43.27    7.90
  -2   5  12  722.77   30.14
  -2  -5  12  677.47   28.03
  -2  -5  11   70.95    8.76
  -2   5  11   60.79    8.69
  -2   5  10   75.02    8.79
  -2  -5  10   55.18    7.95
  -2  -5   9  126.63   10.92
  -2   5   9  130.78   11.26
  -2  -5   8  146.13   11.22
  -2  -5   8  142.26   17.28
  -2   5   8  143.79   10.98
  -2  -5   7   46.34    9.57
  -2  -5   6 3754.99   81.82
  -2  -5   5   36.63    8.15
  -2  -5   4    9.25    4.58
  -2  -5   3   32.12    6.90
  -2  -5   2   24.40    5.39
   2  -5  -2   24.81    3.75
   2  -5  -1    3.76    2.09
   2  -5   0   24.52    4.98
   2  -5   1    5.65    3.62
   2  -5   2 3733.53   67.53
  -2  -5  -3  265.61   18.16
   2  -5   3  279.38   19.07
   2  -5   4 3996.40   78.71
  -2  -5  -4 3483.72   70.06
   2  -5   5   37.27    8.78
  -2  -5  -5   30.63    6.97
   2  -5   6  544.70   32.05
  -2  -5  -6  536.29   28.71
  -2  -5  -7   17.83    5.42
   2  -5   7   25.07    7.70
   2  -5   8 1322.31   57.40
  -2  -5  -8 1423.40   52.11
   2   5   9   15.62    4.42
   2  -5   9   10.15    6.62
   2  -5  10  589.10   43.46
   2   5  10  539.80   25.62
   2   5  10  566.80   37.77
   2  -5  11    4.71    2.84
   2   5  11    3.51    3.76
   2  -5  11    4.68    3.06
   2  -5  11   -1.87    4.22
   2   5  12  877.70   35.00
   2  -5  12  750.46   55.66
   2  -5  12  817.99   29.32
   2  -5  12  686.64   29.59
   2  -5  13    2.28    3.17
   2   5  13    3.30    3.75
   2  -5  14   15.65    5.04
   2   5  14   15.81    5.68
   2  -5  15    1.49    2.93
   2   5  15    5.36    4.43
   2  -5  16   10.36    3.53
   2  -5  17   -0.87    2.33
  -2  -6  18  269.65   15.34
  -2  -6  17    8.45    4.02
  -2  -6  16  305.98   19.09
  -2  -6  15   25.49    7.14
  -2   6  15   24.42    7.03
  -2  -6  14  360.59   21.40
  -2   6  14  353.39   22.54
  -2  -6  13   10.75    4.75
  -2   6  13    9.87    3.83
  -2  -6  12   55.70    8.83
  -2   6  12   70.89    9.82
  -2  -6  11   45.22    7.84
  -2   6  11   29.42    6.02
  -2   6  10    8.31    2.96
  -2  -6  10   22.79    5.15
  -2  -6   9   -2.14    4.79
  -2  -6   9    2.74    3.03
  -2   6   9    2.11    2.78
  -2   6   8 1501.21   37.03
  -2  -6   8 1544.73   36.59
  -2  -6   8 1572.71   60.85
  -2  -6   7  176.61   19.50
  -2  -6   6   12.98    5.08
  -2  -6   5   24.67    7.12
  -2  -6   4  500.84   28.90
  -2  -6   3  132.38   14.32
   2  -6  -3  108.32    7.38
  -2  -6   2 2987.30   66.51
   2  -6  -2 2569.75   45.84
   2  -6  -1    5.69    2.72
   2  -6   0  330.45   18.21
   2  -6   1  259.67   17.12
   2  -6   2 1945.35   50.91
  -2  -6  -3  901.40   35.84
   2  -6   3  924.47   36.64
   2  -6   4  119.33   13.96
  -2  -6  -4  121.54   13.40
  -2  -6  -5 1023.72   39.68
   2  -6   5  982.79   42.32
   2  -6   6  158.25   17.89
  -2  -6  -6  125.75   14.43
   2  -6   7   26.49    8.33
  -2  -6  -7   25.21    6.82
   2  -6   8  575.70   38.78
  -2  -6  -8  610.80   34.47
   2   6   8  533.21   23.39
   2  -6   9   31.10   11.08
   2   6   9   41.29    7.62
  -2  -6  -9   26.74    8.63
   2   6  10 1091.84   52.56
   2  -6  10 1239.85   65.21
   2   6  10 1222.69   38.94
   2   6  11    1.11    3.96
   2  -6  11   -1.98    7.27
   2  -6  12   29.90    6.20
   2   6  12   38.78    7.85
   2  -6  12   45.56   15.71
   2  -6  13   62.83    8.43
   2   6  13   56.24    9.71
   2  -6  14  576.82   25.51
   2   6  14  585.88   30.16
   2  -6  15   23.26    5.37
   2   6  15   23.47    6.87
   2  -6  16   11.77    4.38
   2  -6  17    6.55    3.12
  -2  -7  18  197.65   13.12
  -2  -7  17    6.00    3.12
  -2  -7  16   73.43    9.64
  -2  -7  15   99.87   11.83
  -2  -7  14   34.79    7.75
  -2   7  13  149.16   14.52
  -2  -7  13  135.64   13.49
  -2   7  12  671.97   29.83
  -2  -7  12  596.25   26.79
  -2   7  11  219.34   16.99
  -2  -7  11  200.17   14.97
  -2   7  10   26.37    5.71
  -2  -7  10   24.17    5.83
  -2  -7   9  186.82   13.74
  -2  -7   9  172.53   22.19
  -2   7   9  197.64   14.52
  -2   7   8    3.27    2.21
  -2  -7   8    2.24    3.49
  -2  -7   7   59.92   11.80
  -2  -7   6 2214.66   69.14
  -2  -7   5   24.20    8.13
  -2  -7   4  297.14   23.52
  -2  -7   3   76.43   11.73
   2  -7  -3   72.11    7.19
   2  -7  -2  169.39   12.72
  -2  -7   2  162.66   16.30
   2  -7  -1  199.46   14.51
   2  -7   0 1079.98   35.90
   2  -7   1   11.54    4.60
   2  -7   2 1255.11   43.23
   2  -7   3    1.72    3.56
   2  -7   4 1676.70   54.73
  -2  -7  -4 1763.02   53.43
  -2  -7  -5  137.89   15.50
   2  -7   5  118.47   15.63
  -2  -7  -6 1724.64   55.12
   2  -7   6 1726.67   61.83
   2  -7   7   74.48   13.97
  -2  -7  -7   71.05   11.53
   2  -7   8  272.08   28.09
   2   7   8  269.21   17.05
  -2  -7  -8  291.37   24.35
  -2  -7  -9    0.29    4.22
   2   7   9    9.06    4.59
   2  -7   9   -3.56    4.39
   2   7  10  359.57   21.35
   2  -7  10  359.29   35.63
   2   7  11  131.42   13.55
   2  -7  11  142.73   25.43
   2  -7  12  270.42   17.80
   2   7  12  324.08   21.53
   2  -7  12  280.50   35.39
   2  -7  13    1.91    3.44
   2   7  13   -4.67    5.96
   2   7  14  218.38   18.32
   2  -7  14  203.41   15.47
   2   7  15   37.86    8.42
   2  -7  15   32.12    6.28
   2  -7  16  112.51   11.19
   2  -7  17    6.26    2.99
  -2  -8  18  147.16   11.34
  -2  -8  17   13.13    4.56
  -2  -8  16  243.60   16.62
  -2  -8  15    9.44    5.32
  -2  -8  14  247.80   17.88
  -2  -8  13   29.50    6.71
  -2   8  12   23.62    6.65
  -2  -8  12   32.60    6.52
  -2  -8  11    5.85    3.31
  -2   8  11    3.26    4.31
  -2  -8  10  144.16   12.85
  -2   8  10  172.10   14.28
  -2   8   9  136.19   12.18
  -2  -8   9  120.33   11.47
  -2  -8   9  145.78   21.79
  -2  -8   8  337.28   30.47
  -2   8   8  347.63   18.25
  -2  -8   8  333.84   17.79
  -2  -8   7   21.25    8.02
  -2   8   7   13.51    3.55
  -2  -8   6    3.40    3.89
  -2  -8   5  196.48   20.56
  -2  -8   4  168.14   18.71
  -2  -8   3  954.46   42.84
   2  -8  -3  803.58   27.37
  -2  -8   2 2513.55   68.01
   2  -8  -2 2644.23   56.01
   2  -8  -1   27.29    6.18
   2  -8   0 1647.71   47.92
   2  -8   1  459.15   26.44
   2  -8   2  718.02   34.45
   2  -8   3  117.71   15.08
  -2  -8  -4 2935.94   73.14
   2  -8   4 2717.34   74.14
   2  -8   5  129.96   17.20
  -2  -8  -5  155.59   17.16
  -2  -8  -6  420.46   28.36
   2  -8   6  408.49   31.56
  -2  -8  -7  104.77   14.56
   2  -8   7  123.19   17.82
   2   8   7  103.52   10.31
   2   8   8  625.23   26.51
   2  -8   8  694.79   45.95
  -2  -8  -8  637.38   36.97
  -2  -8  -9   69.26   13.27
   2   8   9   75.12    9.94
   2  -8   9   83.09   17.45
   2   8  10  213.31   16.69
   2  -8  10  196.46   27.45
   2  -8  11   27.10   11.26
   2   8  11   23.32    6.36
   2   8  12   -4.21    5.63
   2  -8  12   -0.48    4.13
   2  -8  12    3.35    3.89
   2  -8  13   15.76    5.33
   2   8  13    7.73    4.81
   2   8  14  656.61   32.22
   2  -8  14  677.94   27.97
   2  -8  15   11.49    4.39
   2  -8  16   59.72    8.60
   2  -8  17   28.39    5.59
  -2  -9  18  350.65   16.89
  -2  -9  17    9.78    3.70
  -2  -9  16   43.91    7.36
  -2  -9  15   77.46   10.50
  -2  -9  14   89.39   11.47
  -2  -9  13   24.65    6.13
  -2  -9  12  692.16   29.07
  -2  -9  11  226.06   16.96
  -2  -9  10  240.63   16.58
  -2  -9   9    6.12    3.54
  -2  -9   9    0.39    5.62
  -2  -9   8  354.26   33.39
  -2  -9   7    9.69    6.12
  -2  -9   6  372.46   30.91
  -2  -9   5   80.34   13.96
  -2  -9   4  654.10   38.56
  -2  -9   3  609.96   36.11
   2  -9  -3  586.46   25.45
   2  -9  -2   19.68    5.37
  -2  -9   2   13.96    5.89
   2  -9  -1  295.62   20.84
   2  -9   0  874.88   37.12
   2  -9   1   42.42    8.25
   2  -9   2   27.56    7.65
   2  -9   3    6.10    3.66
  -2  -9  -4  334.90   25.80
   2  -9   4  312.69   26.09
  -2  -9  -5   97.37   14.14
   2  -9   5   82.27   14.32
  -2  -9  -6  952.67   44.89
   2  -9   6  942.19   49.63
  -2  -9  -7  231.26   22.42
   2   9   7  190.66   14.00
   2  -9   7  212.82   25.05
  -2   9  -8  131.16   11.59
   2  -9   8  161.54   22.68
   2   9   8  163.82   13.87
  -2  -9  -8  167.76   19.53
   2   9   9  152.77   13.90
   2  -9   9  151.61   23.39
   2   9  10  632.45   29.13
   2  -9  10  658.11   51.45
   2   9  11   50.45    8.62
   2  -9  11   33.92   11.55
   2  -9  12  110.83   22.25
   2   9  12  132.74   14.13
   2   9  13  206.67   17.72
   2  -9  13  223.01   16.38
   2   9  14  489.47   27.78
   2  -9  14  462.76   23.53
   2  -9  15   19.60    5.46
   2  -9  16  302.22   17.80
   2  -9  17   28.05    5.71
  -2 -10  18    1.88    2.33
  -2 -10  17    6.01    3.61
  -2 -10  16  220.12   15.73
  -2 -10  15   68.66    9.95
  -2 -10  14   65.55    9.79
  -2 -10  13    6.39    3.69
  -2 -10  12  405.02   22.52
  -2 -10  11   20.33    5.89
  -2 -10  10  470.26   43.54
  -2 -10  10  582.30   26.23
  -2 -10   9    8.75    5.41
  -2 -10   9   11.06    4.47
  -2 -10   8  398.31   36.04
  -2 -10   7    4.22    8.10
  -2 -10   6   72.74   15.16
  -2 -10   5   99.17   16.33
  -2 -10   4    6.16    3.82
   2 -10  -3   70.77    9.18
  -2 -10   3   82.04   14.25
  -2 -10   2 2546.53   75.48
   2 -10  -2 2495.23   63.46
   2 -10  -1    8.36    4.38
   2 -10   0 1107.19   44.48
   2 -10   1  169.02   17.93
   2 -10   2   24.14    8.10
   2 -10   3  336.97   27.44
   2 -10   4 1843.01   67.04
  -2 -10  -5   58.67   11.81
   2 -10   5   66.11   14.27
  -2 -10  -6  121.63   16.97
   2 -10   6  105.56   17.83
  -2 -10  -7    2.91    4.87
   2  10   7    6.31    3.36
   2 -10   7   11.14    7.69
   2  10   8 1814.55   47.13
  -2 -10  -8 1734.54   64.28
   2  10   9    2.38    3.02
   2 -10   9   -3.94    6.38
   2 -10  10   19.04    9.51
   2  10  10    8.22    4.66
   2 -10  11   15.89    7.73
   2  10  11   21.84    6.74
   2 -10  12   36.05   12.76
   2  10  12   40.86    8.37
   2 -10  13   24.69    6.56
   2  10  13   23.31    7.39
   2 -10  14  382.73   21.41
   2 -10  15    2.47    3.91
   2 -10  16   97.65   10.34
   2 -10  17   20.67    4.72
  -2 -11  17    6.98    3.15
  -2 -11  16   10.79    4.45
  -2 -11  15    4.08    3.99
  -2 -11  14  123.58   12.63
  -2 -11  13   15.95    5.81
  -2 -11  12 1238.28   40.14
  -2 -11  11    7.84    4.59
  -2 -11  10   85.48   10.51
  -2 -11  10   66.36   16.98
  -2 -11   9    0.96    5.04
  -2 -11   9    2.44    3.31
  -2 -11   8  230.98   29.16
  -2  11   7  118.95   11.49
  -2 -11   7  156.21   22.67
  -2 -11   6  346.55   32.73
  -2 -11   5   12.35    7.15
  -2 -11   4  953.77   50.68
   2 -11  -3   74.51   10.44
  -2 -11   3   85.22   15.06
  -2 -11   2   10.56    8.70
   2 -11  -2   31.19    6.86
   2 -11  -1   76.06   12.23
   2 -11   0  378.57   27.64
   2 -11   1   26.51    7.86
   2 -11   2  668.27   38.89
   2 -11   3   18.32    7.68
   2 -11   4   39.42   11.33
   2 -11   5   45.29   12.41
  -2 -11  -5   42.51    9.63
  -2 -11  -6  320.02   27.98
   2  11   6  229.89   15.41
   2 -11   6  299.61   30.52
   2 -11   7   30.49   11.73
  -2 -11  -7   33.03    9.11
   2  11   7   27.54    6.06
   2 -11   8  184.38   26.44
   2  11   8  204.86   16.09
  -2 -11  -8  185.95   21.84
   2 -11   9   33.26   11.59
   2  11   9   53.99    8.78
  -2  11  -9   43.18    7.26
   2 -11  10  240.05   32.88
   2  11  10  243.85   18.56
   2 -11  11   36.31   13.84
   2  11  11   52.50    9.26
   2  11  12  299.01   21.55
   2  11  13  183.56   17.21
   2 -11  13  182.19   15.89
   2 -11  14  161.87   14.18
   2 -11  15   30.19    6.66
   2 -11  16  184.33   13.78
   2 -11  17   -1.25    2.42
  -2 -12  17   19.35    4.65
  -2 -12  16  153.89   12.56
  -2 -12  15   51.66    8.01
  -2 -12  14  150.65   13.78
  -2 -12  13    7.25    4.37
  -2 -12  12  172.83   15.03
  -2 -12  11  513.76   25.73
  -2 -12  10  507.51   47.40
  -2 -12  10  631.70   27.93
  -2 -12   9   71.47   18.21
  -2 -12   8  311.33   34.59
  -2  12   8  235.74   16.87
  -2 -12   7   23.67   11.41
  -2  12   7   14.32    4.67
  -2 -12   6    9.38    7.93
  -2  12   6    2.52    2.42
  -2 -12   5  132.00   20.29
  -2  12   5  115.53   10.83
  -2 -12   4  331.64   30.91
  -2 -12   3  118.25   18.41
  -2 -12   2  527.59   37.68
   2 -12  -2  503.48   31.56
   2 -12  -1   -1.57    3.73
   2 -12   0   61.03   11.90
   2 -12   1  102.10   15.81
   2 -12   2   59.37   12.25
   2 -12   3  244.50   25.63
   2 -12   4  925.01   50.98
   2 -12   5  239.43   27.19
  -2 -12  -5  222.18   24.50
   2 -12   6   18.66    8.70
   2  12   6   20.99    4.80
  -2 -12  -6   36.98    9.82
   2 -12   7   13.16    4.85
  -2 -12  -7   10.60    6.91
   2  12   7   11.21    3.93
   2  12   8  415.91   23.03
   2 -12   8  400.19   38.99
   2 -12   9   13.51   10.95
  -2  12  -9   15.51    5.18
   2  12   9    9.18    4.30
   2 -12  10  130.93   25.06
   2  12  10  162.57   15.58
   2  12  11   24.99    6.19
   2 -12  11   17.38   10.69
   2  12  12   17.54    6.53
   2  12  13   -2.88    5.30
   2 -12  13    4.72    4.35
   2  12  14  433.98   23.52
   2 -12  14  575.42   26.42
   2 -12  15   20.82    5.88
   2 -12  16   49.75    7.38
   2 -12  17    3.92    2.61
  -2 -13  17    2.07    2.79
  -2 -13  16  168.10   12.71
  -2 -13  15    2.92    4.22
  -2 -13  14   10.53    5.31
  -2 -13  13  127.02   13.18
  -2 -13  12  831.74   33.32
  -2 -13  11    2.42    3.92
  -2 -13  10   42.26    8.11
  -2 -13  10   24.28   11.04
  -2 -13   9    8.66    8.50
  -2 -13   8   -2.69    4.95
  -2  13   8    5.79    2.85
  -2 -13   7  198.10   27.71
  -2  13   7  170.96   14.76
  -2 -13   6 1259.79   66.36
  -2  13   6 1210.98   38.10
  -2 -13   5   74.90   16.49
  -2  13   5   51.11    7.84
  -2  13   4    8.82    3.28
  -2 -13   4   23.05    9.41
  -2 -13   3  190.06   24.37
  -2  13   3  169.79   13.42
  -2  13   2   88.83    9.69
   2 -13  -2   91.80   14.23
   2 -13  -1   26.68    8.78
   2 -13   0  560.20   37.69
   2 -13   1   45.51   11.45
  -2  13  -1   39.73    6.74
   2  13   2 1106.43   35.93
  -2  13  -2 1186.51   37.32
  -2  13  -3  127.00   12.22
   2 -13   3  125.84   19.38
   2 -13   4 1096.46   58.77
  -2 -13  -5  633.59   42.36
   2 -13   5  628.14   45.82
  -2 -13  -6  126.72   19.91
   2  13   6   92.39    9.94
   2 -13   6  112.93   21.37
   2  13   7  155.39   13.66
   2 -13   7  201.52   28.51
  -2 -13  -7  171.21   22.08
   2  13   8  135.56   13.27
   2 -13   8  127.62   23.89
   2 -13   9   56.00   16.00
   2  13   9   79.28   10.75
  -2  13  -9   85.81   10.68
   2 -13  10  135.86   25.56
   2  13  10  130.70   14.31
   2  13  11    7.67    4.10
   2  13  12  487.67   28.23
   2 -13  13   51.87    9.17
   2  13  13   41.04    8.07
   2 -13  14   24.90    6.71
   2  13  14    9.03    3.24
   2 -13  15    1.23    3.27
   2 -13  16    9.22    3.58
   2 -13  17   44.01    6.03
  -2 -14  16   75.78    8.63
  -2 -14  15    9.62    4.43
  -2 -14  14  513.18   24.61
  -2 -14  13   -0.39    3.55
  -2 -14  12    7.58    5.09
  -2 -14  11   34.16    7.68
  -2 -14  10   41.88   13.14
  -2 -14  10   61.19    9.96
  -2 -14   9   -2.27    6.21
  -2 -14   8  173.47   27.78
  -2  14   8  156.40   14.74
  -2 -14   7   65.45   17.35
  -2  14   7   85.83   10.79
  -2  14   6   62.78    9.28
  -2 -14   6   76.05   17.70
  -2  14   5   81.14   10.05
  -2 -14   5   92.46   18.38
  -2 -14   4  999.08   57.44
  -2  14   4  901.51   32.66
  -2 -14   3   13.79    7.82
  -2  14   3   16.07    5.02
  -2  14   2  257.67   16.82
   2 -14  -2  231.06   23.06
   2 -14  -1   39.90   10.47
  -2  14   1   34.64    6.47
   2 -14   0   19.30    6.88
  -2  14   0   18.97    4.78
   2  14   0   19.81    5.00
   2 -14   1   12.05    7.37
   2  14   1    6.48    3.15
  -2  14  -1    9.72    4.00
   2 -14   2  814.24   49.75
   2  14   2  739.00   30.14
  -2  14  -2  793.07   32.00
   2  14   3   48.31    7.65
  -2  14  -3   41.93    7.47
   2 -14   3   53.25   12.82
   2 -14   4  958.86   57.75
   2 -14   5    0.19    4.30
  -2 -14  -5    7.88    5.72
   2 -14   6  397.40   39.26
  -2 -14  -6  362.70   33.41
   2 -14   7   44.58   14.12
   2  14   7   29.71    5.83
   2 -14   8    5.46    7.67
   2  14   8    7.67    3.70
  -2  14  -9   46.84    7.93
   2  14   9   62.80   10.32
   2  14  10  512.08   28.53
   2 -14  10  450.62   48.28
   2  14  11   11.19    5.39
   2  14  12   14.20    4.53
   2  14  13   -0.25    3.53
   2 -14  13    5.22    3.95
   2 -14  14  478.44   23.91
   2  14  14  354.93   20.49
   2 -14  15    1.54    2.87
   2 -14  16    4.63    3.26
  -2 -15  16  244.69   14.43
  -2 -15  15    4.33    3.94
  -2 -15  14    7.20    4.44
  -2 -15  13   -1.42    3.81
  -2 -15  12  352.23   21.52
  -2 -15  11   13.61    5.35
  -2 -15  10  142.28   14.91
  -2 -15   9   35.41   14.15
  -2  15   9   37.31    7.82
  -2 -15   8   12.60    5.73
  -2  15   8   10.43    3.86
  -2 -15   7    5.59    7.43
  -2  15   7   14.25    5.17
  -2 -15   6 1610.97   79.80
  -2  15   6 1664.61   47.67
  -2 -15   5  254.62   31.02
  -2  15   5  263.47   18.75
  -2 -15   4   18.95    8.61
  -2  15   4   25.57    6.77
  -2  15   3   65.83    9.39
  -2  15   2   27.80    6.24
   2  15  -2   23.20    5.83
   2  15  -1   12.02    4.06
   2 -15  -1    8.19    4.10
  -2  15   1    4.63    2.67
   2  15   0  225.30   16.49
  -2  15   0  243.91   17.33
   2 -15   0  247.72   27.50
   2  15   1   15.55    4.78
  -2  15  -1    1.49    2.96
   2 -15   1   14.69    8.66
  -2  15  -2  669.47   30.32
   2  15   2  641.22   28.41
   2 -15   2  603.86   45.53
   2 -15   3   55.02   14.35
  -2  15  -3   78.67   10.02
   2  15   3   79.42   10.13
   2 -15   4 1806.53   82.39
   2  15   4 1709.71   49.20
   2  15   5  559.84   29.14
  -2 -15  -5  542.01   41.72
   2 -15   5  515.14   45.72
   2 -15   6   11.40    7.17
   2  15   6    7.23    3.82
  -2 -15  -6   21.00    7.71
   2 -15   7  119.14   23.53
   2  15   8  587.97   31.99
   2 -15   8  476.89   47.77
   2  15   8  518.18   26.98
   2 -15   9    1.19    7.17
   2  15   9  -14.01    9.05
  -2  15 -10  170.37   15.81
   2  15  10  161.46   16.33
   2  15  11   -2.49    6.73
   2  15  12  565.45   29.72
   2 -15  13    6.41    4.25
   2  15  13    3.59    3.92
   2  15  14    3.19    3.11
   2 -15  14   -4.92    3.93
   2 -15  15   17.54    4.81
   2 -15  16   11.31    3.90
  -2 -16  16  105.10    9.15
  -2 -16  15   16.06    5.02
  -2 -16  14  271.06   17.03
  -2 -16  13    6.86    3.92
  -2 -16  12   70.54    9.72
  -2 -16  11    8.66    5.16
  -2 -16  10    1.88    4.02
  -2 -16   9   39.84   13.27
  -2  16   9   72.80   10.93
  -2 -16   8  544.39   50.45
  -2  16   8  688.61   31.81
  -2 -16   7    1.77    6.76
  -2  16   7   15.62    5.13
  -2 -16   6   43.28   14.54
  -2  16   6   54.61    9.40
  -2  16   5    8.96    5.56
  -2 -16   5   10.36    9.34
  -2 -16   4  155.12   25.36
  -2  16   4  157.32   14.63
  -2  16   3    0.53    3.11
   2  16  -2  161.67   14.16
  -2  16   2  177.28   15.47
   2  16  -1    8.06    3.97
   2 -16  -1    7.30    6.99
  -2  16   1    7.40    4.01
   2  16   0   33.94    6.84
   2 -16   0   32.59   11.05
  -2  16   0   34.38    7.04
   2 -16   1   71.91   16.04
   2  16   1   70.11    9.72
  -2  16  -1   69.31   10.13
  -2  16  -2  392.96   23.75
   2 -16   2  407.01   38.91
   2  16   2  375.33   22.30
   2  16   3   17.91    5.88
   2 -16   3   13.43    7.25
  -2  16  -3   -0.51    3.32
   2  16   4  244.58   18.65
   2 -16   4  219.72   30.23
   2 -16   5   77.31   18.60
  -2 -16  -5   78.32   16.78
   2  16   5   93.94   12.03
   2  16   6   -7.76    7.24
   2 -16   6    4.66    8.29
   2 -16   7  215.06   31.95
   2  16   7  248.06   20.30
   2  16   8  206.37   18.73
   2 -16   8  207.72   32.97
   2  16   9   81.22   12.21
  -2  16 -10  373.75   23.67
   2  16  10  374.26   25.60
   2  16  11   16.50    6.11
   2  16  12   41.94    8.52
   2  16  13   11.80    4.66
   2 -16  13   20.22    5.61
   2  16  14  225.83   15.39
   2 -16  14  336.03   19.63
   2 -16  15   37.57    6.17
   2 -16  16   28.42    4.84
  -2 -17  15   67.33    7.80
  -2 -17  14   -0.89    2.49
  -2 -17  13   21.72    5.59
  -2 -17  12  233.41   17.14
  -2 -17  11  124.12   13.21
  -2 -17  10  206.91   16.85
  -2  17   9   93.56   12.02
  -2 -17   8   49.09   15.86
  -2  17   8   44.44    8.86
  -2  17   7   93.00   11.90
  -2 -17   7  100.61   22.67
  -2 -17   6  532.32   48.63
  -2  17   6  618.65   30.39
  -2 -17   5    7.13    8.01
  -2  17   5    4.40    4.77
  -2  17   4   40.00    7.89
  -2  17   3   -0.59    3.35
  -2  17   2   54.94    9.24
   2  17  -2   58.24    8.89
   2 -17  -1   26.97    8.78
  -2  17   1   27.79    6.65
   2  17  -1   20.57    5.77
   2 -17   0  207.74   27.92
  -2  17   0  253.14   19.11
   2  17   0  232.74   17.42
   2  17   1   25.11    6.67
   2 -17   1   19.62    7.47
  -2  17  -1   10.41    5.38
  -2  17  -2  388.50   24.23
   2  17   2  348.68   21.77
   2 -17   2  350.23   38.26
   2 -17   3  357.56   39.93
  -2  17  -3  376.83   24.18
   2  17   3  402.11   23.74
   2  17   4  334.99   22.49
   2 -17   4  309.46   38.00
   2  17   5   36.95    8.12
  -2 -17  -5   20.20    9.73
   2 -17   5   35.40   13.68
   2  17   6  100.78   12.69
   2 -17   6   73.15   19.19
   2  17   7   18.18    5.61
   2 -17   7    9.06    8.00
   2  17   8  367.25   25.47
   2 -17   8  283.07   39.67
   2  17   9   15.64    6.37
  -2  17  -9   16.30    6.32
  -2  17 -10  340.81   22.85
   2  17  10  376.17   25.65
   2  17  11    1.75    4.53
   2  17  12  147.43   14.79
   2  17  13    4.63    3.34
   2 -17  13    8.82    4.45
   2 -17  14  107.09   11.14
   2  17  14   78.92    8.85
   2 -17  15    6.42    3.25
  -2 -18  15    2.65    2.00
  -2 -18  14   22.66    4.82
  -2 -18  13    7.50    3.50
  -2 -18  12   36.33    6.69
  -2 -18  11   26.88    6.39
  -2 -18  10   96.71   11.39
  -2  18   9   13.09    5.18
  -2  18   8  620.97   30.84
  -2  18   7   44.73    9.01
  -2  18   6  162.64   16.11
  -2  18   5  177.83   16.32
  -2  18   4   20.35    6.24
  -2  18   3  238.76   19.06
  -2  18   2  873.70   35.72
   2  18  -2  839.44   33.64
   2  18  -1   57.57    9.52
  -2  18   1   50.75    9.20
   2  18   0  138.36   14.29
   2 -18   0   89.39   19.48
  -2  18   0  115.04   13.27
   2 -18   1  180.17   27.16
   2  18   1  245.52   18.59
  -2  18  -1  227.70   19.17
  -2  18  -2  521.12   28.74
   2  18   2  502.25   26.75
   2 -18   2  451.75   44.92
   2 -18   3  140.20   26.23
   2  18   3  172.91   16.04
  -2  18  -3  179.52   17.21
   2  18   4  100.45   12.96
   2 -18   4   73.07   19.26
   2  18   5   33.03    7.94
   2 -18   5    4.19    7.58
   2 -18   6  117.21   25.69
   2  18   6  146.59   16.20
   2  18   7    0.08    6.29
   2 -18   7   10.38    9.50
   2  18   8  888.45   39.91
   2  18   9   87.66   12.80
  -2  18  -9   76.87   11.64
  -2  18 -10  200.94   18.02
   2  18  10  219.77   19.42
   2  18  11  167.92   16.60
   2  18  12    9.74    5.45
   2 -18  13   84.79   10.55
   2  18  13   81.67    9.82
   2 -18  14  176.70   13.51
   2  18  14  108.55    9.64
   2 -18  15   22.83    4.54
  -2 -19  14    1.14    1.82
  -2 -19  13    4.33    3.05
  -2 -19  12  362.44   19.96
  -2 -19  11   21.89    5.69
  -2  19  10   85.52   10.71
  -2 -19  10   89.44   10.73
  -2 -19   9   57.93    9.27
  -2  19   9   58.33    9.37
  -2  19   8  307.97   22.07
  -2  19   7   20.29    6.36
  -2  19   6  278.11   21.06
  -2  19   5   34.42    8.02
  -2  19   4  547.91   29.16
  -2  19   3   53.10    9.72
  -2  19   2  170.11   16.03
   2  19  -2  164.95   14.93
   2  19  -1    4.99    4.26
  -2  19   1   18.68    5.75
  -2  19   0  350.58   23.85
   2  19   0  342.83   22.30
   2  19   1    6.62    4.74
   2 -19   1    5.77    4.95
  -2  19  -1    3.90    3.97
   2  19   2   12.89    6.14
  -2  19  -2    8.82    5.70
   2 -19   2    6.18    5.73
   2  19   3    4.44    5.31
   2 -19   3    6.88    7.42
  -2  19  -3    3.39    4.17
   2  19   4   20.61    6.98
   2 -19   4    5.88    7.01
  -2 -19  -4   -1.25    7.90
   2  19   5    6.40    5.90
   2 -19   5   13.24   11.59
   2  19   6 1037.74   42.13
   2  19   7   16.85    6.91
   2  19   8   24.17    8.01
   2  19   9   -2.31    5.36
  -2  19  -9   12.80    6.12
  -2  19 -10  313.83   21.82
   2  19  10  326.56   23.35
   2  19  11   15.90    6.14
   2  19  12   26.21    6.42
   2 -19  13   59.88    8.56
   2  19  13   62.97    8.17
   2 -19  14  305.57   17.06
  -2 -20  13   39.21    5.74
  -2 -20  12   24.71    5.38
  -2 -20  11    0.49    2.55
  -2  20  10  215.70   16.94
  -2 -20  10  192.54   15.25
  -2 -20   9    8.37    4.45
  -2  20   9   14.80    5.89
  -2  20   8  233.73   18.93
  -2  20   7   47.77    9.31
  -2  20   6    9.07    5.39
  -2  20   5  119.09   13.92
  -2  20   4  129.13   14.54
  -2  20   3  604.63   31.10
  -2  20   2 1239.81   44.38
   2  20  -2 1203.23   41.39
  -2  20   1   74.98   11.20
   2  20  -1   84.21   11.41
  -2  20   0  306.97   22.68
   2  20   0  273.54   20.11
   2  20   1  281.03   20.66
  -2  20  -1  315.25   23.04
  -2  20  -2  252.47   20.63
   2  20   2  248.63   19.69
   2  20   3   28.56    8.93
   2 -20   3   18.15   11.94
   2 -20   4  336.46   44.55
   2  20   4  439.28   26.95
   2  20   5   14.19    6.04
   2  20   6   13.36    6.82
   2  20   7   10.13    6.76
   2  20   8  527.60   30.12
  -2  20  -9   98.86   13.01
   2  20   9  102.02   14.03
   2  20  10   82.97   11.95
  -2  20 -10   65.21   10.01
   2  20  11  132.33   13.80
   2  20  12   19.67    5.68
   2 -20  13   12.68    4.42
   2  20  13    9.13    3.12
   2 -20  14  270.83   14.96
  -2 -21  12  323.04   16.36
  -2 -21  11    8.46    3.21
  -2 -21  10   43.05    7.00
  -2  21  10   47.52    7.64
  -2 -21   9    0.65    2.45
  -2  21   9   13.14    5.69
  -2  21   8    6.58    5.13
  -2  21   7    3.03    5.10
  -2  21   6  194.85   18.16
  -2  21   5   20.26    6.92
  -2  21   4  738.39   34.80
  -2  21   3   38.19    8.56
   2  21  -2  230.49   18.31
  -2  21   2  263.21   21.02
  -2  21   1  120.18   14.81
   2  21  -1   90.81   11.63
   2  21   0  293.20   20.98
  -2  21   0  315.05   23.48
  -2  21  -1   42.28    9.87
   2  21   1   30.41    7.58
   2  21   2  134.93   15.08
  -2  21  -2  130.60   15.38
   2  21   3   90.21   13.08
   2  21   4   38.44    9.43
   2  21   5   15.51    7.54
   2  21   6  513.54   29.84
   2  21   7   26.74    8.84
   2  21   8   18.75    8.25
   2  21   9   15.63    7.19
  -2  21  -9   19.53    6.83
   2  21  10  144.66   15.41
  -2  21 -10  134.53   13.67
   2  21  11   94.52   11.47
   2  21  12   47.44    7.15
   2 -21  12   44.13    7.68
   2 -21  13   61.79    7.67
  -2 -22  11   17.88    4.00
  -2 -22  10   36.22    6.06
  -2  22  10   41.14    6.99
  -2  22   9   15.88    5.58
  -2  22   8  188.16   16.83
  -2  22   7   59.06   10.34
  -2  22   6   57.38   10.30
  -2  22   5   99.08   13.21
  -2  22   4  236.29   20.26
  -2  22   3  194.03   18.38
   2  22  -2  936.51   36.54
  -2  22   2 1032.93   41.70
   2  22  -1   -2.86    4.77
  -2  22   1   -1.47    5.38
  -2  22   0   29.33    7.85
   2  22   0   22.55    6.50
  -2  22  -1   57.83   10.41
   2  22   1   64.71   11.03
  -2  22  -2  126.65   15.20
   2  22   2  120.97   13.99
   2  22   3   59.56   10.91
   2  22   4  930.19   39.34
   2  22   5   17.51    8.11
   2  22   6   14.84    8.27
   2  22   7   29.43    9.46
  -2  22  -8  288.51   21.12
   2  22   8  271.92   21.58
  -2  22  -9   12.53    6.02
   2  22   9   18.93    6.73
  -2  22 -10   42.57    7.65
   2  22  10   36.97    7.49
   2  22  11    4.89    3.14
   2 -22  12    2.33    2.67
   2  22  12   -5.68    3.21
  -2  23   9  136.62   13.36
  -2  23   8   84.04   11.39
  -2  23   7   32.41    8.30
  -2  23   6  569.81   30.14
  -2  23   5   37.15    8.69
  -2  23   4  180.26   17.53
  -2  23   3   61.60   11.60
  -2  23   2  143.70   16.48
   2  23  -2  138.12   14.26
  -2  23   1   34.33    9.48
   2  23  -1   56.44    9.76
  -2  23   0  174.61   17.40
   2  23   0  160.55   15.41
  -2  23  -1   46.92   10.57
   2  23   1   41.83    8.80
   2  23   2  382.15   24.33
   2  23   3    8.01    4.56
   2  23   4  100.36   13.16
   2  23   5  104.00   13.00
   2  23   6   54.40    9.77
   2  23   7   40.55    8.50
  -2  23  -8  192.84   16.68
   2  23   8  172.83   16.01
   2  23   9   48.52    8.72
  -2  23  -9   54.89    8.81
  -2  23 -10   56.54    7.84
   2  23  10   67.21    9.30
   2  23  11   47.73    7.08
   2 -23  12  132.20   10.46
  -2  24   9   33.33    6.57
  -2  24   8  298.20   19.73
  -2  24   7   12.18    5.17
  -2  24   6   18.33    6.73
  -2  24   5  138.69   15.56
  -2  24   4  291.98   22.11
  -2  24   3   22.73    7.48
  -2  24   2  170.62   17.66
   2  24  -2  149.88   14.30
  -2  24   1   32.29    8.30
   2  24  -1   36.37    7.46
   2  24   0   16.72    5.85
  -2  24   0   10.26    5.04
   2  24   1   72.63   10.79
   2  24   2  293.60   21.20
   2  24   3  127.19   14.79
   2  24   4  382.86   24.47
   2  24   5   42.39    9.10
   2  24   6    4.14    5.20
  -2  24  -7   72.39   10.73
   2  24   7   57.59    9.95
  -2  24  -8  141.97   14.16
   2  24   8  128.33   13.30
  -2  24  -9   64.05    8.82
   2  24   9   58.10    8.81
  -2  24 -10  197.69   13.59
   2  24  10  276.95   17.21
   2 -24  11    7.58    3.10
   2  24  11    4.99    2.35
  -2  25   9  293.82   16.49
  -2  25   8   31.94    6.40
  -2  25   7  100.50   11.55
  -2  25   6  402.84   24.06
  -2  25   5   26.63    7.32
  -2  25   4    1.74    5.10
  -2  25   3   22.66    7.01
  -2  25   2    9.92    6.55
   2  25  -1   75.08   10.72
  -2  25   1   79.58   12.06
  -2  25   0  403.03   25.20
   2  25   0  351.41   22.11
   2  25   1  133.62   13.98
   2  25   2  144.84   14.48
   2  25   3   87.69   12.05
   2  25   4  128.68   13.88
   2  25   5   84.93   11.88
   2  25   6  131.88   14.06
  -2  25  -7   57.01    9.30
   2  25   7   57.52    8.98
  -2  25  -8   64.00    9.25
   2  25   8   78.28   10.06
  -2  25  -9   -0.21    2.24
   2  25   9    3.85    3.34
   2  25  10   57.27    7.48
  -2  26   8  246.87   15.36
  -2  26   7    4.94    4.03
  -2  26   6    2.74    3.01
  -2  26   5   10.84    5.00
  -2  26   4  227.61   17.98
  -2  26   3   78.83   11.06
  -2  26   2  263.98   19.44
  -2  26   1   44.37    8.57
   2  26  -1   41.87    7.37
   2  26   0    6.34    3.59
   2  26   1   23.87    6.31
   2  26   2  328.50   20.78
   2  26   3   21.83    6.08
   2  26   4  141.63   13.95
   2  26   5    6.10    3.48
  -2  26  -6   11.63    5.64
   2  26   6   11.73    4.89
  -2  26  -7  150.70   13.25
   2  26   7  136.11   12.68
  -2  26  -8   74.76    8.66
   2  26   8   73.72    9.12
   2  26   9    5.11    3.18
  -2  27   7    4.35    3.11
  -2  27   6  174.56   13.78
  -2  27   5   26.76    6.41
  -2  27   4   36.07    7.60
  -2  27   3    2.49    3.95
   2  27  -1   30.58    5.99
   2  27   0  322.92   19.25
   2  27   1   18.09    5.55
   2  27   2   27.51    6.40
   2  27   3   15.02    5.82
   2  27   4  117.39   11.94
  -2  27  -5   21.30    5.86
   2  27   5   -0.10    2.92
  -2  27  -6   97.25   10.48
   2  27   6   96.89   10.50
   2  27   7   19.84    5.16
  -2  27  -7   28.42    5.66
   2  27   8   30.16    5.45
  -2  28   2  277.48   15.84
  -2  28   1    8.01    3.60
   2  28   0   23.77    5.11
   2  28   1  135.03   11.93
   2  28   2  120.20   11.33
  -2  28  -3   15.67    5.56
   2  28   3   20.52    5.23
  -2  28  -4  159.44   12.85
   2  28   4  126.02   11.69
  -2  28  -5    4.06    3.01
   2  28   5   -2.61    2.43
  -2  28  -6    2.71    2.81
   2  28   6    1.32    2.54
  -2  29   0  204.13   13.58
  -2  29  -1   13.06    4.11
  -2  29  -2   57.08    7.51
   2  29   2   32.42    5.51
  -2  29  -3    1.51    2.64
   2  29   3    7.72    3.36
  -2  29  -4   39.18    6.17
  -3   0  18    1.34    3.24
  -3   0  17   27.72    6.87
  -3   0  16    0.94    3.63
  -3   0  15  121.47   12.82
  -3   0  14   -0.61    4.82
  -3   0  13 1074.60   37.70
  -3   0  12   -3.32    4.00
  -3   0  11  385.14   21.33
  -3   0  10    3.69    3.64
  -3   0  10   -2.27    3.45
  -3   0   9  259.07   16.79
  -3   0   9  255.60   15.92
  -3   0   8    0.52    1.78
  -3   0   8    3.07    2.91
  -3   0   5 1507.51   26.46
  -3   0   4   -0.47    1.14
  -3   0   3  494.98   17.41
  -3   0   2    1.22    1.72
  -3   0   1 2005.98   40.00
  -3   0   0   -0.95    1.77
  -3   0  -1  128.33   11.03
  -3   0  -2   -1.18    2.36
  -3   0  -3   49.71    7.87
  -3   0  -4    1.35    3.67
  -3   0  -5 1487.61   47.62
  -3   0  -6    1.02    3.58
   3   0   7  551.76   33.75
   3   0   8   -0.17    4.00
   3   0   9  906.13   50.27
   3   0  10    0.96    5.20
   3   0  11   19.88    9.54
   3   0  12    0.46    3.60
   3   0  12    4.34    7.89
   3   0  13   53.01    9.77
   3   0  14   -2.17    3.93
   3   0  15  379.91   23.21
   3   0  16    3.78    3.40
  -3  -1  18   14.81    4.60
  -3   1  17  432.53   22.33
  -3  -1  17  430.85   22.00
  -3   1  16   27.06    6.65
  -3  -1  16   32.00    7.42
  -3  -1  15  192.99   16.16
  -3   1  15  181.81   15.53
  -3   1  14   27.77    7.52
  -3  -1  14   25.35    6.60
  -3   1  13   53.13    8.81
  -3  -1  13   63.92    9.78
  -3   1  12    4.44    3.36
  -3  -1  12    4.27    4.68
  -3  -1  11  734.98   30.88
  -3   1  11  775.26   30.75
  -3  -1  11  796.70   30.33
  -3  -1  10   35.81    6.29
  -3   1  10   31.78    6.27
  -3  -1  10   31.70    6.44
  -3   1  10   34.94    6.94
  -3   1   9 1157.91   33.76
  -3   1   9 1119.28   34.46
  -3  -1   9 1053.31   33.86
  -3  -1   9 1136.36   33.11
  -3   1   8  156.56   11.55
  -3   1   8  156.53   12.54
  -3  -1   8  159.84   11.74
  -3   1   4  451.38   12.29
  -3   1   3 1976.26   31.60
  -3  -1   2  118.01    9.65
  -3   1   2  119.51    8.47
  -3   1   1  707.87   22.43
  -3  -1   1  705.40   24.60
  -3  -1   0   43.27    6.46
  -3   1   0   39.31    5.95
  -3   1  -1  677.72   25.10
  -3  -1  -1  657.50   25.65
  -3   1  -2  129.12   11.83
  -3  -1  -2  128.22   12.02
  -3  -1  -3 1618.03   44.26
  -3   1  -3 1661.18   44.75
  -3  -1  -4  333.04   21.17
  -3   1  -4  340.37   21.58
  -3   1  -5   14.47    5.76
  -3  -1  -5   11.21    4.73
  -3  -1  -6   64.96   10.69
   3  -1   7 1284.60   52.27
  -3  -1  -7 1306.43   50.48
   3   1   8   52.02   11.15
   3  -1   8   55.23   11.84
   3   1   9    2.19    4.31
   3  -1   9    2.13    4.87
   3  -1  10    6.39    5.21
   3   1  10   21.29    9.87
   3   1  11  614.71   46.63
   3  -1  11  578.08   45.54
   3   1  12  124.68   21.50
   3   1  12  158.23   14.84
   3  -1  12  147.73   14.04
   3  -1  12  144.89   23.90
   3   1  13 1726.40   49.84
   3  -1  13 1677.69   49.11
   3   1  14   27.58    6.54
   3  -1  14   25.02    6.12
   3  -1  15   79.09   10.65
   3   1  15   94.63   11.93
   3  -1  16    0.72    3.34
   3   1  16   -2.13    3.05
  -3  -2  18   10.11    3.78
  -3   2  17   15.45    5.39
  -3  -2  17    9.96    4.36
  -3   2  16   28.29    6.47
  -3  -2  16   25.16    5.54
  -3   2  15   60.15    9.75
  -3  -2  15   63.91    9.77
  -3   2  14   10.63    4.93
  -3  -2  14   14.37    6.49
  -3   2  13  726.79   31.08
  -3  -2  13  650.50   29.48
  -3  -2  12   73.74   10.17
  -3   2  12   87.98   10.76
  -3  -2  11  182.77   15.15
  -3   2  11  209.50   15.88
  -3  -2  11  203.27   15.42
  -3  -2  10   82.67    9.75
  -3   2  10   82.39    9.77
  -3   2  10   80.05    9.92
  -3  -2  10   72.19    9.31
  -3  -2   9   18.65    4.86
  -3   2   9   28.13    6.33
  -3  -2   9   17.35    5.22
  -3   2   9   25.84    5.65
  -3  -2   8   13.39    3.27
  -3   2   8   17.55    4.55
  -3   2   8   17.94    3.95
  -3   2   3 1044.77   20.46
  -3   2   2  201.99   10.64
  -3  -2   1 1132.14   33.02
  -3   2   1 1147.26   28.50
  -3   2   0 1338.32   33.58
  -3  -2   0 1331.79   36.55
  -3  -2  -1   72.13    9.28
  -3   2  -1   71.90    8.45
  -3   2  -2    2.48    2.68
  -3  -2  -2    4.28    3.02
  -3  -2  -3  474.98   24.52
  -3   2  -3  500.37   24.62
  -3  -2  -4    3.59    3.23
   3  -2   5  928.51   39.68
  -3  -2  -5  919.25   37.64
   3  -2   6   30.38    7.92
  -3  -2  -6   25.83    6.82
   3  -2   7 1298.62   53.27
  -3  -2  -7 1403.85   52.74
   3  -2   8  172.61   21.34
   3  -2   9  455.71   36.54
   3   2   9  497.23   36.57
   3   2  10  339.59   32.64
   3  -2  10  301.22   31.48
   3   2  11   35.80   11.85
   3  -2  11   53.80   14.40
   3   2  11   43.21    8.39
   3   2  12   21.57    6.41
   3  -2  12   24.96   12.07
   3  -2  12   24.47    6.59
   3   2  13  153.72   15.56
   3  -2  13  144.71   14.80
   3   2  14   26.82    7.50
   3  -2  14   20.45    6.43
   3   2  15  219.08   18.07
   3  -2  15  198.17   16.73
   3  -2  16   33.49    7.39
   3   2  16   29.13    7.13
  -3  -3  18   54.37    7.27
  -3  -3  17  161.87   13.13
  -3  -3  16  121.20   12.20
  -3   3  16  107.58   12.59
  -3   3  15  210.55   17.04
  -3  -3  15  302.32   20.23
  -3   3  14   70.75   10.09
  -3  -3  14   57.37    9.68
  -3   3  13  130.87   13.98
  -3  -3  13  120.29   13.12
  -3  -3  12   17.35    5.93
  -3   3  12    8.30    4.07
  -3  -3  11  166.49   14.73
  -3   3  11  210.34   15.85
  -3  -3  11  202.21   15.74
  -3   3  10  257.49   17.34
  -3  -3  10  226.18   16.49
  -3   3  10  248.53   16.45
  -3  -3  10  274.92   16.97
  -3  -3   9 1248.19   34.76
  -3   3   9 1259.96   35.78
  -3   3   9 1218.37   35.90
  -3  -3   8   34.09    5.70
  -3   3   8   33.19    5.56
  -3   3   8   29.02    4.83
   3  -3  -3 1095.10   20.77
   3  -3  -2    4.92    2.00
  -3  -3   0    7.13    3.07
  -3  -3  -1  469.37   23.33
  -3  -3  -2  180.10   15.40
   3  -3   3 1609.69   47.85
  -3  -3  -3 1590.18   46.42
   3  -3   4  333.86   22.81
  -3  -3  -4  361.01   23.18
   3  -3   5  107.01   13.79
  -3  -3  -5  110.78   13.52
   3  -3   6    6.69    3.78
  -3  -3  -6   10.39    5.91
  -3  -3  -7 1161.93   48.35
   3  -3   7 1152.75   51.96
   3  -3   8   62.86   13.51
  -3  -3  -8   52.82   11.06
   3   3   9  405.97   33.23
   3  -3   9  396.37   34.12
   3   3  10   94.44   16.94
   3  -3  10   91.31   17.48
   3  -3  10   61.33    7.63
   3  -3  11   14.90    4.08
   3   3  11   21.16    8.42
   3  -3  11   25.30    9.82
   3   3  11   28.07    6.93
   3  -3  12  296.85   35.18
   3   3  12  341.37   21.86
   3  -3  12  309.48   20.30
   3  -3  12  280.27   16.68
   3   3  13  879.35   36.17
   3  -3  13  846.17   34.47
   3   3  14   44.45    9.18
   3  -3  14   36.82    7.70
   3  -3  15  101.77   11.64
   3   3  15  127.90   13.66
   3  -3  16    6.14    3.52
   3   3  16    0.94    3.55
  -3  -4  18    7.48    3.38
  -3  -4  17   65.53    8.81
  -3  -4  16   23.39    6.54
  -3   4  15  106.13   12.63
  -3  -4  15   99.16   12.42
  -3  -4  14    4.80    5.68
  -3   4  14   -2.61    4.46
  -3  -4  13  748.09   31.07
  -3   4  13  728.06   32.12
  -3  -4  12   63.41    9.64
  -3   4  12   52.38    9.04
  -3  -4  11    4.57    3.63
  -3   4  11    0.73    3.33
  -3  -4  10   -1.09    2.75
  -3  -4  10    3.43    2.19
  -3   4  10    1.38    3.34
  -3   4   9  174.80   13.59
  -3  -4   9  182.72   13.51
  -3  -4   9  151.85   12.99
  -3   4   9  185.06   13.75
  -3   4   8   94.45    9.51
  -3   4   8   88.15    9.12
  -3  -4   8   84.05    8.73
   3  -4  -3  278.20   10.04
   3  -4  -2  878.58   24.04
   3  -4  -1   50.01    6.68
   3  -4   0  224.52   14.83
   3  -4   1  749.33   29.56
  -3  -4  -1  738.85   30.90
  -3  -4  -2   23.45    6.22
   3  -4   2   25.70    6.45
   3  -4   3 2254.35   57.88
  -3  -4  -3 2110.97   56.03
   3  -4   4    5.52    4.14
  -3  -4  -4    6.08    4.21
   3  -4   5  835.93   40.09
  -3  -4  -5  861.71   37.87
   3  -4   6   78.88   13.36
  -3  -4  -6   83.34   12.84
   3  -4   7 1160.84   52.95
  -3  -4  -7 1153.81   49.02
  -3  -4  -8   14.58    6.27
   3  -4   8   22.01    8.62
   3  -4   9  666.79   44.97
   3  -4  10  112.57   19.45
   3   4  10  103.94   18.09
   3   4  11  248.18   29.02
   3  -4  11  274.57   32.87
   3   4  11  271.16   18.71
   3  -4  11  236.82   15.21
   3  -4  12    5.36    3.38
   3  -4  12    6.89    4.49
   3  -4  12   -2.23    6.06
   3   4  12    9.27    4.95
   3  -4  13   11.86    4.28
   3   4  13   13.16    6.10
   3  -4  13    9.87    4.85
   3  -4  14    2.05    3.16
   3   4  14    0.42    4.58
   3  -4  14    0.82    3.17
   3  -4  15   28.09    6.19
   3   4  15   43.45    8.21
   3   4  16   60.16    9.45
  -3  -5  18    1.52    2.46
  -3  -5  17  127.99   11.97
  -3  -5  16    7.18    4.72
  -3  -5  15  415.18   23.31
  -3   5  15  410.15   24.15
  -3  -5  14    7.36    3.79
  -3   5  14    0.46    4.35
  -3   5  13  155.10   15.13
  -3  -5  13  139.64   14.18
  -3  -5  12   20.26    6.82
  -3   5  12   11.21    5.15
  -3  -5  11   46.79    7.61
  -3   5  11   50.56    8.00
  -3  -5  10   47.56    7.62
  -3   5  10   66.39    9.00
  -3   5   9 1419.67   38.94
  -3  -5   9 1408.18   37.30
  -3   5   9 1474.91   39.26
  -3   5   8  119.47   10.78
  -3   5   8  117.83   10.59
  -3  -5   8  108.12    9.93
  -3   5   7  278.45   15.56
  -3   5   7  291.02   15.60
   3  -5  -3  240.85    9.92
   3  -5  -2    8.41    2.22
   3  -5  -1  109.07    9.96
   3  -5   0  244.13   16.52
   3  -5   1 1547.02   45.92
   3  -5   2  420.74   25.23
  -3  -5  -2  386.51   24.22
   3  -5   3   69.79   11.02
  -3  -5  -3   92.27   12.36
   3  -5   4 1270.68   48.83
  -3  -5  -4 1175.89   44.77
   3  -5   5  493.14   31.71
  -3  -5  -5  461.69   28.73
   3  -5   6  743.35   40.66
  -3  -5  -6  752.59   37.95
   3  -5   7  645.44   40.11
  -3  -5  -7  702.78   38.93
  -3  -5  -8  117.73   16.87
   3  -5   8  111.38   18.05
   3  -5   9  676.32   46.17
  -3  -5  -9  746.11   44.26
   3   5  10    4.07    3.95
   3   5  10   12.12    5.45
   3  -5  10   -0.31    5.90
   3   5  11  180.47   24.78
   3  -5  11  219.47   30.12
   3   5  11  205.79   16.45
   3  -5  11  190.03   13.67
   3  -5  12    0.72    2.69
   3   5  12    7.75    4.93
   3  -5  12    4.18    3.95
   3   5  13  545.04   28.08
   3  -5  13  501.65   25.97
   3  -5  13  517.84   23.77
   3  -5  14   13.67    4.33
   3   5  14   10.13    4.43
   3  -5  15   53.60    7.80
   3   5  15   55.25    8.78
   3   5  16   -7.32    4.87
  -3  -6  18    4.73    2.27
  -3  -6  17  155.99   12.99
  -3  -6  16    8.56    4.84
  -3  -6  15    4.89    4.48
  -3  -6  14   24.37    6.91
  -3   6  13  774.82   33.73
  -3  -6  13  762.27   31.88
  -3   6  12  115.00   12.94
  -3  -6  12  108.32   11.99
  -3  -6  11   24.23    5.88
  -3   6  11   17.88    5.54
  -3  -6  10   15.47    4.91
  -3   6  10    6.53    3.32
  -3  -6   9   56.74    7.93
  -3   6   9   47.99    6.95
  -3  -6   8   39.47    6.20
  -3   6   8   42.27    7.01
  -3   6   8   34.42    5.99
  -3   6   7 2341.21   46.30
  -3   6   7 2325.81   46.78
   3  -6  -2    8.48    2.84
   3  -6  -1  778.05   28.37
   3  -6   0  268.19   17.91
   3  -6   1  197.78   16.64
  -3  -6  -2   93.61   12.81
   3  -6   2   98.74   12.48
   3  -6   3 4757.26   92.15
  -3  -6  -3 4317.37   87.92
  -3  -6  -4  249.94   21.66
   3  -6   4  221.33   20.69
   3  -6   5    3.76    5.09
  -3  -6  -5   12.01    6.71
  -3  -6  -6   11.77    5.37
   3  -6   6   18.27    6.68
   3  -6   7  508.02   36.47
  -3  -6  -7  556.50   35.13
  -3  -6  -8   -2.73    5.82
  -3   6  -8    9.41    3.14
   3  -6   8   16.01    9.02
   3  -6   9  316.43   32.16
  -3  -6  -9  282.78   27.91
   3   6  10   13.74    5.41
   3  -6  10   -1.93    4.82
   3  -6  11  573.03   49.02
   3   6  11  603.91   28.63
   3  -6  12   17.26    5.11
   3   6  12   22.38    7.01
   3  -6  12    7.95    8.23
   3  -6  13    5.42    3.33
   3   6  13   11.69    6.17
   3  -6  14   19.32    4.82
   3   6  14   24.61    7.11
   3  -6  15   38.32    6.43
   3   6  15   35.54    8.25
   3   6  16    2.35    3.57
  -3  -7  18   16.54    4.27
  -3  -7  17  168.84   13.24
  -3  -7  16   39.63    7.61
  -3  -7  15  248.63   18.27
  -3  -7  14   33.38    7.51
  -3  -7  13   34.19    8.38
  -3  -7  12   34.22    7.16
  -3   7  12   34.62    7.96
  -3   7  11  370.56   22.07
  -3  -7  11  305.15   19.43
  -3  -7  10    7.48    4.01
  -3   7  10    7.29    4.39
  -3   7   9 1150.98   36.70
  -3  -7   9 1209.39   35.75
  -3  -7   8    4.00    1.95
  -3   7   8    5.35    2.83
  -3   7   8    4.34    2.78
  -3   7   7   13.15    4.05
  -3  -7   7    9.66    6.43
  -3   7   7   15.57    4.40
   3  -7  -2  226.38   14.76
   3  -7  -1  613.02   26.96
   3  -7   0   62.79    9.33
   3  -7   1 1261.86   44.09
   3  -7   2  410.72   26.36
  -3  -7  -3   59.63   10.99
   3  -7   3   59.43   10.78
   3  -7   4 1452.63   54.79
  -3  -7  -4 1537.03   55.81
  -3  -7  -5  218.24   21.32
   3  -7   5  231.52   22.84
  -3  -7  -6  717.04   39.73
   3  -7   6  710.73   41.97
   3  -7   7  784.20   46.81
  -3  -7  -7  732.92   41.61
  -3   7  -8   29.03    5.63
   3  -7   8   40.99   11.83
  -3  -7  -8   48.94   11.70
  -3  -7  -9  732.16   45.40
   3  -7   9  658.28   47.86
   3   7   9  678.32   28.18
   3   7  10   10.12    5.01
   3  -7  10    5.94    7.57
   3   7  11   80.22   10.95
   3  -7  11   63.52   17.53
   3  -7  12   29.08    6.01
   3   7  12   27.90    6.62
   3  -7  12   45.05   15.60
   3   7  13  483.93   26.61
   3  -7  13  462.38   23.31
   3   7  14  132.64   13.78
   3  -7  14  138.01   12.54
   3  -7  15   56.98    8.10
   3   7  15   66.50    9.80
   3  -7  16   62.95    8.13
  -3  -8  18    7.51    2.90
  -3  -8  17   24.32    5.42
  -3  -8  16   10.02    4.24
  -3  -8  15    4.67    4.36
  -3  -8  14  155.06   14.84
  -3  -8  13  988.84   36.06
  -3  -8  12  315.16   20.47
  -3  -8  11   64.70    9.30
  -3  -8  10   35.55    6.47
  -3  -8   9   13.19    4.48
  -3  -8   8   42.17   11.21
  -3  -8   8   28.63    5.77
  -3  -8   7  742.69   43.62
  -3   8   7  743.23   26.26
  -3  -8   7  639.91   24.03
  -3   8   6   55.35    7.05
  -3  -8   6   73.12   13.43
   3  -8  -2 1202.78   36.58
   3  -8  -1  944.99   35.67
   3  -8   0  419.85   25.14
   3  -8   1  248.97   20.48
   3  -8   2   22.66    5.71
   3  -8   3 1174.47   48.80
  -3  -8  -3 1194.63   50.09
   3  -8   4   37.53    9.31
  -3  -8  -4   36.41    9.41
   3  -8   5  352.46   29.38
  -3  -8  -5  357.74   28.64
   3  -8   6   35.63   10.99
  -3  -8  -6   40.06   10.95
  -3  -8  -7 1382.47   58.95
   3  -8   7 1283.35   61.48
   3  -8   8   41.34   11.62
  -3   8  -8   30.90    6.13
  -3  -8  -8   41.86   11.83
  -3   8  -9  421.85   21.40
   3  -8   9  488.17   42.63
   3   8   9  472.23   23.91
  -3  -8  -9  431.70   35.61
   3   8  10   84.96   11.05
   3  -8  10   49.02   14.68
   3   8  11  232.87   18.31
   3  -8  11  211.66   31.33
   3  -8  12   27.62   13.87
   3  -8  12   18.40    5.60
   3   8  12   25.61    7.04
   3  -8  13   24.52    5.75
   3   8  13   29.84    8.09
   3  -8  14   18.10    5.54
   3   8  14   16.64    5.89
   3   8  15  246.55   18.61
   3  -8  15  244.31   16.51
   3  -8  16   32.75    5.88
  -3  -9  17  167.97   12.58
  -3  -9  16    2.39    3.27
  -3  -9  15   89.46   10.68
  -3  -9  14   23.01    6.59
  -3  -9  13  258.66   18.62
  -3  -9  12   25.86    6.62
  -3  -9  11 1155.92   38.01
  -3  -9  10   27.01    6.44
  -3  -9   9  317.34   18.81
  -3  -9   8   13.58    8.46
  -3  -9   8    6.79    3.70
  -3  -9   7  395.02   33.07
  -3  -9   7  336.06   17.97
  -3   9   6   29.78    5.56
  -3  -9   6   44.41   12.02
   3  -9  -2    2.28    1.87
   3  -9  -1 1496.66   47.18
   3  -9   0  309.17   22.78
   3  -9   1   41.44    8.67
   3  -9   2   65.82   12.04
   3  -9   3 1321.15   54.55
  -3  -9  -3 1384.15   56.19
   3  -9   4   -5.42    7.39
  -3  -9  -4    3.20    4.07
  -3  -9  -5   -1.40    4.35
   3  -9   5    0.18    5.51
  -3  -9  -6  241.15   25.19
  -3   9  -6  198.96   13.94
   3  -9   6  218.26   25.27
  -3   9  -7  885.77   30.59
   3  -9   7 1051.96   57.66
  -3  -9  -7 1018.88   52.16
  -3   9  -8   82.01    9.64
   3   9   8   88.96   10.34
  -3  -9  -8  104.82   17.62
   3  -9   8   91.05   17.25
  -3   9  -9   78.26    9.61
   3   9   9   89.62   11.04
  -3  -9  -9   79.11   16.11
   3  -9   9   74.40   17.05
   3   9  10   45.46    8.49
   3  -9  10   42.43   13.21
   3   9  11   -2.42    4.69
   3  -9  11   12.44   12.96
   3   9  12   32.63    7.72
   3   9  13  634.70   30.49
   3  -9  13  639.29   27.97
   3   9  14    1.39    4.65
   3  -9  14   10.82    4.73
   3   9  15  160.65   15.27
   3  -9  15  168.50   13.59
   3  -9  16   68.51    8.45
  -3 -10  17   26.97    5.22
  -3 -10  16    8.11    4.25
  -3 -10  15   17.54    5.48
  -3 -10  14    6.04    5.25
  -3 -10  13  922.05   34.95
  -3 -10  12   79.41   10.80
  -3 -10  11   38.02    7.26
  -3 -10  10    1.93    3.80
  -3 -10   9  120.69   12.06
  -3 -10   8   10.45    4.32
  -3 -10   8   21.10   10.17
  -3 -10   7  609.50   42.57
  -3 -10   7  494.01   21.88
  -3 -10   6    6.82    7.62
   3 -10  -2    7.23    3.93
   3 -10  -1  733.57   35.20
   3 -10   0  339.79   25.24
   3 -10   1   10.67    6.05
   3 -10   2   11.05    4.85
   3 -10   3   14.33    6.38
  -3 -10  -4   30.78    9.28
   3 -10   4   57.28   13.18
   3 -10   5  972.27   53.00
  -3 -10  -5 1026.03   52.96
  -3 -10  -6  240.44   25.92
   3 -10   6  239.93   27.71
  -3  10  -7  244.05   16.47
   3  10   7  256.37   17.07
   3 -10   7  250.25   29.23
  -3 -10  -7  278.37   28.62
   3  10   8    3.82    4.34
  -3 -10  -8   -6.90    6.99
   3 -10   8    2.75    5.27
  -3  10  -8    3.51    2.91
  -3  10  -9  308.15   19.49
   3  10   9  312.72   20.22
   3 -10   9  328.18   36.79
  -3 -10  -9  276.41   29.45
   3 -10  10   10.02    8.80
   3  10  10    6.18    3.95
   3 -10  11  102.35   21.43
   3  10  11  125.57   13.60
   3  10  12   55.94    9.28
   3  10  13  140.98   14.86
   3 -10  13  138.19   13.55
   3 -10  14   19.75    5.94
   3  10  14   35.45    8.34
   3 -10  15  365.79   19.99
   3 -10  16   -0.62    2.59
  -3 -11  17  201.31   13.22
  -3 -11  16   29.32    6.07
  -3 -11  15  224.12   16.24
  -3 -11  14   71.54   10.27
  -3 -11  13   50.71    9.12
  -3 -11  12    0.77    3.79
  -3 -11  11 1265.69   40.68
  -3 -11  10   53.22    8.38
  -3 -11   9  295.65   18.62
  -3 -11   8    9.38    4.28
  -3 -11   7   11.25    4.73
   3 -11  -1  404.24   27.64
   3 -11   0   53.12   10.76
   3 -11   1  274.91   25.14
   3 -11   2   33.16    9.62
   3 -11   3 1386.49   61.63
  -3 -11  -4  175.91   22.34
   3 -11   4  164.99   21.62
   3 -11   5  243.60   27.09
  -3 -11  -5  224.09   25.81
  -3 -11  -6  782.10   48.76
   3 -11   6  697.53   48.28
  -3 -11  -7  776.10   48.56
   3  11   7  683.37   28.46
   3 -11   7  727.61   51.46
  -3  11  -7  707.72   29.08
   3  11   8   45.00    8.13
  -3 -11  -8   26.57    9.52
  -3  11  -8   35.53    7.01
   3 -11   8   39.05   13.58
  -3  11  -9   28.28    6.26
   3  11   9   35.06    7.20
   3 -11   9   26.83   12.15
   3 -11  10   41.70   13.15
   3  11  10   53.30    9.40
   3 -11  11    6.26    8.36
   3  11  11   14.25    5.88
   3  11  12    1.36    4.21
   3  11  13  643.89   30.83
   3 -11  13  665.87   29.61
   3 -11  14   -2.10    4.02
   3  11  14    2.83    4.61
   3 -11  15   71.81    8.81
   3 -11  16   -0.33    2.14
  -3 -12  17    4.80    2.60
  -3 -12  16    1.16    2.75
  -3 -12  15   31.62    6.68
  -3 -12  14   29.95    7.21
  -3 -12  13  862.04   33.50
  -3 -12  12    3.88    4.14
  -3 -12  11   52.22    8.60
  -3 -12  10  106.71   12.18
  -3 -12   9   35.81    7.46
  -3 -12   8  153.09   13.40
  -3 -12   7  483.65   22.84
  -3  12   6   26.17    5.44
  -3  12   5  254.58   16.10
  -3  12   4  232.87   15.33
  -3  12   3  419.74   20.43
  -3  12   2  240.49   15.54
  -3  12   1  219.76   15.04
   3 -12  -1  255.97   23.28
   3 -12   0   11.69    7.64
  -3  12   0    9.26    3.48
  -3  12  -1  280.53   17.20
   3 -12   1  295.19   27.42
   3 -12   2   34.09    8.92
  -3  12  -2   32.08    6.17
   3 -12   3  363.53   32.68
   3 -12   4   37.05   12.55
  -3 -12  -4   21.48    9.16
  -3 -12  -5  520.29   40.48
   3 -12   5  534.68   42.96
   3 -12   6  395.97   37.95
  -3 -12  -6  465.43   38.75
   3 -12   7   10.90   10.65
  -3  12  -7   12.51    5.10
   3  12   7    9.65    4.30
  -3 -12  -7   10.48    7.22
   3 -12   8   98.67   20.91
  -3  12  -8  109.70   11.92
   3  12   8  108.35   12.08
  -3 -12  -8   86.45   16.76
   3  12   9  150.57   14.49
   3 -12   9  142.55   25.40
  -3  12  -9  160.46   15.14
   3 -12  10   45.21   15.57
  -3  12 -10   58.70    9.11
   3  12  10   55.24    9.40
   3  12  11  281.16   20.38
   3  12  12  103.68   12.68
   3  12  13   -1.78    4.45
   3 -12  13    5.54    4.38
   3  12  14   -5.08    5.15
   3 -12  14   -0.44    3.24
   3 -12  15  200.70   14.86
   3 -12  16   11.85    3.86
  -3 -13  16    3.38    2.82
  -3 -13  15  382.60   20.11
  -3 -13  14   12.67    5.62
  -3 -13  13    7.75    4.52
  -3 -13  12   23.65    6.92
  -3 -13  11  299.11   20.14
  -3 -13  10  105.77   12.01
  -3 -13   9  362.12   21.26
  -3 -13   8   49.33    8.22
  -3 -13   7   23.01    5.31
  -3  13   7   28.03    6.33
  -3  13   6  352.13   20.22
  -3  13   5  715.33   28.46
  -3  13   4  180.01   13.96
  -3  13   3  762.99   28.92
  -3  13   2    2.43    2.31
  -3  13   1    6.25    3.55
   3 -13  -1    4.34    3.88
   3 -13   0   21.48    7.34
  -3  13   0   23.74    5.51
  -3  13  -1  382.91   20.97
   3 -13   1  393.98   32.97
   3 -13   2  390.15   33.74
  -3  13  -2  345.61   20.44
   3 -13   3 1446.55   67.70
   3 -13   4   56.24   13.18
  -3 -13  -4   58.95   15.22
   3 -13   5  425.46   39.23
  -3 -13  -5  382.97   35.67
  -3 -13  -6  227.67   28.42
   3 -13   6  180.70   26.39
   3 -13   7  117.08   21.82
   3  13   7  107.17   11.72
  -3 -13  -7  107.47   19.04
   3 -13   8   13.12    6.92
  -3  13  -8    0.40    3.70
  -3 -13  -8   14.13    8.37
   3  13   8    1.51    3.58
  -3  13  -9  167.69   16.00
   3 -13   9  124.13   24.59
   3  13   9  160.33   14.91
   3 -13  10   11.77    7.80
  -3  13 -10   10.60    4.85
   3  13  10    5.88    3.39
   3  13  11   -2.75    4.08
   3  13  12    5.66    4.02
   3 -13  13  900.07   35.11
   3  13  13  778.26   34.42
   3  13  14    1.96    3.92
   3 -13  14    9.70    4.36
   3 -13  15   19.41    4.66
   3 -13  16    4.54    3.06
  -3 -14  16    5.28    2.84
  -3 -14  15  110.61   10.91
  -3 -14  14   19.47    5.99
  -3 -14  13  395.37   21.97
  -3 -14  12    6.17    4.19
  -3 -14  11   23.86    6.33
  -3 -14  10   -2.23    3.71
  -3 -14   9    4.83    4.64
  -3 -14   8   17.95    5.24
  -3 -14   7  798.65   30.08
  -3  14   7 1005.85   35.86
  -3  14   6   27.42    6.20
  -3  14   5   54.09    8.15
  -3  14   4  169.50   14.40
  -3  14   3  311.16   18.89
  -3  14   2    2.69    2.47
   3  14  -1  200.81   15.00
  -3  14   1  234.02   16.65
   3  14   0   79.98    9.68
  -3  14   0   98.14   11.11
   3 -14   0   91.22   16.45
   3 -14   1  605.70   42.80
  -3  14  -1  631.41   27.80
   3  14   1  569.10   26.30
   3 -14   2   26.23   11.87
  -3  14  -2   30.68    6.52
   3 -14   3 2283.86   89.38
  -3 -14  -4   57.98   15.05
   3 -14   4   33.94   12.48
   3 -14   5   14.68    9.55
  -3 -14  -5   21.98   10.18
  -3 -14  -6  135.64   22.66
   3 -14   6  136.45   24.55
  -3 -14  -7  479.83   41.66
   3 -14   7  485.40   46.45
   3  14   7  451.85   23.79
   3 -14   8   43.49   15.62
  -3  14  -8   49.92    8.52
   3  14   8   38.97    6.90
  -3  14  -9  139.10   14.58
   3 -14   9  121.58   25.89
   3  14   9  121.17   12.96
  -3  14 -10   36.37    7.34
   3  14  10   27.36    6.54
   3  14  11  480.72   26.95
   3  14  12  -13.89    7.69
   3  14  12    8.64    4.56
   3  14  13   -9.13    6.27
   3 -14  13   14.32    5.55
   3 -14  14   -3.83    4.09
   3  14  14   -6.34    4.11
   3 -14  15    4.42    3.04
   3 -14  16    0.26    2.21
  -3 -15  15  209.97   13.86
  -3 -15  14    7.58    4.26
  -3 -15  13   27.55    6.00
  -3 -15  12    4.02    3.25
  -3 -15  11   19.40    5.69
  -3 -15  10    0.44    3.90
  -3 -15   9  886.09   33.76
  -3 -15   8   62.46    9.27
  -3  15   7   92.87   11.38
  -3 -15   7   75.74    9.42
  -3  15   6   61.97    9.22
  -3  15   5  559.33   26.85
  -3  15   4    7.46    3.92
  -3  15   3  284.12   18.78
  -3  15   2   21.15    4.92
   3  15  -1  196.52   15.17
  -3  15   1  232.45   17.34
   3  15   0   28.53    6.65
   3 -15   0   27.65    9.14
  -3  15   0   22.47    5.26
   3  15   1  889.41   33.79
  -3  15  -1  875.73   34.07
   3 -15   1  869.02   53.55
   3  15   2   13.83    4.16
   3 -15   2   26.47   10.31
  -3  15  -2   13.65    4.42
   3  15   3  777.24   32.97
   3 -15   3  733.48   52.65
  -3 -15  -4    9.07    6.61
   3 -15   4    9.46    7.65
   3 -15   5  238.74   31.91
  -3 -15  -5  230.43   30.02
  -3 -15  -6   -1.81    6.52
   3 -15   6    8.88    7.71
   3 -15   7  122.77   24.44
  -3 -15  -7   89.57   18.42
  -3  15  -8   -1.41    4.53
   3 -15   8   16.28    8.35
   3  15   8   12.79    5.04
  -3  15  -9  516.28   28.39
   3  15   9  479.20   26.61
  -3  15 -10   40.92    8.55
   3  15  10   33.38    7.93
   3  15  11   10.75    6.25
   3  15  12   -7.01    6.80
   3 -15  13  585.47   27.30
   3  15  13  553.31   27.76
   3  15  14   62.67    8.79
   3 -15  14   72.18    9.40
   3 -15  15   38.42    6.29
  -3 -16  15   89.97    8.87
  -3 -16  14   30.64    5.98
  -3 -16  13  242.50   16.47
  -3 -16  12   65.35    8.89
  -3 -16  11   25.80    6.08
  -3 -16  10  120.62   12.67
  -3 -16   9   50.72    8.93
  -3  16   8  122.83   13.30
  -3 -16   8   98.84   11.53
  -3  16   7  404.70   23.85
  -3  16   6   13.82    4.78
  -3  16   5   43.96    7.95
  -3  16   4   93.88   11.37
  -3  16   3  111.39   12.34
  -3  16   2   68.12    9.75
   3  16  -1  153.41   13.85
  -3  16   1  162.59   15.22
   3  16   0  144.50   13.48
   3 -16   0  131.91   21.15
  -3  16   0  146.80   14.40
   3  16   1  176.45   15.36
  -3  16  -1  161.72   14.88
   3 -16   1  143.29   22.48
  -3  16  -2   71.50   10.15
   3  16   2   72.08    9.93
   3 -16   2   67.52   16.28
   3 -16   3  561.50   48.24
   3  16   3  619.79   29.68
  -3 -16  -4   99.70   20.70
   3 -16   4   94.92   20.24
   3  16   4   96.79   12.03
   3 -16   5  194.48   30.29
   3  16   5  199.93   17.20
  -3 -16  -5  173.71   26.59
  -3 -16  -6  139.78   24.03
   3 -16   6  151.90   27.67
   3 -16   7  411.67   46.15
   3  16   8   28.59    5.04
  -3  16  -8   35.45    7.79
   3 -16   8   34.34   13.30
  -3  16  -9  601.64   31.05
   3  16   9  603.93   33.32
   3  16  10  -11.95    8.91
  -3  16 -10    3.62    3.39
   3  16  11  235.72   19.86
   3  16  12   -0.71    4.01
   3 -16  13   11.29    4.96
   3  16  13    2.40    3.44
   3  16  14   52.85    7.60
   3 -16  14   69.53    9.16
   3 -16  15   55.64    7.34
  -3 -17  14   18.74    4.17
  -3 -17  13    2.83    2.58
  -3 -17  12   10.90    4.28
  -3 -17  11   70.24    9.49
  -3 -17  10    1.53    3.55
  -3 -17   9  490.17   24.75
  -3  17   8  110.58   12.86
  -3 -17   8   99.64   11.11
  -3  17   7  273.71   20.02
  -3  17   6    3.35    3.81
  -3  17   5  109.29   12.43
  -3  17   4    1.00    3.60
  -3  17   3  430.30   24.61
  -3  17   2   -1.40    4.29
   3  17  -1   15.33    5.47
  -3  17   1   36.65    7.63
  -3  17   0  149.56   14.93
   3  17   0  154.90   14.40
  -3  17  -1  472.62   26.38
   3  17   1  469.28   25.37
   3 -17   2   79.96   17.93
  -3  17  -2   90.25   11.60
   3  17   2  108.73   12.33
   3 -17   3  203.39   29.77
   3  17   3  234.23   18.64
  -3 -17  -4  231.09   31.08
   3 -17   4  224.72   32.24
   3  17   4  237.64   19.48
   3  17   5    8.62    5.27
   3 -17   5    0.48    7.91
  -3 -17  -5   10.65    7.80
   3  17   6   89.81   12.31
  -3 -17  -6   66.97   17.58
   3 -17   6   81.72   20.86
   3 -17   7  964.77   71.47
   3  17   7 1180.51   46.04
   3  17   8   -4.59    7.85
  -3  17  -8   12.07    6.07
   3  17   9   93.49   12.87
  -3  17  -9   93.76   12.63
  -3  17 -10  160.49   15.82
   3  17  10  173.24   17.52
   3  17  11    1.64    4.34
   3  17  12   29.96    7.21
   3 -17  13  309.68   19.83
   3  17  13  305.14   19.27
   3 -17  14   80.20    9.42
   3  17  14   52.68    7.19
   3 -17  15   58.85    7.01
  -3 -18  14   30.52    4.99
  -3 -18  13   89.90    9.24
  -3 -18  12   47.98    7.29
  -3 -18  11   54.36    8.00
  -3 -18  10  135.14   12.60
  -3 -18   9  252.51   17.58
  -3  18   8   36.46    7.63
  -3  18   7  268.80   20.25
  -3  18   6   44.33    8.64
  -3  18   5    6.30    4.43
  -3  18   4   -2.56    4.69
  -3  18   3  190.57   17.54
  -3  18   2   12.71    5.02
  -3  18   1  293.27   21.37
   3  18  -1  305.40   20.20
  -3  18   0  145.98   15.31
   3  18   0  142.12   14.32
   3  18   1    9.58    5.20
   3 -18   1   -1.32    4.10
  -3  18  -1    0.52    5.23
   3  18   2   46.66    8.80
   3 -18   2   26.87   11.24
   3 -18   3  132.68   25.61
   3  18   3  176.06   16.64
   3  18   4   -6.40    5.91
  -3 -18  -4   -2.14    6.73
   3 -18   4    1.25    6.75
  -3 -18  -5  166.78   27.66
   3 -18   5  219.09   34.13
   3  18   6   10.20    5.91
   3 -18   6   -2.28    8.54
   3  18   7  129.24   15.49
   3  18   8   50.23    9.40
  -3  18  -8   64.75   11.56
  -3  18  -9  594.88   30.94
   3  18   9  606.22   32.74
   3  18  10    4.04    4.85
  -3  18 -10    4.31    4.37
   3  18  11  101.01   13.27
   3  18  12   55.83    9.40
   3 -18  13   68.75    9.42
   3  18  13   77.18    9.61
   3  18  14    7.50    3.40
   3 -18  14    3.49    2.49
  -3 -19  13   27.44    4.79
  -3 -19  12   -0.81    2.26
  -3 -19  11  224.84   15.07
  -3  19   8   11.64    5.59
  -3  19   7   80.46   11.77
  -3  19   6  117.53   14.29
  -3  19   5   73.14   11.35
  -3  19   4  459.47   27.02
  -3  19   3 1348.53   46.55
  -3  19   2   55.25    9.89
  -3  19   1  128.55   14.54
   3  19  -1  121.90   12.74
  -3  19   0   26.25    6.74
   3  19   0   25.07    6.95
  -3  19  -1  237.58   19.64
   3  19   1  253.52   19.24
   3  19   2   33.74    7.85
   3 -19   2   17.32    7.79
   3 -19   3   56.20   16.41
  -3 -19  -3   98.99   21.62
   3  19   3  100.21   12.94
   3  19   4   12.61    5.95
  -3 -19  -4    2.55    5.87
   3 -19   4    1.01    6.97
   3  19   5   26.19    6.73
   3  19   6   12.43    6.58
  -3  19  -7 1478.17   49.00
   3  19   7 1512.88   52.37
   3  19   8   34.91    9.19
  -3  19  -8   30.16    9.25
   3  19   9   -1.30    5.93
  -3  19  -9    8.60    5.13
  -3  19 -10  137.10   14.57
   3  19  10  123.04   14.56
   3  19  11   17.46    6.18
   3  19  12   22.96    6.27
   3 -19  13  353.63   19.41
   3  19  13  339.15   18.68
   3 -19  14   34.23    5.80
  -3  20   8   32.56    7.54
  -3  20   7  121.87   14.03
  -3  20   6    8.63    5.92
  -3  20   5  461.69   27.47
  -3  20   4   12.99    6.23
  -3  20   3  531.57   29.98
  -3  20   2  107.89   13.77
  -3  20   1  206.24   18.80
   3  20  -1  185.28   15.92
  -3  20   0   27.28    7.36
   3  20   0   24.28    6.24
  -3  20  -1   -0.95    7.08
   3  20   1    9.66    5.98
   3  20   2   15.40    6.91
   3  20   3   47.14    9.60
   3  20   4   11.85    6.01
   3  20   5  443.00   27.45
   3  20   6   23.40    8.41
   3  20   7   -0.65    5.86
  -3  20  -7   22.34    8.79
   3  20   8   13.28    7.76
  -3  20  -8   21.14    7.39
  -3  20  -9  286.44   21.09
   3  20   9  314.11   22.76
  -3  20 -10   41.93    8.12
   3  20  10   53.63   10.53
   3  20  11   81.48   11.35
   3  20  12  132.01   12.58
   3 -20  13   83.01    9.21
   3  20  13   86.61    9.00
  -3  21   8   53.45    9.41
  -3  21   7    8.38    5.44
  -3  21   6  108.50   13.98
  -3  21   5  428.92   26.81
  -3  21   4  165.05   16.89
  -3  21   3  744.91   35.30
  -3  21   2    4.15    5.61
  -3  21   1   38.54    9.75
   3  21  -1   38.18    7.81
  -3  21   0   70.57   11.07
   3  21   0   65.52   10.06
   3  21   1  196.90   17.23
   3  21   2   12.95    7.04
   3  21   3  458.07   27.25
   3  21   4   13.77    7.03
   3  21   5  104.51   13.93
   3  21   6   60.63   11.03
  -3  21  -7  340.60   23.44
   3  21   7  356.77   24.99
   3  21   8   54.17   10.51
  -3  21  -8   62.94   10.74
  -3  21  -9   62.12    9.70
   3  21   9   65.65   11.18
   3  21  10   75.53   11.23
  -3  21 -10   52.76    8.57
   3  21  11   18.19    5.86
   3 -21  12   -0.51    2.78
   3  21  12    6.71    3.80
   3 -21  13  286.98   15.37
  -3  22   8    1.10    2.88
  -3  22   7  371.50   23.35
  -3  22   6   25.80    7.22
  -3  22   5  155.25   16.49
  -3  22   4   55.84   10.62
  -3  22   3  578.36   30.87
  -3  22   2  170.00   17.34
  -3  22   1  216.01   19.60
   3  22  -1  210.84   17.08
  -3  22   0   21.54    6.89
   3  22   0    6.09    3.28
   3  22   1   45.64    8.46
   3  22   2   11.81    4.85
   3  22   3  110.64   14.02
   3  22   4   39.43    9.55
   3  22   5  444.62   27.41
   3  22   6   89.21   13.08
  -3  22  -6   73.02   12.09
   3  22   7   31.68    9.83
  -3  22  -7   51.35   10.20
  -3  22  -8  114.65   13.60
   3  22   8  121.09   14.69
  -3  22  -9  133.09   13.68
   3  22   9  136.53   14.92
   3  22  10  198.12   16.32
  -3  22 -10  147.14   13.25
   3  22  11  181.04   14.36
   3 -22  12   28.31    5.38
   3  22  12   27.38    4.90
  -3  23   8   71.14    9.58
  -3  23   7    3.89    4.72
  -3  23   6   95.89   12.26
  -3  23   5  540.14   29.07
  -3  23   4    4.36    4.77
  -3  23   3  271.21   20.80
  -3  23   2   17.02    6.76
  -3  23   1    5.67    5.14
   3  23  -1    2.98    2.93
   3  23   0   80.62   10.77
   3  23   1  244.39   18.78
   3  23   2    5.82    4.50
   3  23   3  880.12   36.36
   3  23   4    2.99    5.39
   3  23   5  117.93   13.46
  -3  23  -6   35.40    8.61
   3  23   6   27.34    8.68
  -3  23  -7  111.01   13.32
   3  23   7  144.08   15.66
  -3  23  -8    5.61    4.74
   3  23   8   11.92    6.28
  -3  23  -9  155.34   13.98
   3  23   9  153.90   14.57
  -3  23 -10    5.11    2.69
   3  23  10   22.88    5.51
   3  23  11   34.11    5.90
  -3  24   8   20.06    5.20
  -3  24   7  531.96   25.90
  -3  24   6    9.73    4.75
  -3  24   5   41.01    8.51
  -3  24   4   42.57    8.67
  -3  24   3   63.08   10.78
  -3  24   3   46.50    8.20
  -3  24   2   17.06    6.15
   3  24   0   33.91    6.83
   3  24   1  221.11   17.43
   3  24   2   32.73    7.33
   3  24   3  209.64   17.40
   3  24   4  127.05   13.68
  -3  24  -5  294.40   20.73
   3  24   5  259.82   19.21
  -3  24  -6   95.03   12.77
   3  24   6   85.51   11.33
  -3  24  -7   98.70   11.86
   3  24   7   80.56   11.06
  -3  24  -8    6.31    4.41
   3  24   8    2.71    3.98
  -3  24  -9  219.98   15.29
   3  24   9  254.27   17.09
   3  24  10    8.61    3.81
  -3  25   6   75.49   10.10
  -3  25   5  214.61   17.25
  -3  25   4    5.36    4.76
  -3  25   2    3.43    3.29
   3  25   0   38.73    7.30
   3  25   1  294.48   19.27
   3  25   2    9.34    3.98
   3  25   3  201.71   16.56
  -3  25  -4    5.44    4.94
   3  25   4   -1.07    3.68
  -3  25  -5   28.33    7.13
   3  25   5   27.22    7.43
  -3  25  -6   29.49    7.13
   3  25   6   17.46    5.54
  -3  25  -7  197.88   15.36
   3  25   7  211.09   16.28
  -3  25  -8   74.77    9.20
   3  25   8   66.73    8.98
  -3  25  -9  104.31    9.69
   3  25   9  139.04   11.98
  -3  26   2   83.26    9.89
  -3  26   1  330.40   20.13
  -3  26   0  102.87   11.70
   3  26   0   71.50    9.15
  -3  26  -1   21.41    6.73
   3  26   1   21.17    5.90
  -3  26  -2   32.69    7.76
   3  26   2   25.49    6.28
  -3  26  -3  348.68   21.05
   3  26   3  312.42   19.46
  -3  26  -4   34.41    7.34
   3  26   4   13.39    4.70
  -3  26  -5   95.23   10.99
   3  26   5   93.22   10.69
  -3  26  -6   31.22    6.23
   3  26   6   36.65    6.88
   3  26   7   94.19   10.28
  -3  26  -7   89.07    9.72
  -3  26  -8    8.49    2.98
   3  26   8    2.98    2.81
  -3  27   2    8.46    3.17
  -3  27   1    3.85    3.29
  -3  27   0   57.61    8.33
  -3  27  -1  476.75   23.61
   3  27   1  341.98   18.75
  -3  27  -2   64.11    9.23
   3  27   2   58.79    7.91
  -3  27  -3   45.84    8.11
   3  27   3   47.93    7.27
  -3  27  -4    4.62    3.88
   3  27   4    2.04    3.00
  -3  27  -5   15.07    4.50
   3  27   5   12.88    4.49
  -3  27  -6   18.36    4.85
   3  27   6   16.86    4.77
   3  27   7  197.15   13.22
  -3  28   1  336.35   17.12
  -3  28   0   27.36    5.57
  -3  28  -1   12.48    4.10
  -3  28  -2   18.56    5.56
   3  28   2   16.96    4.26
  -3  28  -3  162.96   12.89
   3  28   3  109.68   10.15
  -3  28  -4    6.48    3.33
   3  28   4    5.04    2.68
  -3  28  -5   80.77    8.55
  -4   0  17   -2.82    2.93
  -4   0  16   95.03   11.44
  -4   0  15   -1.66    4.74
  -4   0  14   54.32    9.86
  -4   0  13   -7.65    6.08
  -4   0  12  360.38   22.68
  -4   0  11    5.91    3.42
  -4   0  11    5.18    4.18
  -4   0  10  640.69   28.21
  -4   0  10  636.09   27.87
  -4   0   9    3.05    4.28
  -4   0   9    0.28    2.72
  -4   0   8   44.88    7.23
  -4   0   8   42.11    6.54
  -4   0   7    4.53    2.65
  -4   0   7   -1.40    2.24
  -4   0   4  810.79   24.97
  -4   0   3    0.53    2.22
  -4   0   2 1815.45   42.87
  -4   0   1   -0.30    2.12
  -4   0   0  700.03   28.59
  -4   0  -1    2.36    2.46
  -4   0  -2 1358.90   43.59
  -4   0  -3    2.14    3.16
  -4   0  -4   90.51   12.51
  -4   0  -5    3.38    4.55
  -4   0  -6 1912.64   63.69
   4   0   8   16.80    8.54
   4   0   9    5.65    5.59
   4   0  10  190.19   26.71
   4   0  11    5.03    5.44
   4   0  12  970.24   66.07
   4   0  12 1167.19   39.91
   4   0  13    5.88    5.13
   4   0  14    8.20    5.72
   4   0  15    1.96    3.77
   4   0  16   40.28    7.67
   4   0  17    0.89    2.73
  -4  -1  17   26.10    6.10
  -4   1  16   -1.32    4.17
  -4  -1  16   -1.07    3.47
  -4   1  15   10.46    4.82
  -4  -1  15    5.13    4.23
  -4  -1  14  895.01   35.70
  -4   1  14  868.02   35.59
  -4   1  13   79.07   10.89
  -4  -1  13   70.27   10.54
  -4   1  12   68.09    9.74
  -4  -1  12   75.28   10.27
  -4   1  11   98.64   11.68
  -4  -1  11  100.89   11.72
  -4   1  11  106.85   12.14
  -4  -1  11   98.88   12.16
  -4   1  10  157.41   14.25
  -4  -1  10  163.76   14.47
  -4   1  10  175.30   14.63
  -4  -1  10  164.30   14.10
  -4  -1   9   23.14    6.04
  -4   1   9   21.80    6.08
  -4   1   9   13.65    4.35
  -4  -1   9   20.39    5.25
  -4   1   8  293.32   17.07
  -4  -1   8  295.07   17.42
  -4  -1   8  261.69   16.14
  -4   1   8  271.71   16.35
  -4  -1   7   77.63    8.31
  -4  -1   7   87.89    9.33
  -4   1   7   89.96    9.19
  -4   1   7   79.52    8.34
  -4  -1   4  556.42   23.03
  -4   1   3   53.72    6.43
  -4  -1   3   59.20    8.01
  -4  -1   2 1437.18   40.38
  -4   1   2 1395.13   35.82
  -4  -1   1    6.60    3.68
  -4   1   1    4.56    2.45
  -4   1   0   81.69    9.82
  -4  -1   0   84.59   10.39
  -4   1  -1    5.82    3.83
  -4  -1  -1    5.79    4.13
  -4  -1  -2 1082.93   39.39
  -4   1  -2 1112.38   39.57
  -4  -1  -3    6.19    4.73
  -4   1  -3   -1.43    3.41
  -4  -1  -4  611.07   32.49
  -4   1  -4  642.23   33.12
  -4  -1  -5  476.10   30.08
  -4   1  -5  455.32   29.53
  -4  -1  -6    5.12    6.42
   4  -1   7  166.09   21.03
  -4  -1  -7  170.10   20.44
   4   1   8  996.35   53.62
   4  -1   8  990.79   53.57
   4   1   9  222.32   27.15
   4  -1   9  262.37   29.75
   4   1  10  307.35   33.79
   4  -1  10  302.59   34.40
   4   1  11   55.63   15.78
   4  -1  11   63.09   16.17
   4   1  12  137.99   24.82
   4   1  12  165.01   15.55
   4  -1  12  129.65   24.97
   4   1  13   19.18    6.86
   4  -1  13   13.39    5.23
   4   1  14  625.87   30.19
   4  -1  14  599.08   29.42
   4   1  15    1.01    3.76
   4  -1  15   -1.09    3.76
   4  -1  16  398.49   22.54
   4   1  16  413.92   23.21
   4   1  17   11.27    4.00
  -4  -2  17   39.89    7.04
  -4  -2  16   83.54   10.71
  -4   2  15    4.03    4.91
  -4  -2  15   11.63    5.62
  -4   2  14  101.22   12.91
  -4  -2  14   84.66   11.40
  -4   2  13   -0.99    4.79
  -4  -2  13    7.87    5.76
  -4  -2  12  163.52   15.60
  -4   2  12  163.97   15.31
  -4   2  11   99.11   11.95
  -4  -2  11  104.11   12.05
  -4   2  11  100.42   11.40
  -4  -2  11  112.11   12.86
  -4   2  10  622.06   27.20
  -4   2  10  590.72   26.64
  -4  -2  10  614.07   27.86
  -4  -2  10  589.51   26.65
  -4   2   9  230.97   16.14
  -4   2   9  248.69   16.95
  -4  -2   9  249.33   17.29
  -4  -2   9  238.41   16.23
  -4  -2   8   10.30    3.93
  -4   2   8   12.88    3.96
  -4  -2   8   16.86    5.27
  -4   2   8   11.81    3.26
  -4   2   7  309.52   16.85
  -4  -2   7  286.08   16.41
  -4   2   7  279.40   15.81
  -4  -2   5   43.37    6.75
  -4  -2   4  126.63   11.92
  -4  -2   3    0.50    2.10
  -4   2   3    3.90    1.71
  -4   2   2  916.62   28.49
  -4  -2   2  861.65   32.61
  -4  -2   1   94.28   11.14
  -4   2   1   92.68    9.82
  -4  -2   0  223.44   17.37
  -4   2   0  217.46   15.65
  -4   2  -1  465.62   24.36
  -4  -2  -1  518.88   27.02
  -4   2  -2 1729.07   49.68
  -4  -2  -2 1753.70   51.57
  -4   2  -3  106.22   13.35
  -4  -2  -3  106.18   13.12
  -4  -2  -4  195.03   18.58
  -4  -2  -5  158.68   17.81
   4  -2   6 2183.23   71.29
  -4  -2  -6 2297.10   71.30
   4  -2   7  243.70   25.41
  -4  -2  -7  266.86   25.77
   4  -2   8   34.80   10.36
  -4   2  -8   23.98    4.49
   4   2   9  218.80   26.17
   4  -2   9  195.89   25.93
   4   2  10   69.87   15.68
   4  -2  10   78.53   17.15
   4   2  11   32.45   12.13
   4  -2  11   29.18   10.18
   4   2  12  896.52   63.39
   4  -2  12  889.26   63.90
   4   2  12 1094.58   38.90
   4   2  13  215.16   18.34
   4  -2  13  212.60   17.89
   4   2  14   13.19    6.18
   4  -2  14   18.93    6.18
   4   2  15   30.32    7.19
   4  -2  15   32.48    6.70
   4  -2  16   25.53    6.25
   4   2  16   29.38    6.95
   4   2  17   38.49    7.08
  -4  -3  17    4.25    3.42
  -4  -3  16   34.74    6.65
  -4   3  15   48.43    9.17
  -4  -3  15   29.96    7.29
  -4  -3  14  649.46   30.52
  -4   3  14  698.76   31.92
  -4  -3  13  140.05   14.65
  -4   3  13  139.64   14.47
  -4  -3  12    1.67    3.37
  -4   3  12    6.31    4.19
  -4  -3  12    2.09    4.08
  -4   3  11  242.64   18.22
  -4  -3  11  225.49   17.43
  -4   3  11  245.22   18.71
  -4  -3  11  252.71   18.32
  -4  -3  10   32.67    7.13
  -4  -3  10   30.84    6.91
  -4   3  10   42.17    7.96
  -4   3  10   33.13    7.01
  -4  -3   9   32.37    6.82
  -4   3   9   32.68    6.43
  -4  -3   9   29.04    6.75
  -4   3   9   32.99    6.20
  -4  -3   8 1072.75   32.07
  -4  -3   8 1048.47   33.56
  -4   3   8 1127.85   34.22
  -4  -3   7   34.78    5.33
  -4  -3   7   41.46    6.51
  -4   3   7   36.50    6.28
  -4   3   7   37.74    5.67
  -4  -3   2  811.42   33.01
  -4  -3   1  599.10   28.78
  -4  -3   0  738.51   32.40
  -4   3   0  731.28   29.31
  -4  -3  -1   15.37    5.70
  -4  -3  -2 2213.26   60.11
  -4  -3  -3   11.16    5.43
   4  -3   4  194.35   19.72
  -4  -3  -4  179.90   18.55
   4  -3   5   96.73   14.66
  -4  -3  -5   99.88   14.45
   4  -3   6   74.48   13.06
  -4  -3  -6   70.77   13.14
  -4   3  -7  143.71   11.01
   4  -3   7  187.58   21.97
  -4  -3  -7  204.44   22.70
   4  -3   8  745.93   49.25
  -4  -3  -8  699.81   44.01
   4  -3   9  651.15   47.50
   4  -3  10  326.17   35.47
   4   3  10  310.50   33.47
   4   3  11  251.11   32.45
   4  -3  11  255.97   33.08
   4   3  12   26.18   11.63
   4  -3  12   33.95   14.36
   4   3  12   27.46    8.05
   4   3  13   10.80    5.11
   4  -3  13   17.45    5.79
   4   3  14  448.06   25.44
   4  -3  14  391.14   23.54
   4   3  15   -2.22    3.79
   4  -3  15    6.25    4.58
   4  -3  16  187.53   14.84
   4   3  16  230.36   17.17
  -4  -4  18  241.34   14.28
  -4  -4  17   34.91    6.41
  -4  -4  16   95.48   10.65
  -4  -4  15   -1.30    3.87
  -4  -4  14  109.67   12.82
  -4   4  14  112.94   13.76
  -4   4  13   46.99    9.71
  -4  -4  13   42.20    8.32
  -4  -4  12   90.54   11.77
  -4   4  12  112.20   13.08
  -4  -4  12   97.69   12.12
  -4  -4  11  347.61   21.68
  -4  -4  11  393.93   22.73
  -4   4  11  406.62   23.54
  -4   4  10  746.73   30.03
  -4  -4  10  735.91   29.58
  -4  -4  10  727.60   30.58
  -4   4  10  788.26   32.01
  -4   4   9   90.38   10.16
  -4  -4   9   88.08   10.29
  -4  -4   9  100.45   10.57
  -4   4   9   88.36   10.58
  -4   4   8  191.08   14.35
  -4  -4   8  168.81   13.60
  -4   4   8  211.19   15.09
  -4  -4   8  179.50   13.47
  -4   4   7   80.26    8.61
  -4  -4   7   84.03    9.48
  -4  -4   7   75.09    8.12
  -4   4   7   53.41    7.34
  -4   4   6  353.75   17.42
   4  -4  -2   33.83    5.60
   4  -4  -1   42.95    7.22
  -4  -4   1   40.45    7.83
   4  -4   0  405.10   23.26
  -4  -4   0  437.99   26.04
   4  -4   1   33.33    7.32
  -4  -4  -1   28.08    7.17
   4  -4   2  985.15   40.45
  -4  -4  -2 1015.41   42.30
   4  -4   3  165.27   17.48
  -4  -4  -3  146.56   16.59
   4  -4   4  148.09   17.75
  -4  -4  -4  162.63   18.22
   4  -4   5    3.14    5.82
  -4  -4  -5    4.97    4.35
   4  -4   6 1136.91   53.99
  -4  -4  -6 1174.07   52.33
  -4   4  -7   46.21    6.48
  -4  -4  -7   56.86   12.42
   4  -4   7   54.34   12.90
  -4   4  -8  222.46   14.39
   4  -4   8  285.09   30.41
  -4  -4  -8  315.06   30.01
  -4   4  -9    1.64    2.41
   4  -4   9    6.11    6.56
   4   4  10  115.98   21.08
   4  -4  10  121.49   21.52
   4   4  11   23.03   11.69
   4  -4  11   10.36    7.76
   4   4  12  403.48   43.36
   4  -4  12  430.53   45.09
   4   4  12  513.85   26.67
   4   4  13   18.73    6.42
   4  -4  13   14.89    5.81
   4   4  14   34.88    7.99
   4  -4  14   18.23    5.80
   4   4  15   16.82    6.00
   4  -4  15   15.28    5.47
   4   4  16    0.23    3.88
  -4  -5  18  135.35   10.60
  -4  -5  17   20.91    4.88
  -4  -5  16  105.62   11.60
  -4  -5  15    8.68    4.76
  -4  -5  14  921.43   36.38
  -4   5  13   -7.84    6.46
  -4  -5  13   -1.80    4.37
  -4  -5  12   48.75    8.62
  -4   5  12   56.02    9.76
  -4  -5  11   18.82    6.39
  -4  -5  11   14.17    5.52
  -4   5  11   23.78    6.38
  -4  -5  10    4.94    4.12
  -4  -5  10    5.87    4.54
  -4   5  10    0.84    3.85
  -4   5  10    6.48    4.91
  -4  -5   9   -1.59    2.65
  -4   5   9    0.03    3.34
  -4  -5   9   -3.81    3.33
  -4   5   9    0.73    3.00
  -4   5   8 1365.26   37.72
  -4  -5   8 1214.12   36.77
  -4   5   8 1308.56   38.59
  -4  -5   8 1208.53   34.50
  -4   5   7   71.91    8.65
  -4  -5   7   58.51    7.92
  -4   5   7   72.10    8.79
  -4  -5   7   47.40    6.24
  -4   5   6    7.59    3.03
  -4   5   6    7.45    2.87
   4  -5  -2  477.08   21.62
   4  -5  -1  335.13   20.79
  -4  -5   0  775.02   36.36
   4  -5   0  879.92   36.07
   4  -5   1   88.48   12.09
  -4  -5  -1   78.15   11.97
   4  -5   2 3761.46   83.17
  -4  -5  -2 3665.83   83.90
   4  -5   3   15.68    5.75
  -4  -5  -3   19.07    7.18
   4  -5   4   60.55   11.88
  -4  -5  -4   63.87   12.00
   4  -5   5   13.59    6.82
  -4  -5  -5   -2.79    5.70
  -4   5  -6   98.71    9.38
   4  -5   6  132.20   19.31
  -4  -5  -6  104.68   15.74
  -4  -5  -7   13.51    7.07
  -4   5  -7    7.04    2.46
   4  -5   7   18.51    8.07
  -4   5  -8  493.04   22.14
  -4  -5  -8  643.85   43.70
   4  -5   8  612.13   44.29
  -4   5  -9    1.92    2.62
   4  -5   9   -0.94    5.16
  -4  -5  -9    2.33    6.19
   4   5  10  692.32   51.11
   4  -5  10  707.22   53.28
   4  -5  11   13.62    9.63
   4   5  11   11.72    7.81
   4   5  11   13.24    6.15
   4  -5  12   97.37   21.90
   4   5  12  130.15   13.99
   4   5  13   52.32    9.84
   4  -5  13   46.09    8.48
   4  -5  14   67.19    9.63
   4   5  14   88.81   11.52
   4   5  15   14.08    5.27
   4   5  16  312.03   19.81
  -4  -6  17    5.89    2.91
  -4  -6  16  185.84   15.04
  -4  -6  15    1.93    4.38
  -4  -6  14   24.98    6.65
  -4  -6  13   55.27    9.38
  -4  -6  12   70.28   10.62
  -4  -6  11   19.42    6.26
  -4   6  11   12.87    5.83
  -4  -6  10  548.96   25.84
  -4  -6  10  491.18   24.99
  -4  -6   9    4.68    3.59
  -4   6   9    3.27    3.51
  -4   6   9    4.88    3.40
  -4  -6   9    3.48    2.64
  -4   6   8  554.36   24.08
  -4  -6   8  481.75   23.24
  -4  -6   8  517.26   22.58
  -4   6   7  218.21   14.67
  -4  -6   7  187.77   13.89
  -4   6   6   77.88    8.39
   4  -6  -2   14.53    3.82
   4  -6  -1  182.24   15.50
   4  -6   0 1961.62   54.73
   4  -6   1  563.53   31.24
  -4  -6  -1  531.85   31.86
   4  -6   2   85.49   13.39
  -4  -6  -2   64.33   11.35
  -4  -6  -3  296.03   25.29
   4  -6   3  297.05   25.40
  -4  -6  -4  152.53   18.95
   4  -6   4  189.68   21.09
   4  -6   5  272.07   26.37
  -4  -6  -5  254.97   25.19
  -4   6  -6  317.39   17.15
   4  -6   6  354.15   31.42
  -4  -6  -6  364.04   30.64
  -4   6  -7   67.10    8.16
   4  -6   7   75.81   15.72
  -4  -6  -7   88.84   16.57
  -4   6  -8  623.80   25.57
  -4  -6  -8  747.25   47.96
   4  -6   8  689.28   48.29
  -4   6  -9   25.35    5.53
   4  -6   9   21.99    7.69
  -4  -6  -9   15.38    8.72
   4  -6  10   80.84   18.17
   4   6  11   43.97   13.76
   4   6  11   57.95    9.72
   4  -6  11   63.75   17.08
   4   6  12  282.55   20.29
   4  -6  12  242.39   18.54
   4   6  13   59.59   10.17
   4  -6  13   50.12    8.60
   4   6  14   56.24    9.70
   4   6  15   69.54   10.21
   4   6  16    2.94    3.73
  -4  -7  17   16.39    4.44
  -4  -7  16   54.04    8.17
  -4  -7  15   40.30    7.72
  -4  -7  14  755.53   32.36
  -4  -7  13   52.83    8.87
  -4  -7  12    4.47    4.27
  -4  -7  11   61.03    9.74
  -4  -7  10  132.46   13.03
  -4   7   9  128.05   12.37
  -4  -7   9  117.28   11.23
  -4  -7   8  521.60   24.34
  -4  -7   8  536.18   23.10
  -4  -7   7    0.35    1.53
  -4   7   7    2.84    3.07
  -4  -7   7    4.17    2.86
  -4   7   6   65.81    7.70
  -4  -7   6   52.61    7.16
  -4   7   5   74.28    7.93
   4  -7  -1 1470.91   45.47
   4  -7   0    3.35    2.59
   4  -7   1  165.87   17.57
  -4  -7  -1  123.52   15.63
  -4  -7  -2 3395.17   87.40
   4  -7   2 3547.27   85.43
   4  -7   3   74.16   13.01
  -4  -7  -3   50.16   12.03
   4  -7   4   23.26    7.65
  -4  -7  -4   30.51   11.00
  -4   7  -5    2.35    2.20
   4  -7   5    6.99    6.00
  -4  -7  -5    6.74    6.78
  -4   7  -6  127.65   11.47
   4  -7   6  172.69   22.44
  -4  -7  -6  184.05   22.81
  -4   7  -7  276.64   17.08
   4  -7   7  312.21   31.26
  -4  -7  -7  303.43   29.60
  -4   7  -8  855.28   30.59
   4  -7   8  886.32   55.46
  -4  -7  -8  969.51   55.62
  -4   7  -9  165.51   13.79
   4  -7   9  167.43   25.51
  -4  -7  -9  163.96   24.69
   4  -7  10  194.83   29.40
   4   7  10  184.83   15.65
   4   7  11    1.82    5.56
   4   7  11   21.01    6.95
   4  -7  11   26.06   11.88
   4   7  12   10.90    5.35
   4  -7  12    5.63    3.46
   4   7  13   69.28   10.28
   4   7  14   98.05   12.14
   4   7  15    2.45    3.50
   4   7  16  254.68   17.49
  -4  -8  17   48.43    6.75
  -4  -8  16  172.42   13.82
  -4  -8  15    5.61    3.99
  -4  -8  14   -5.61    5.07
  -4  -8  13   18.25    6.42
  -4  -8  12  669.70   30.08
  -4  -8  11   31.53    7.79
  -4  -8  10  277.85   18.53
  -4  -8   9   29.65    6.19
  -4   8   8   69.87    8.90
  -4  -8   8   55.02    7.97
  -4  -8   7   20.29    4.51
  -4   8   7   30.70    6.00
  -4  -8   7   20.45    4.99
  -4  -8   6   16.58    4.46
  -4   8   6   18.40    4.56
  -4   8   5  203.88   13.39
   4  -8  -1   50.54    8.79
   4  -8   0  667.37   34.14
   4  -8   1  481.92   30.67
   4  -8   2  303.06   25.50
  -4  -8  -2  274.77   25.48
   4  -8   3  220.44   22.86
  -4  -8  -3  215.83   23.26
  -4   8  -4   52.48    6.99
   4  -8   4   55.88   11.89
  -4  -8  -4   56.19   12.43
  -4   8  -5  171.95   13.03
   4  -8   5  204.29   24.42
  -4  -8  -5  222.14   24.76
  -4   8  -6 1411.04   38.51
   4  -8   6 1457.86   66.88
  -4   8  -7    2.35    3.12
   4  -8   7    9.77    7.04
  -4  -8  -7   -2.33    8.29
  -4   8  -8  190.79   14.93
   4  -8   8  168.95   25.01
  -4  -8  -8  190.63   25.35
  -4   8  -9  170.49   14.31
   4  -8   9  178.16   26.34
  -4  -8  -9  192.24   26.67
  -4   8 -10   10.21    4.09
   4   8  10    3.55    4.96
  -4  -8 -10   23.12   10.81
   4  -8  10    4.77    7.90
   4   8  11    9.86    5.50
   4  -8  11    1.80    5.78
   4   8  12  235.59   18.88
   4  -8  12  197.36   15.65
   4   8  13  101.44   12.31
   4  -8  13   80.66   10.33
   4   8  14   33.00    7.61
   4   8  15  104.00   11.98
  -4  -9  17    1.29    2.02
  -4  -9  16   15.06    4.77
  -4  -9  15   85.80   10.53
  -4  -9  14  765.37   31.91
  -4  -9  13   62.15    9.53
  -4  -9  12   61.24    9.68
  -4  -9  11   19.87    5.97
  -4  -9  10  264.82   18.32
  -4  -9   9    5.31    4.02
  -4  -9   8  343.58   18.73
  -4  -9   7    1.31    2.51
  -4   9   7    6.18    4.23
  -4   9   6   98.54    9.84
  -4   9   5   59.10    7.36
   4  -9  -1  951.42   39.87
   4  -9   0   37.56    8.50
   4  -9   1   26.75    8.03
  -4  -9  -2  346.16   30.02
   4  -9   2  330.74   27.97
  -4   9  -3    3.67    2.75
   4  -9   3    3.69    4.11
  -4  -9  -3    5.79    6.06
  -4   9  -4  450.82   20.81
   4  -9   4  500.77   37.31
  -4  -9  -4  512.18   38.56
  -4   9  -5    5.98    2.92
   4  -9   5    3.57    4.74
  -4  -9  -5    0.76    4.92
  -4   9  -6   78.95    9.61
   4  -9   6   59.73   14.93
  -4  -9  -6   78.28   16.22
  -4   9  -7   10.45    3.55
  -4  -9  -7    4.23    7.72
   4  -9   7    3.77    5.27
  -4   9  -8  587.02   26.87
  -4  -9  -8  645.49   47.69
   4  -9   8  577.53   47.26
  -4   9  -9   -0.86    2.80
   4   9   9    5.49    4.69
  -4  -9  -9    1.91    5.27
   4  -9   9   -4.42    7.90
  -4  -9 -10   31.76   12.53
  -4   9 -10   33.65    7.05
   4   9  10   27.97    6.72
   4  -9  10   28.10   12.59
   4   9  11   64.07   10.47
   4   9  12   11.89    5.29
   4  -9  13   58.28    8.49
   4   9  13   57.13    9.92
   4   9  14  641.61   29.65
   4  -9  14  598.21   25.80
   4   9  15   53.28    8.85
  -4 -10  17   -5.60    2.88
  -4 -10  16   49.80    7.19
  -4 -10  15   37.79    7.15
  -4 -10  14    8.98    4.81
  -4 -10  13   48.47    8.43
  -4 -10  12  670.03   29.85
  -4 -10  11   19.67    5.33
  -4 -10  10  367.94   21.28
  -4 -10   9    7.66    4.02
  -4 -10   8   36.94    6.59
  -4  10   6   13.99    4.09
  -4  10   5   31.97    5.90
  -4  10   4 1268.16   32.51
   4 -10  -1  164.40   17.05
   4 -10   0   28.88    8.60
  -4  10  -1   19.95    4.20
   4 -10   1   15.91    4.44
  -4 -10  -2  378.87   32.88
  -4  10  -2  370.12   18.31
   4 -10   2  392.83   32.07
  -4  10  -3    9.44    3.49
  -4 -10  -3    9.21    6.62
   4 -10   3   14.50    7.47
  -4 -10  -4    6.18    6.65
  -4  10  -4    3.58    2.49
   4 -10   4   13.27    6.66
  -4  10  -5    4.92    2.69
  -4 -10  -5    7.58    8.95
   4 -10   5    9.99    6.18
  -4  10  -6 1202.08   37.03
   4 -10   6 1219.51   65.71
  -4 -10  -6 1248.41   64.74
  -4  10  -7   33.48    6.85
  -4 -10  -7   33.64   11.91
   4 -10   7   31.49   10.38
  -4  10  -8   -0.30    3.58
  -4 -10  -8   -4.77    5.46
   4 -10   8    1.37    6.12
   4  10   8    8.65    4.91
   4  10   9    7.73    4.71
  -4  10  -9    1.49    2.81
  -4 -10  -9    5.48    6.25
   4 -10   9    0.86    5.41
  -4  10 -10   -1.78    3.41
   4  10  10   -0.19    3.68
   4 -10  10   -5.57    9.49
   4  10  11    5.57    5.35
   4  10  12  571.14   28.71
   4 -10  13   23.19    6.00
   4  10  13   31.10    7.51
   4 -10  14    6.50    3.32
   4  10  14   12.00    4.30
   4  10  15    7.18    4.04
  -4 -11  16    4.10    2.58
  -4 -11  15    7.54    3.81
  -4 -11  14  784.38   30.82
  -4 -11  13    7.31    5.28
  -4 -11  12   18.80    6.47
  -4 -11  11    4.76    3.82
  -4 -11  10  224.50   16.71
  -4 -11   9   44.93    7.49
  -4 -11   8  295.16   17.91
  -4  11   5  153.92   12.09
  -4  11   4  753.53   25.17
  -4  11   4  721.08   26.70
  -4  11   3  168.52   12.83
  -4  11   2   98.55   10.02
  -4  11   1   36.85    6.33
   4 -11   0  210.46   21.59
   4 -11   1  129.95   18.13
   4 -11   2  262.55   26.80
  -4 -11  -2  216.25   25.54
  -4  11  -3    5.19    2.65
  -4 -11  -3    1.70    7.01
   4 -11   3    6.83    6.22
  -4  11  -4  586.90   24.95
   4 -11   4  679.72   46.91
  -4 -11  -4  674.01   47.19
  -4  11  -5  103.60   10.78
  -4 -11  -5  123.73   20.96
   4 -11   5   93.12   18.44
  -4  11  -6   86.68   10.39
   4 -11   6   89.57   18.22
  -4 -11  -6   96.24   18.72
  -4 -11  -7  155.29   23.83
   4  11   7  148.36   13.55
   4 -11   7  134.40   24.37
  -4  11  -7  161.12   14.27
  -4  11  -8  230.28   17.49
   4  11   8  242.72   17.88
  -4 -11  -8  232.76   29.95
   4 -11   8  188.78   28.63
  -4 -11  -9   19.01    9.23
  -4  11  -9   30.07    6.82
   4  11   9   28.83    7.34
   4 -11   9    5.31    8.64
  -4  11 -10  202.96   16.73
   4  11  10  201.98   16.98
   4 -11  10  189.50   32.20
   4  11  11    7.81    4.74
   4  11  12    1.31    3.86
   4 -11  13   -2.32    3.06
   4  11  13   -0.05    4.35
   4  11  14  676.82   29.67
   4 -11  14  638.17   27.28
   4  11  15   -1.99    3.78
   4 -11  15    1.65    2.65
  -4 -12  16   98.11    9.05
  -4 -12  15  144.57   12.29
  -4 -12  14   52.69    8.52
  -4 -12  13    5.13    3.65
  -4 -12  12  158.71   14.48
  -4 -12  11   14.58    4.32
  -4 -12  10  427.53   22.85
  -4 -12   9   42.23    7.34
  -4  12   5  324.10   18.66
  -4  12   4  521.51   23.67
  -4  12   3  176.50   12.97
  -4  12   3  176.86   13.83
  -4  12   2  641.74   25.02
  -4  12   2  625.60   25.96
  -4  12   1    4.55    2.76
   4 -12   0  218.34   23.22
   4 -12   1  174.89   21.47
   4 -12   2  518.80   39.64
   4 -12   3  273.05   30.34
  -4 -12  -3  278.40   30.80
  -4  12  -4  129.79   12.25
   4 -12   4  145.32   23.08
  -4 -12  -4  149.23   23.10
  -4  12  -5  583.27   26.16
  -4 -12  -5  694.07   51.18
   4 -12   5  582.27   47.22
  -4  12  -6  410.44   22.51
   4  12   6  366.97   20.41
   4 -12   6  451.42   42.59
  -4 -12  -6  437.05   40.65
  -4  12  -7    4.57    4.03
  -4 -12  -7    8.09    5.42
   4  12   7   10.93    4.85
   4 -12   7    7.64    6.38
   4 -12   8   72.55   19.29
  -4  12  -8   71.58   10.21
   4  12   8   71.78   10.30
  -4 -12  -8   62.02   16.29
   4 -12   9   18.57   12.34
  -4  12  -9    3.70    3.78
   4  12   9    9.39    4.87
  -4 -12  -9   -7.47    9.35
  -4  12 -10   10.15    4.65
   4  12  10   14.61    5.92
   4  12  11   -1.82    4.23
   4  12  12  568.84   28.23
   4 -12  13    6.33    4.00
   4  12  13    8.51    4.14
   4 -12  14   13.25    4.74
   4  12  14    7.63    4.40
   4  12  15   -0.24    2.68
   4 -12  15    2.30    2.37
  -4 -13  15    2.66    2.63
  -4 -13  14  547.98   24.43
  -4 -13  13   46.22    8.13
  -4 -13  12   14.64    5.93
  -4 -13  11   21.65    5.92
  -4 -13  10  142.74   13.23
  -4 -13   9   28.74    6.56
  -4  13   5  156.24   13.53
  -4  13   4  436.80   22.60
  -4  13   3   30.74    5.72
  -4  13   3   37.95    6.61
  -4  13   2  220.42   15.99
  -4  13   1   24.71    5.81
  -4  13   0  405.82   21.71
   4 -13   0  361.29   31.14
   4  13   0  315.53   19.29
   4 -13   1   27.32   10.31
   4 -13   2 1607.65   72.01
   4 -13   3   10.93    6.92
  -4 -13  -3   26.39    9.98
   4 -13   4   63.30   15.91
  -4  13  -4   49.77    7.83
  -4 -13  -4   50.57   14.32
  -4  13  -5  816.56   31.95
   4 -13   5  853.74   58.97
  -4 -13  -5  822.39   57.20
   4 -13   6   68.98   17.98
  -4  13  -6   58.12    8.60
  -4 -13  -6   79.36   18.04
   4 -13   7  127.40   25.09
  -4  13  -7  150.43   14.98
   4  13   7  129.33   12.98
  -4 -13  -7  122.34   22.43
  -4  13  -8  377.80   23.41
   4  13   8  344.86   21.53
   4 -13   8  323.52   39.73
  -4 -13  -8  281.71   34.58
   4 -13   9   10.42   10.17
  -4  13  -9   22.06    6.44
   4  13   9   13.01    5.70
  -4  13 -10  324.77   21.70
   4  13  10  297.08   20.42
   4  13  11    7.14    4.03
   4  13  12    4.95    3.96
   4 -13  13    1.93    3.22
   4  13  13   -0.37    3.43
   4 -13  14  201.60   15.14
   4  13  14  183.70   15.30
   4  13  15   -1.10    3.12
   4 -13  15    4.03    2.56
  -4 -14  15    4.52    2.94
  -4 -14  14   59.08    8.14
  -4 -14  13   10.59    4.02
  -4 -14  12   65.03    9.32
  -4 -14  11   59.86    8.64
  -4 -14  10  455.15   23.20
  -4  14   6  428.11   23.36
  -4  14   5  138.60   13.44
  -4  14   4  189.72   15.24
  -4  14   3    4.21    3.19
  -4  14   3    0.59    2.90
  -4  14   2   49.01    8.42
  -4  14   1    1.80    2.38
  -4  14   0  744.00   30.21
   4  14   0  666.10   28.58
   4 -14   1   96.84   17.26
   4 -14   2  314.89   32.83
   4 -14   3  127.86   22.31
  -4 -14  -3   99.11   19.32
  -4 -14  -4  427.18   41.85
   4 -14   4  434.52   41.39
  -4 -14  -5   77.27   18.95
   4 -14   5   64.78   16.74
  -4  14  -5   73.88   10.15
   4 -14   6  147.22   25.92
  -4 -14  -6  125.41   23.67
  -4  14  -6  154.76   14.54
   4 -14   7    9.27    7.79
  -4  14  -7    8.73    4.82
  -4 -14  -7    5.32    7.44
  -4  14  -8  327.88   22.47
   4  14   8  301.40   20.06
   4 -14   8  304.49   38.71
  -4 -14  -8  229.33   31.66
  -4  14  -9   -0.72    4.09
   4  14   9    2.49    3.90
  -4  14 -10   41.90    8.22
   4  14  10   34.44    7.75
   4  14  11   11.62    4.31
   4  14  12  541.91   27.16
   4  14  13  -19.96    7.85
   4 -14  13   -2.35    3.44
   4  14  14   -6.80    4.61
   4 -14  14   -1.32    2.63
   4  14  15    9.38    3.33
   4 -14  15    7.23    2.57
  -4 -15  14  180.19   12.86
  -4 -15  13    5.21    3.12
  -4 -15  12   13.74    5.08
  -4 -15  11   13.76    4.81
  -4  15   6    1.36    2.88
  -4  15   5   66.02    9.80
  -4  15   4  245.32   17.82
  -4  15   3   50.40    7.87
  -4  15   3   51.09    8.52
  -4  15   2  497.22   25.39
  -4  15   1  109.43   11.96
   4  15   0  186.27   15.25
  -4  15   0  207.30   16.29
   4  15   1   44.19    7.80
   4 -15   1   34.12   10.62
   4 -15   2 1242.13   68.23
   4  15   2 1317.45   43.16
  -4 -15  -3  107.64   21.01
   4 -15   3   80.79   17.95
  -4 -15  -4   71.29   18.58
   4 -15   4   66.63   17.02
  -4 -15  -5  188.89   29.08
  -4  15  -5  159.45   14.66
   4 -15   5  160.89   27.39
  -4  15  -6  154.72   15.30
   4 -15   6  168.75   29.92
  -4 -15  -6  157.40   26.78
   4 -15   7   12.31   10.07
  -4  15  -7    4.21    5.08
  -4 -15  -7   -1.15    6.38
  -4  15  -8  396.38   24.75
  -4  15  -9   30.14    7.44
   4  15   9   35.35    7.21
  -4  15 -10  313.83   21.83
   4  15  10  273.51   19.90
  -4  15 -11   -0.52    3.00
   4  15  11    2.35    3.31
   4  15  12  -20.10    9.40
   4  15  13    5.53    3.87
   4 -15  13   18.55    5.75
   4 -15  14   95.01   10.28
   4  15  14   81.08    9.81
   4 -15  15    0.76    1.68
  -4  16   6  214.10   17.20
  -4  16   5  126.30   13.60
  -4  16   4  264.75   19.20
  -4  16   3   10.38    4.63
  -4  16   3    7.24    4.24
  -4  16   2   14.04    4.97
  -4  16   1   12.25    4.62
   4  16   0  517.77   26.06
   4  16   1   19.64    5.33
   4 -16   2  260.12   32.22
   4  16   2  333.50   21.81
   4  16   3   66.00    9.92
   4 -16   3   54.84   16.47
  -4 -16  -3   60.33   16.93
   4 -16   4   88.07   20.87
  -4 -16  -4  122.19   25.06
  -4  16  -5   63.06    9.65
   4 -16   5   47.43   15.65
  -4 -16  -5   54.01   18.09
  -4  16  -6  481.91   27.02
  -4 -16  -6  347.10   40.28
   4 -16   6  438.52   48.06
  -4  16  -7   79.28   11.39
  -4  16  -8  183.84   17.44
  -4  16  -9   30.23    7.79
   4  16  10   49.67    8.21
  -4  16 -10   82.17   11.31
   4  16  11   -1.06    6.80
  -4  16 -11    6.88    3.56
   4  16  12  216.10   18.17
   4  16  13  133.42   13.02
   4 -16  13  107.69   11.67
   4  16  14   27.27    5.18
   4 -16  14   25.01    5.61
  -4  17   7    4.77    4.20
  -4  17   6    7.97    4.17
  -4  17   5   30.11    6.95
  -4  17   4   80.53   10.99
  -4  17   3  385.65   22.39
  -4  17   3  424.97   24.71
  -4  17   2  495.27   26.75
  -4  17   1  279.80   19.99
   4  17   0   10.37    4.00
   4  17   1   42.84    7.90
   4  17   2  197.45   17.11
   4  17   3    0.83    5.05
  -4 -17  -3   -0.95   10.40
   4 -17   3   -2.45    6.42
  -4 -17  -4  169.86   28.31
   4 -17   4  140.86   27.19
   4  17   4  217.64   18.98
   4  17   5   -4.58    7.85
  -4  17  -5    9.63    6.30
   4 -17   5    7.30    6.24
  -4 -17  -5    1.57    8.12
   4  17   6  123.96   14.49
  -4  17  -6  117.38   14.08
  -4 -17  -6   82.61   21.20
   4  17   7   -4.57    9.99
  -4  17  -7   18.03    7.40
  -4  17  -8  589.34   30.81
   4  17   8  624.36   34.05
   4  17   9   -2.08    8.47
  -4  17  -9   15.77    7.02
  -4  17 -10  366.44   23.34
   4  17  10  381.07   25.87
   4  17  11  -11.13    6.89
  -4  17 -11   -4.07    5.31
   4  17  12   16.11    6.08
   4  17  13   10.88    4.39
   4 -17  13   17.66    5.46
   4 -17  14   92.14    9.21
   4  17  14   93.72    9.14
  -4  18   7    1.15    3.22
  -4  18   6  267.92   19.97
  -4  18   5    5.25    4.49
  -4  18   4  480.25   26.65
  -4  18   3   33.17    7.30
  -4  18   3   27.70    7.06
  -4  18   2  183.61   16.71
  -4  18   1  114.08   13.33
   4  18   0   58.22    9.02
   4  18   1   85.53   11.08
  -4 -18  -2  281.44   36.13
   4  18   2  314.90   21.71
   4  18   3    5.98    4.39
  -4 -18  -3   -0.56    7.42
   4 -18   3    0.66    8.58
   4  18   4   21.56    6.69
  -4 -18  -4   16.98    7.98
  -4  18  -4   41.95    9.16
   4 -18   4   16.99   13.22
   4  18   5   -4.57    7.17
  -4  18  -5   18.92    6.66
  -4  18  -6 1219.91   44.00
   4  18   6 1216.34   46.65
   4  18   7   31.87    7.31
  -4  18  -7   59.97   10.63
   4  18   8    8.24    7.05
  -4  18  -8   12.18    6.30
   4  18   9   97.93   13.16
  -4  18  -9   88.35   11.93
   4  18  10   -2.56    6.32
  -4  18 -10    1.12    4.10
   4  18  11   58.01    9.81
  -4  18 -11   45.17    8.22
   4  18  12  351.04   21.30
   4 -18  13   57.64    7.88
   4  18  13   66.54    8.72
  -4  19   7   20.83    5.84
  -4  19   6   31.98    7.29
  -4  19   5   -4.24    4.67
  -4  19   4  376.71   24.33
  -4  19   3   30.25    6.62
  -4  19   3   31.48    8.02
  -4  19   2  547.05   27.92
  -4  19   2  525.21   28.59
   4  19   0   58.04    9.12
   4  19   1    6.49    4.86
   4  19   2  135.83   14.45
   4  19   3    2.46    3.66
  -4  19  -4  405.96   25.51
   4  19   4  408.85   26.14
   4  19   5   30.71    6.95
  -4  19  -5   49.60   10.37
   4  19   6   20.36    6.92
  -4  19  -6   27.39    8.47
   4  19   7   28.49    7.69
  -4  19  -7   33.82    8.58
  -4  19  -8  515.88   28.88
   4  19   8  567.38   31.42
   4  19   9   -3.64    6.99
  -4  19  -9   -1.82    4.95
   4  19  10  131.51   14.59
  -4  19 -10  109.66   12.30
   4  19  11   58.27    9.71
  -4  19 -11   42.12    7.32
   4  19  12   40.71    7.51
   4  19  13    1.82    2.88
   4 -19  13    5.41    3.39
  -4  20   7   18.33    5.57
  -4  20   6  263.94   19.94
  -4  20   5  115.18   13.65
  -4  20   4  593.79   30.49
  -4  20   3    6.63    4.07
  -4  20   3    5.51    4.08
  -4  20   2  149.19   14.91
  -4  20   2  144.13   15.47
   4  20   0  142.14   13.93
   4  20   1  109.43   12.89
   4  20   2  156.42   15.60
  -4  20  -3  121.59   14.44
   4  20   3  105.12   13.25
   4  20   4   14.25    6.67
  -4  20  -4   25.97    8.85
   4  20   5   19.22    7.29
  -4  20  -5    6.56    7.07
  -4  20  -6  839.04   36.62
   4  20   6  860.26   38.18
   4  20   7   19.67    7.80
  -4  20  -7   32.18    8.77
   4  20   8    0.87    5.05
  -4  20  -8    6.52    4.91
  -4  20  -9  139.45   14.31
   4  20   9  145.40   15.65
   4  20  10    6.12    4.59
  -4  20 -10   -6.44    5.01
   4  20  11   25.85    6.65
   4  20  12  280.53   17.30
  -4  21   6   42.53    8.42
  -4  21   5   16.86    5.39
  -4  21   4  441.46   26.05
  -4  21   3   35.91    7.47
  -4  21   3   33.68    7.57
  -4  21   2  153.06   15.19
  -4  21   1   15.80    6.23
  -4  21   0  193.32   17.57
   4  21   0  159.80   14.66
  -4  21  -1  165.50   16.18
   4  21   1  149.31   14.78
  -4  21  -2  184.57   17.45
   4  21   2  144.36   14.80
   4  21   3   75.60   11.93
  -4  21  -3   65.85   11.30
  -4  21  -4  464.07   27.41
   4  21   4  426.87   25.87
   4  21   5   98.95   14.11
  -4  21  -5  113.95   14.26
   4  21   6    5.89    4.52
  -4  21  -6    5.26    6.02
   4  21   7   80.90   13.14
  -4  21  -7   81.67   12.25
  -4  21  -8  237.35   18.55
   4  21   8  266.41   20.72
  -4  21  -9  168.05   15.15
   4  21   9  185.34   16.80
  -4  21 -10  200.36   15.13
   4  21  10  258.46   18.80
   4  21  11  106.01   11.52
   4  21  12    8.76    3.77
   4 -21  12    2.58    2.44
  -4  22   2   21.87    7.05
  -4  22   1    3.94    4.57
  -4  22   0   81.87   11.86
  -4  22  -1   17.48    7.78
   4  22   1   -1.89    3.45
  -4  22  -2  193.13   18.20
   4  22   2  167.08   15.22
   4  22   3   64.14   10.61
  -4  22  -3   73.95   12.35
   4  22   4   78.92   12.04
  -4  22  -4   93.51   13.22
   4  22   5   19.01    7.81
  -4  22  -5   12.32    7.08
  -4  22  -6  230.46   19.27
   4  22   6  235.32   19.61
   4  22   7   36.06    8.10
  -4  22  -7   22.59    6.54
   4  22   8   67.17   11.07
  -4  22  -8   54.15    8.86
   4  22   9   42.23    9.04
  -4  22  -9   18.24    4.57
   4  22  10   25.98    6.67
  -4  22 -10    2.36    2.84
   4  22  11   21.63    5.27
  -4  23   2  231.95   17.93
  -4  23   1    3.88    5.24
  -4  23   0  103.00   12.55
  -4  23  -1   -4.94    3.94
   4  23   1    2.73    3.81
  -4  23  -2  531.73   28.17
   4  23   2  430.73   24.01
  -4  23  -3   89.69   12.77
   4  23   3  101.85   12.50
  -4  23  -4  173.44   16.14
   4  23   4  136.92   14.33
  -4  23  -5  109.38   13.37
   4  23   5  109.79   13.52
   4  23   6   39.90    8.85
  -4  23  -6   19.22    6.54
   4  23   7   49.75    9.22
  -4  23  -7   42.40    7.83
  -4  23  -8  124.52   12.41
   4  23   8  145.71   14.23
  -4  23  -9   75.81    8.99
   4  23   9   98.51   11.08
   4  23  10  291.84   17.31
  -4  24   2   10.52    5.03
  -4  24   1   14.71    5.17
  -4  24   0  255.47   19.18
  -4  24  -1    6.88    5.64
   4  24   1    3.47    3.27
  -4  24  -2  288.57   20.85
   4  24   2  251.38   17.88
  -4  24  -3   25.84    7.09
   4  24   3   13.49    4.07
  -4  24  -4   57.09    9.74
   4  24   4   37.51    7.23
  -4  24  -5   11.74    5.66
   4  24   5   -3.48    5.09
  -4  24  -6  103.78   11.40
   4  24   6  102.85   11.77
  -4  24  -7    0.67    3.39
   4  24   7    0.21    3.71
  -4  24  -8  117.89   11.22
   4  24   8  116.75   11.58
  -4  24  -9    6.63    3.17
   4  24   9    1.86    2.43
  -4  25   2  309.95   18.43
  -4  25   1   96.20   10.90
  -4  25   0   14.13    5.57
  -4  25  -1   69.83   10.37
  -4  25  -2  414.44   23.57
   4  25   2  333.21   19.43
  -4  25  -3  131.76   13.47
   4  25   3  104.14   11.05
  -4  25  -4   89.37   11.15
   4  25   4   82.00    9.90
  -4  25  -5  121.62   12.59
   4  25   5  107.56   11.74
  -4  25  -6   78.75   10.02
   4  25   6   65.98    8.79
  -4  25  -7    9.80    4.05
   4  25   7    6.34    3.32
  -4  25  -8  308.35   16.67
   4  25   8  340.60   18.36
  -4  26   1   49.45    7.33
  -4  26   0  342.35   19.76
  -4  26  -1  113.90   12.11
  -4  26  -2   15.47    5.03
   4  26   2    1.15    2.13
  -4  26  -3   -0.18    3.18
   4  26   3   -0.26    2.29
  -4  26  -4    7.63    4.54
   4  26   4    4.37    2.94
  -4  26  -5   14.41    4.54
   4  26   5    7.31    3.59
  -4  26  -6  205.51   14.22
   4  26   6  187.12   13.40
  -4  26  -7   18.53    4.17
   4  26   7   22.37    4.88
  -4  27   1   67.45    7.93
  -4  27   0    9.54    3.62
  -4  27  -1   14.86    4.23
  -4  27  -2  218.33   15.16
  -4  27  -3    6.45    3.45
   4  27   3    5.11    2.76
  -4  27  -4   38.75    6.47
   4  27   4   36.67    5.78
  -4  27  -5   31.33    5.58
  -5   0  15 1300.53   42.41
  -5   0  14   -1.20    4.55
  -5   0  13   22.33    7.34
  -5   0  12    1.04    4.72
  -5   0  12   -1.18    4.13
  -5   0  11  117.79   13.21
  -5   0  11  132.41   13.86
  -5   0  10    1.86    3.95
  -5   0  10   -1.99    3.80
  -5   0   9  550.73   25.46
  -5   0   9  533.10   25.42
  -5   0   8    1.12    3.08
  -5   0   8   -3.32    4.06
  -5   0   7  147.33   12.34
  -5   0   7  126.44   11.14
  -5   0   6    1.49    1.97
  -5   0   6    1.81    2.92
  -5   0   5  318.33   16.87
  -5   0   4   -0.22    2.23
  -5   0   3  241.63   17.05
  -5   0   2   -0.10    2.11
  -5   0   1   27.06    5.66
  -5   0   0   -2.81    3.44
  -5   0  -1  775.51   35.95
  -5   0  -2    2.95    3.87
  -5   0  -3  890.10   42.32
  -5   0  -4    0.10    2.54
  -5   0  -4   -4.87    4.94
  -5   0  -5   -3.19    4.98
  -5   0  -5   -1.76    2.61
  -5   0  -6   -1.12    2.29
  -5   0  -7  606.48   25.07
   5   0   7  644.92   44.54
   5   0   8    6.63    5.12
  -5   0  -8   -0.31    3.23
  -5   0  -9   14.91    4.31
   5   0   9   12.46    9.06
   5   0  10   -3.75    6.31
   5   0  11  165.85   28.74
   5   0  13  988.63   38.12
   5   0  14   -5.28    4.41
   5   0  15  116.80   12.64
   5   0  16    3.05    2.79
   5   0  17   84.14    9.23
  -5  -1  15  111.72   13.08
  -5   1  14    0.64    4.34
  -5  -1  14   -1.48    4.97
  -5   1  13  382.51   25.28
  -5  -1  13  410.97   24.68
  -5   1  12   49.54    9.30
  -5  -1  12   49.37    8.93
  -5   1  12   50.29    9.54
  -5  -1  12   47.69    8.99
  -5   1  11  320.79   20.87
  -5  -1  11  307.24   20.60
  -5   1  11  364.10   23.05
  -5  -1  11  359.46   22.07
  -5   1  10  121.55   13.33
  -5   1  10  133.32   13.18
  -5  -1  10  144.31   14.20
  -5  -1  10  153.46   14.18
  -5  -1   9   68.98    9.45
  -5   1   9   78.26    9.89
  -5  -1   9   66.43    9.11
  -5   1   9   66.71    8.58
  -5  -1   8   81.63    9.41
  -5   1   8   96.80   10.45
  -5  -1   8   94.31   10.46
  -5   1   8   85.36   10.10
  -5   1   7  359.11   19.19
  -5   1   7  424.57   20.65
  -5  -1   7  405.03   20.46
  -5   1   6   32.78    6.20
  -5   1   6   20.85    4.82
  -5  -1   6   20.48    4.10
  -5  -1   6   34.02    6.15
  -5   1   5  243.31   14.63
  -5  -1   5  222.98   14.07
  -5   1   4    2.58    2.22
  -5  -1   4    3.46    1.77
  -5  -1   3  237.64   17.87
  -5   1   3  228.28   15.82
  -5   1   2   27.55    6.42
  -5  -1   2   26.76    6.42
  -5   1   1  588.27   28.87
  -5  -1   1  598.32   30.11
  -5  -1   0  205.67   18.39
  -5   1   0  224.80   18.67
  -5   1  -1 1043.74   41.80
  -5  -1  -1 1035.95   42.29
  -5  -1  -2    7.94    3.70
  -5   1  -2    7.55    4.80
  -5  -1  -3   72.47   11.84
  -5   1  -3   74.64   12.45
  -5  -1  -4  146.69   11.29
  -5   1  -4  149.88   11.20
  -5  -1  -4  173.18   19.88
  -5   1  -4  175.27   19.65
  -5  -1  -5  820.15   27.85
  -5   1  -5  823.80   27.43
   5  -1   6   30.48    9.76
  -5  -1  -6   23.08    5.16
  -5   1  -6   24.79    5.47
  -5  -1  -6   16.41    8.61
   5  -1   7    9.11    5.49
  -5  -1  -7    0.61    3.21
  -5   1  -7    8.48    3.84
   5   1   8   16.15    7.55
  -5  -1  -8    9.72    3.46
   5  -1   8   15.79    8.09
  -5   1  -8   11.57    3.93
  -5   1  -9   77.89    9.46
   5   1   9  107.67   20.47
   5  -1   9  111.72   21.47
   5   1  10    5.37    8.60
   5  -1  10    4.51    8.44
   5   1  11  500.18   50.26
   5  -1  11  438.95   45.75
   5   1  13    1.93    5.35
   5  -1  13    2.21    5.39
   5   1  14    8.82    5.10
   5  -1  14   14.82    5.04
   5   1  15  183.86   15.69
   5  -1  15  175.46   15.21
   5  -1  16    6.20    3.18
   5   1  16   -0.51    2.95
   5  -1  17  110.02   10.49
   5   1  17  138.89   11.99
  -5  -2  16  108.65   12.04
  -5  -2  15  822.44   33.51
  -5  -2  14  207.58   17.41
  -5   2  13    9.29    5.24
  -5  -2  13   -2.32    4.31
  -5  -2  12  181.42   16.55
  -5   2  12  216.64   17.97
  -5  -2  12  188.74   16.73
  -5   2  11   62.35    9.87
  -5  -2  11   54.20    9.53
  -5   2  11   86.80   11.40
  -5  -2  11   69.01   10.03
  -5   2  10  160.47   14.49
  -5  -2  10  162.96   15.05
  -5  -2  10  165.91   14.64
  -5   2   9  872.69   32.33
  -5  -2   9  819.32   31.17
  -5  -2   9  794.25   30.95
  -5   2   8   29.49    6.25
  -5  -2   8   27.05    6.16
  -5   2   8   22.59    5.90
  -5  -2   8   22.38    5.10
  -5   2   7   11.70    4.16
  -5   2   7    9.99    3.73
  -5  -2   7    9.76    4.26
  -5  -2   7    5.44    3.18
  -5  -2   6   54.25    7.49
  -5   2   6   47.84    6.59
  -5   2   6   35.02    6.30
  -5   2   5  297.39   16.51
  -5  -2   5  290.88   16.01
  -5  -2   4   22.84    4.08
  -5  -2   4   20.63    5.87
  -5   2   4   18.55    4.03
  -5  -2   3  284.46   20.70
  -5   2   2 1081.55   36.46
  -5  -2   2 1118.99   41.96
  -5   2   1  222.46   17.70
  -5  -2   1  220.50   18.98
  -5  -2   0  157.09   16.56
  -5   2   0  150.47   15.49
  -5  -2  -1 1014.74   42.72
  -5   2  -1 1039.28   41.67
  -5  -2  -2   -0.66    4.10
  -5   2  -2   -6.58    5.24
  -5   2  -3  514.95   31.99
  -5  -2  -3  504.44   31.95
  -5  -2  -4   90.92    9.00
  -5   2  -4   94.87    8.85
  -5  -2  -4  101.98   15.94
   5  -2   5   43.66   11.11
  -5  -2  -5   33.95    5.50
  -5   2  -5   37.65    5.80
  -5  -2  -5   33.57    9.85
  -5  -2  -6  377.63   19.74
  -5   2  -6  375.99   19.10
   5  -2   6  437.39   35.45
  -5  -2  -6  449.92   34.78
  -5  -2  -7 1050.38   33.92
  -5   2  -7 1080.66   33.70
   5  -2   7 1141.92   59.96
  -5  -2  -7 1209.04   59.74
  -5   2  -8  233.69   16.11
   5  -2   8  241.46   29.02
  -5   2  -9   69.26    9.14
   5   2   9   69.90   16.85
   5  -2   9   86.70   19.03
   5   2  10  198.46   29.31
   5  -2  10  197.49   30.14
   5   2  11   42.51   14.45
   5  -2  11   46.26   15.52
   5   2  13  229.38   18.84
   5  -2  13  197.78   17.23
   5   2  14    7.02    4.72
   5  -2  14    3.88    4.35
   5   2  15  256.05   18.58
   5  -2  15  232.15   17.39
   5  -2  16   40.02    6.72
   5   2  16   41.84    7.35
   5   2  17   47.29    6.86
  -5  -3  16    7.00    4.14
  -5  -3  15   41.21    8.87
  -5  -3  14    7.30    4.02
  -5  -3  13  420.40   24.36
  -5  -3  12   90.97   11.43
  -5   3  12  100.55   13.57
  -5  -3  12   99.37   12.07
  -5  -3  11   77.23   10.57
  -5   3  11   79.00   10.67
  -5   3  11   87.67   12.00
  -5  -3  11   74.42   10.25
  -5   3  10  481.06   24.62
  -5  -3  10  499.47   25.84
  -5   3  10  495.32   26.35
  -5  -3  10  499.35   25.49
  -5  -3   9  431.02   22.66
  -5   3   9  485.67   24.14
  -5  -3   9  453.60   23.21
  -5   3   9  474.96   24.73
  -5   3   8  218.29   15.34
  -5  -3   8  219.84   15.88
  -5   3   8  197.92   15.43
  -5  -3   8  170.27   13.57
  -5   3   7  349.48   18.69
  -5  -3   7  395.57   20.59
  -5   3   7  310.33   19.33
  -5  -3   7  271.51   16.04
  -5   3   6    4.82    3.03
  -5  -3   6    8.08    3.86
  -5   3   5  181.48   12.92
  -5  -3   5  158.61   11.83
  -5  -3   4    4.25    2.09
  -5  -3   4    7.11    3.58
  -5   3   4    6.25    3.66
  -5  -3   3  277.02   21.89
   5  -3  -2    7.45    3.11
  -5  -3   2  104.15   13.47
  -5  -3   1 1104.07   44.30
  -5  -3   0  346.81   25.21
  -5  -3  -1 1653.54   56.20
  -5  -3  -2  176.30   19.35
   5  -3   3  225.87   22.88
  -5  -3  -3  230.28   22.17
  -5  -3  -4  338.02   17.91
  -5   3  -4  317.05   16.21
   5  -3   4  393.55   31.08
  -5  -3  -4  376.84   29.51
  -5   3  -5  825.62   27.32
   5  -3   5  924.75   50.11
  -5  -3  -5  907.18   47.77
  -5   3  -6   78.77    8.80
   5  -3   6   88.65   16.28
  -5  -3  -6   97.55   16.71
   5  -3   7   15.25    7.54
  -5   3  -7   19.11    4.60
  -5  -3  -7   27.70   10.77
  -5   3  -8   33.36    6.30
   5  -3   8   44.59   13.18
  -5  -3  -8   46.21   12.96
   5   3   9   25.30   11.37
  -5   3  -9   33.28    6.39
   5  -3   9   28.59   12.77
   5   3  10   11.47    7.92
   5  -3  10   14.83    8.83
   5   3  11  793.60   61.78
   5  -3  11  802.94   62.37
   5   3  12  189.80   16.84
   5   3  13   39.77    8.59
   5  -3  13   39.24    8.45
   5   3  14   91.40   11.97
   5  -3  14   72.60   10.29
   5  -3  15   70.59    9.88
   5   3  15   78.90   10.45
   5  -3  16   -6.20    3.80
   5   3  16   -2.55    3.26
   5   3  17  178.09   13.59
  -5  -4  16   24.21    5.97
  -5  -4  15  291.79   19.53
  -5  -4  14   20.06    6.06
  -5  -4  13   11.28    5.24
  -5  -4  12   28.80    6.61
  -5  -4  12   31.60    7.68
  -5   4  11   52.58    9.41
  -5  -4  11   50.43    8.71
  -5  -4  11   53.12    9.31
  -5   4  10   41.29    7.92
  -5  -4  10   48.81    8.90
  -5   4  10   54.59    9.28
  -5  -4  10   50.30    8.19
  -5   4   9 1353.43   42.36
  -5   4   9 1385.31   40.56
  -5  -4   9 1304.19   40.32
  -5  -4   9 1261.92   38.62
  -5   4   8   89.43   10.20
  -5  -4   8   84.22    9.91
  -5  -4   8   70.74    9.12
  -5   4   7  292.90   17.31
  -5  -4   7  316.16   18.86
  -5   4   6   39.48    6.54
  -5  -4   6   37.11    6.57
  -5   4   5  405.01   19.25
  -5  -4   5  372.10   18.72
  -5   4   4  147.66   11.19
  -5  -4   4  135.65   10.81
  -5  -4   4  150.89   16.50
  -5  -4   3  201.52   19.03
  -5  -4   2    6.93    4.38
   5  -4  -1  236.00   19.20
  -5  -4   1  281.31   23.31
   5  -4   0   14.77    5.27
  -5  -4   0   15.36    5.12
   5  -4   1 2177.45   65.85
  -5  -4  -1 2133.76   66.19
   5  -4   2    7.57    6.12
  -5  -4  -2    2.65    5.85
  -5  -4  -3   18.98    7.28
   5  -4   3   17.60    6.00
  -5   4  -3   10.51    3.25
  -5   4  -4  106.24    9.64
   5  -4   4  111.17   16.51
  -5  -4  -4  120.72   16.89
  -5  -4  -5   97.57   16.99
  -5   4  -5   92.76    9.46
   5  -4   5   79.39   15.23
  -5   4  -6   48.69    7.12
   5  -4   6   55.65   14.14
  -5  -4  -6   56.32   12.51
  -5  -4  -7 1794.21   75.69
  -5   4  -7 1627.68   41.36
   5  -4   7 1893.22   81.65
  -5   4  -8   36.15    6.68
   5  -4   8   27.17   11.03
  -5  -4  -8   27.77    8.97
  -5   4  -9  386.51   21.41
   5  -4   9  389.21   39.61
  -5   4 -10   79.96    9.97
   5   4  10   87.56   19.12
   5  -4  10   89.02   20.29
   5   4  11  161.35   28.06
   5  -4  11  135.93   25.92
   5   4  12    4.91    5.88
   5  -4  13   30.28    8.18
   5   4  13   27.58    7.55
   5   4  14    7.07    4.71
   5  -4  14    6.19    4.24
   5   4  15  438.13   23.99
   5  -4  15  370.00   21.22
   5   4  16   73.94    9.55
   5   4  17    9.57    3.49
  -5  -5  16    3.01    3.25
  -5  -5  15   50.20    8.36
  -5  -5  14   -0.26    3.68
  -5  -5  13  216.40   17.29
  -5  -5  12   10.63    4.77
  -5  -5  12    6.22    3.69
  -5  -5  11  171.31   15.54
  -5  -5  11  189.45   16.07
  -5   5  10    6.05    4.10
  -5  -5  10    0.40    3.64
  -5  -5  10    1.24    3.70
  -5   5   9  829.01   31.25
  -5  -5   9  770.15   30.92
  -5  -5   9  721.78   29.53
  -5   5   8    4.03    2.98
  -5  -5   8    9.83    4.57
  -5  -5   8   12.41    4.21
  -5  -5   7   79.20    9.87
  -5   5   7   66.55    8.43
  -5   5   6   32.70    6.06
  -5  -5   6   36.14    6.37
  -5  -5   5  714.33   37.08
  -5   5   5  694.20   25.45
  -5  -5   5  638.94   24.73
  -5  -5   4   24.60    6.31
  -5   5   4   20.44    4.37
  -5  -5   3  517.13   31.61
  -5  -5   2   78.33   12.29
   5  -5  -1 1596.14   52.46
  -5  -5   1 1789.59   60.08
   5  -5   0  439.34   28.94
  -5  -5   0  406.10   29.56
   5  -5   1  489.57   31.47
  -5  -5  -1  447.51   31.72
   5  -5   2   -1.01    4.61
  -5  -5  -2   11.90    6.69
  -5   5  -3  184.24   12.46
  -5  -5  -3  201.54   22.66
   5  -5   3  196.50   22.23
   5  -5   4   23.24    8.37
  -5   5  -4   14.81    4.04
  -5  -5  -4    9.01    5.24
  -5   5  -5  393.08   19.49
   5  -5   5  475.67   38.24
  -5  -5  -5  426.32   34.30
  -5   5  -6    1.14    3.05
   5  -5   6    4.64    4.46
  -5  -5  -6    4.94    6.53
  -5  -5  -7  236.29   28.10
  -5   5  -7  238.41   16.00
   5  -5   7  246.29   28.87
  -5   5  -8  120.99   11.84
   5  -5   8  142.78   23.10
  -5  -5  -8  114.01   20.43
  -5   5  -9  293.55   18.48
   5  -5   9  292.08   34.72
  -5  -5  -9  321.81   35.76
   5   5  10   69.95   18.10
  -5   5 -10   62.74    8.82
   5  -5  10   68.78   18.76
   5   5  11  578.68   52.90
   5   5  12   21.55    6.51
   5   5  13   14.69    5.89
   5  -5  13   17.37    6.18
   5   5  14   -2.45    4.18
   5  -5  14   10.82    5.33
   5   5  15   25.24    6.42
   5   5  16   36.11    7.01
  -5  -6  17  150.70   11.42
  -5  -6  16   16.78    5.27
  -5  -6  15  368.30   21.45
  -5  -6  14    9.64    4.94
  -5  -6  13   11.36    5.09
  -5  -6  12   15.34    5.09
  -5  -6  11  101.75   12.50
  -5  -6  11  101.39   12.06
  -5   6  10   18.22    5.56
  -5  -6  10   16.50    5.20
  -5  -6  10   28.01    7.04
  -5   6   9  729.05   29.39
  -5  -6   9  685.71   29.37
  -5  -6   9  640.41   27.47
  -5   6   8   27.47    6.02
  -5  -6   8   29.88    6.37
  -5  -6   8   26.75    5.69
  -5   6   7    1.35    3.07
  -5  -6   7    3.89    3.61
  -5  -6   6   14.10    4.34
  -5   6   6   13.58    3.79
  -5   6   5  432.35   20.09
  -5  -6   5  393.73   19.81
  -5   6   4   39.91    6.00
  -5  -6   3  165.46   18.31
  -5  -6   2  566.55   34.71
   5  -6  -1   45.05    8.74
  -5  -6   1   54.81   11.13
   5  -6   0   93.61   13.35
  -5  -6   0   90.90   14.31
   5  -6   1 1720.28   61.31
  -5  -6  -1 1550.31   61.18
  -5   6  -2   10.94    3.26
   5  -6   2   11.97    5.15
  -5  -6  -2   15.31    8.96
  -5   6  -3   27.87    5.02
   5  -6   3   40.21   10.25
  -5  -6  -3   27.76    9.34
  -5   6  -4    4.72    2.99
   5  -6   4    2.79    4.86
  -5  -6  -4    2.09    5.61
  -5  -6  -5   27.61    9.68
  -5   6  -5   39.05    6.74
   5  -6   5   34.69   11.01
  -5   6  -6  111.53   10.98
   5  -6   6  117.04   19.87
  -5  -6  -6  110.13   18.25
  -5   6  -7 1642.43   42.98
   5  -6   7 1678.14   77.19
  -5  -6  -7 1759.87   77.39
  -5   6  -8   40.44    7.38
   5  -6   8   38.99   13.12
  -5  -6  -8   42.55   13.76
  -5   6  -9  132.79   12.77
   5  -6   9  151.67   25.37
  -5  -6  -9  149.47   24.68
  -5   6 -10   70.37    9.66
   5  -6  10   65.04   17.27
   5   6  11   18.40    6.64
   5   6  12    3.28    4.60
   5   6  13  171.57   16.04
   5  -6  13  154.82   14.37
   5   6  14    3.54    5.24
   5   6  15  176.81   14.90
   5   6  16    5.97    3.67
  -5  -7  16   36.02    6.44
  -5  -7  15  103.03   11.56
  -5  -7  14    1.68    3.47
  -5  -7  13  161.68   14.92
  -5  -7  12    5.65    4.20
  -5  -7  11  267.40   19.43
  -5  -7  10   38.41    7.55
  -5  -7  10   38.29    7.70
  -5  -7   9  715.11   29.94
  -5  -7   9  673.51   27.95
  -5   7   8  165.57   13.74
  -5  -7   8  150.43   13.29
  -5   7   7   70.06    9.02
  -5  -7   7   71.05    9.40
  -5   7   6  144.39   12.36
  -5  -7   6  127.92   11.73
  -5   7   5 1293.85   35.15
  -5  -7   5 1161.67   34.67
  -5   7   4   89.13    9.07
  -5   7   3  600.58   22.64
  -5  -7   2   40.45    9.77
  -5  -7   1 1161.30   52.66
   5  -7   0  543.94   32.96
  -5  -7   0  564.97   36.93
  -5   7  -1   81.69    8.42
   5  -7   1  104.69   15.18
  -5  -7  -1   78.98   13.51
  -5   7  -2  515.85   21.46
   5  -7   2  583.55   38.05
  -5  -7  -2  554.04   38.45
  -5   7  -3   12.01    3.61
   5  -7   3   29.63   10.74
  -5  -7  -3   15.77    7.22
  -5   7  -4  367.28   18.80
   5  -7   4  418.97   35.30
  -5  -7  -4  362.56   32.66
  -5   7  -5  442.56   21.34
   5  -7   5  476.84   38.55
  -5  -7  -5  460.35   37.52
  -5   7  -6  109.70   10.83
   5  -7   6   93.23   17.99
  -5  -7  -6  101.38   18.68
  -5   7  -7   28.83    6.10
   5  -7   7   32.54   11.62
  -5  -7  -7   28.73   10.42
  -5   7  -8  198.69   15.51
   5  -7   8  184.43   27.73
  -5  -7  -8  242.81   30.44
  -5   7  -9   64.99    9.18
   5  -7   9   59.33   17.46
  -5  -7  -9   56.32   15.42
  -5   7 -10  230.36   17.11
   5  -7  10  232.68   32.94
   5   7  11  562.17   28.22
   5   7  12   72.76   10.80
   5   7  13   17.94    6.27
   5   7  14  140.88   14.09
   5   7  15   34.61    7.13
   5   7  16   85.66    9.94
  -5  -8  16   64.28    8.25
  -5  -8  15  383.95   20.62
  -5  -8  14   33.96    7.00
  -5  -8  13    4.36    3.63
  -5  -8  12   58.84    9.40
  -5  -8  11  391.26   23.10
  -5  -8  10   18.63    5.48
  -5   8   9  222.41   16.44
  -5  -8   9  197.96   14.88
  -5  -8   9  210.12   16.30
  -5   8   8   10.83    4.61
  -5  -8   8    7.81    3.66
  -5   8   7    6.24    4.15
  -5  -8   7    3.02    3.53
  -5  -8   6   17.21    4.58
  -5   8   6   19.12    5.61
  -5   8   5  593.91   24.39
  -5  -8   5  521.48   23.33
  -5   8   4   78.92    8.69
  -5   8   3  217.58   13.61
  -5   8   1    3.51    2.17
  -5  -8   1    0.67    4.30
  -5   8   0  179.68   12.53
   5  -8   0  186.00   19.86
  -5  -8   0  209.37   23.36
  -5   8  -1  614.87   23.93
   5  -8   1  676.05   40.10
  -5  -8  -1  599.81   39.91
  -5   8  -2   12.91    3.78
   5  -8   2   11.74    6.23
  -5  -8  -2   25.18   10.09
  -5   8  -3   66.92    8.32
   5  -8   3   66.22   14.31
  -5  -8  -3   73.00   15.16
  -5   8  -4    1.91    2.01
   5  -8   4    7.47    7.53
  -5  -8  -4   -1.85    5.49
  -5   8  -5  110.89   11.06
   5  -8   5  112.18   19.71
  -5  -8  -5  115.36   20.26
  -5   8  -6  181.58   14.46
   5  -8   6  197.86   27.12
  -5  -8  -6  181.37   24.29
  -5   8  -7  926.05   33.38
   5  -8   7  866.40   58.28
  -5  -8  -7  925.22   59.08
  -5   8  -8   77.76   10.25
   5  -8   8   66.55   17.80
  -5  -8  -8   64.91   16.93
  -5  -8  -9  110.14   22.46
  -5   8  -9  103.10   11.50
   5  -8   9   89.68   19.75
  -5   8 -10   61.13    8.96
   5   8  10   76.81   11.12
   5  -8  10   55.35   17.34
  -5  -8 -10   59.05   17.25
   5   8  11   27.67    8.05
   5   8  12    2.81    4.68
   5   8  13  237.65   18.22
   5   8  14   21.13    6.32
   5   8  15   89.54   10.36
   5   8  16   39.30    6.88
  -5  -9  16   -0.60    2.13
  -5  -9  15   37.36    6.78
  -5  -9  14   17.14    5.12
  -5  -9  13  410.93   23.46
  -5  -9  12   -1.01    3.00
  -5  -9  11  108.85   12.17
  -5  -9  10    4.43    3.34
  -5   9   8   12.18    5.44
  -5  -9   8   15.14    4.98
  -5   9   7    9.91    4.57
  -5  -9   7    9.59    4.08
  -5  -9   6    0.65    2.45
  -5   9   6    1.40    3.34
  -5   9   5  504.41   22.70
  -5  -9   5  464.77   22.38
  -5   9   4   85.93    9.17
  -5   9   3  502.83   21.00
  -5   9   2  115.01   10.19
  -5   9   1  325.32   17.33
  -5   9   0  173.40   12.97
   5  -9   0  168.00   19.45
  -5  -9   0  187.96   22.67
  -5   9  -1  246.95   15.77
  -5  -9  -1  248.61   26.88
   5  -9   1  251.19   25.47
  -5  -9  -2   38.31   11.56
  -5   9  -2   46.89    7.47
   5  -9   2   36.57   10.41
  -5   9  -3  123.27   11.43
   5  -9   3  136.34   19.90
  -5  -9  -3  130.21   21.23
  -5   9  -4  175.25   13.99
   5  -9   4  179.68   23.81
  -5  -9  -4  192.93   25.46
  -5   9  -5 1004.48   33.96
   5  -9   5 1001.25   59.46
  -5   9  -6    3.94    4.07
   5  -9   6    8.39    8.59
  -5  -9  -6    1.23    6.49
  -5   9  -7   17.28    5.48
   5  -9   7    2.82    5.89
  -5  -9  -7    5.24    6.86
  -5   9  -8  136.48   13.40
   5  -9   8  135.90   24.72
  -5  -9  -8  122.89   22.36
  -5   9  -9   10.22    4.99
  -5  -9  -9   28.68   12.08
   5  -9   9   14.15    8.13
  -5   9 -10   31.16    6.88
   5   9  10   32.18    7.68
   5   9  11  858.05   35.31
   5   9  12   35.14    8.03
   5   9  13   29.45    7.25
   5   9  14   90.85   10.91
   5   9  15   26.08    6.09
  -5 -10  15  327.73   18.21
  -5 -10  14   24.47    5.63
  -5 -10  13   -2.80    3.29
  -5 -10  12   59.91    9.01
  -5 -10  11  219.80   16.59
  -5 -10  10   93.27   10.71
  -5  10   7  119.80   11.90
  -5  10   6   83.47    9.67
  -5 -10   6   73.94    9.22
  -5  10   5  574.03   24.13
  -5 -10   5  505.64   23.67
  -5  10   4   43.36    6.63
  -5  10   3   29.44    5.30
  -5  10   2   26.40    5.34
  -5  10   1  112.71   10.69
  -5  10   0   20.29    4.91
  -5 -10   0   10.93    4.93
  -5  10  -1  278.63   17.08
   5 -10   1  306.11   28.57
  -5 -10  -1  277.38   29.06
  -5  10  -2  178.76   13.44
   5 -10   2  211.92   25.34
  -5 -10  -2  158.68   23.14
  -5  10  -3  804.47   29.45
   5 -10   3  845.95   52.05
  -5 -10  -3  783.40   51.62
  -5  10  -4  115.93   11.49
  -5 -10  -4  124.45   21.99
   5 -10   4  105.32   19.67
  -5  10  -5   27.48    5.83
   5 -10   5   23.35   10.95
  -5 -10  -5   23.85   11.82
   5 -10   6   44.03   13.99
  -5 -10  -6   14.50    9.58
  -5  10  -6   33.89    7.39
  -5  10  -7  626.48   28.72
   5 -10   7  603.05   50.98
  -5 -10  -7  590.14   49.65
  -5  10  -8    6.80    4.79
  -5 -10  -8   11.63    8.43
   5 -10   8   -6.01    8.85
  -5  10  -9   77.52   10.68
   5  10   9   79.04   10.91
  -5 -10  -9   59.45   17.32
   5 -10   9   68.16   19.77
  -5  10 -10   -0.42    3.97
   5  10  10    5.64    5.23
   5  10  11    9.83    5.09
   5  10  12    4.63    4.06
   5  10  13  436.94   24.12
   5  10  14   -4.55    3.92
   5  10  15   52.39    7.94
  -5 -11  15   25.09    5.21
  -5 -11  14   14.99    4.38
  -5 -11  13  296.44   18.85
  -5 -11  12    8.21    4.09
  -5 -11  11  120.69   12.30
  -5  11   6  297.20   18.22
  -5  11   5  414.28   20.59
  -5 -11   5  391.79   21.15
  -5  11   4  296.26   16.55
  -5  11   3  305.40   17.35
  -5  11   2    2.58    2.83
  -5  11   1  208.07   14.99
  -5  11   0   23.73    5.38
  -5 -11   0   16.14    7.66
  -5  11  -1  297.86   17.88
   5 -11   1  249.54   26.73
  -5 -11  -1  256.11   28.96
  -5  11  -2  230.07   15.80
   5 -11   2  218.88   26.55
  -5 -11  -2  208.86   26.52
  -5  11  -3  172.49   14.15
   5 -11   3  177.94   24.62
  -5 -11  -3  171.42   25.11
  -5  11  -4   41.36    7.05
  -5 -11  -4   44.39   14.32
   5 -11   4   46.00   11.67
  -5  11  -5  284.14   18.94
   5 -11   5  329.91   36.54
  -5 -11  -5  328.33   36.37
  -5  11  -6   19.15    6.43
  -5 -11  -6   26.66   11.99
   5 -11   6   17.77    9.80
  -5  11  -7    6.18    5.52
  -5 -11  -7    0.73    5.62
   5 -11   7    5.72   10.51
  -5  11  -8   51.46    8.96
   5  11   8   49.77    9.02
  -5 -11  -8   47.58   16.64
   5 -11   8   38.86   12.28
  -5  11  -9  141.83   14.55
   5  11   9  128.55   13.89
  -5 -11  -9  107.11   22.64
  -5  11 -10    4.39    4.17
   5  11  10    4.42    4.33
  -5  11 -11  745.76   31.55
   5  11  11  791.22   33.67
   5 -11  12   30.64    6.87
   5  11  12   46.78    8.81
   5  11  13   46.50    8.26
   5  11  14    2.54    2.98
   5  11  15    3.33    2.42
  -5 -12  14  106.83   10.28
  -5 -12  13    2.89    2.83
  -5  12   5  623.36   25.40
  -5  12   4  201.27   14.01
  -5  12   3   43.45    6.77
  -5  12   2  153.67   13.19
  -5  12   1  161.28   13.39
  -5  12   0    6.78    3.32
  -5  12  -1  857.84   31.23
  -5 -12  -1  694.20   49.75
   5 -12   1  727.75   46.84
  -5  12  -2  277.99   17.94
   5 -12   2  241.53   28.02
  -5 -12  -2  200.50   26.58
  -5  12  -3  176.92   14.48
   5 -12   3  168.79   25.26
  -5 -12  -3  169.65   25.86
  -5  12  -4  106.46   11.45
  -5 -12  -4  100.39   19.98
   5 -12   4   91.38   18.61
  -5  12  -5    0.49    3.11
  -5 -12  -5    1.41    6.76
   5 -12   5   -0.11    8.99
  -5  12  -6  138.21   14.06
  -5 -12  -6  118.11   23.25
   5 -12   6  108.60   22.44
  -5  12  -7  265.68   19.49
   5  12   7  234.47   17.75
   5 -12   7  230.64   32.95
  -5 -12  -7  233.17   33.01
  -5  12  -8  106.59   12.59
  -5 -12  -8   77.20   20.62
   5  12   8   99.89   11.93
   5 -12   8  109.23   25.67
  -5  12  -9  172.97   16.13
   5  12   9  162.63   15.33
  -5  12 -10   42.31    8.43
   5  12  10   50.23    9.07
  -5  12 -11   17.46    5.67
   5  12  11   17.21    6.26
   5  12  12    5.04    3.66
   5  12  13  254.55   17.80
   5  12  14    1.95    2.84
   5  12  15   57.16    7.56
  -5  13   3  598.13   25.85
  -5  13   2  244.08   16.91
  -5  13   1  213.66   15.92
  -5  13   0  317.41   19.47
  -5  13  -1  205.20   15.84
  -5 -13  -1  181.98   26.07
  -5 -13  -2  109.39   21.37
   5 -13   2  104.63   19.27
  -5  13  -2  132.00   12.99
  -5  13  -3  168.89   14.47
   5 -13   3  159.20   25.46
  -5 -13  -3  140.31   23.93
   5 -13   4   47.95   13.75
  -5  13  -4   75.01    9.99
  -5 -13  -4   56.48   15.98
  -5  13  -5  170.95   15.55
  -5 -13  -5  167.11   27.78
   5 -13   5  180.44   29.00
   5 -13   6   13.96    9.14
  -5  13  -6   30.13    7.33
   5 -13   7   15.73   11.09
  -5  13  -7   16.75    6.21
  -5 -13  -7   28.81   12.92
   5  13   7   17.73    5.80
  -5  13  -8   22.22    6.88
   5  13   8   28.10    6.75
  -5  13  -9   52.06    9.23
   5  13   9   49.55    8.52
  -5  13 -10   13.46    5.33
   5  13  10   18.62    5.78
  -5  13 -11  387.72   22.92
   5  13  11  396.79   23.32
   5  13  12   36.09    7.05
   5  13  13   53.19    7.92
   5  13  14  -13.82    5.85
   5  13  15    6.93    3.04
  -5  14   3  156.05   13.58
  -5  14   2   78.57    9.72
  -5  14   1   35.65    7.36
  -5  14   0    1.69    3.56
  -5 -14  -1  534.97   45.70
  -5  14  -1  693.95   29.80
   5 -14   2   13.64    9.67
  -5  14  -2    5.58    3.04
  -5 -14  -2    2.73    8.07
   5 -14   3   20.26    8.80
  -5  14  -3   18.22    5.28
  -5 -14  -3   22.41   11.08
  -5  14  -4  253.86   18.74
   5 -14   4  218.06   31.43
  -5 -14  -4  266.56   35.63
   5 -14   5  106.33   22.63
  -5  14  -5  128.17   13.83
  -5 -14  -5  128.25   25.30
  -5  14  -6  289.87   20.75
   5 -14   6  233.72   33.46
  -5 -14  -6  252.51   35.39
  -5  14  -7  596.50   30.24
  -5 -14  -7  482.01   48.87
  -5  14  -8  106.63   13.03
   5  14   8   87.42   10.51
  -5  14  -9  204.57   17.66
   5  14   9  178.92   15.64
  -5  14 -10    5.27    3.49
   5  14  10    2.12    2.98
  -5  14 -11   26.23    6.82
   5  14  11   19.04    4.74
   5  14  12    1.42    2.81
   5  14  13   61.69    8.81
   5 -14  13   57.60    8.01
   5  14  13   60.12    8.58
   5  14  14   -5.60    4.16
  -5  15   3  302.42   19.39
  -5  15   2   53.24    8.39
  -5  15   1  803.36   32.44
  -5  15   0   44.84    7.90
   5  15   1   10.74    2.86
  -5  15  -1   24.64    6.50
  -5 -15  -1   20.90   10.35
  -5  15  -2   -1.00    3.93
  -5 -15  -2    3.09    6.12
  -5  15  -3  218.26   17.05
  -5 -15  -3  169.07   28.15
   5 -15   3  152.89   25.65
   5 -15   4   10.29    7.79
  -5  15  -4   12.22    5.08
  -5 -15  -4   13.33    9.11
  -5  15  -5  248.62   19.19
  -5 -15  -5  223.39   34.28
   5 -15   5  191.23   31.89
   5 -15   6   29.97   14.17
  -5  15  -6   37.15    7.49
  -5 -15  -6   19.11    7.22
  -5  15  -7   75.22   11.02
  -5  15  -8    2.41    3.81
  -5  15  -9  133.45   14.17
  -5  15 -10    1.93    3.48
   5  15  10    2.81    3.33
  -5  15 -11  204.70   16.31
   5  15  11  175.23   14.91
   5  15  12   -8.68    7.26
   5  15  12    2.69    2.85
   5  15  13  -11.09    5.50
   5 -15  13    2.27    2.64
   5  15  14   32.06    5.75
  -5  16   3  251.21   17.97
  -5  16   2  107.95   11.99
  -5  16   1    3.85    3.23
  -5  16   0  139.29   14.27
  -5  16  -1  168.74   15.47
  -5 -16  -1  127.33   24.92
   5  16   1  131.93   13.72
  -5  16  -2  236.58   18.43
   5  16   2  216.13   17.94
  -5 -16  -2  200.07   30.37
  -5  16  -3  646.84   30.57
   5  16   3  614.26   31.04
  -5  16  -4  132.12   14.13
   5 -16   4   93.71   22.56
  -5 -16  -4  110.48   24.14
  -5  16  -5   46.45    8.99
   5 -16   5   38.84   14.98
  -5  16  -6    5.13    5.39
  -5  16  -7  997.60   39.62
  -5  16  -8    0.15    4.78
  -5  16  -9  266.52   20.23
  -5  16 -10    6.29    4.69
   5  16  11  -21.65    8.88
  -5  16 -11    6.93    4.49
   5  16  12    2.83    4.91
   5 -16  13  117.06   10.92
   5  16  13  132.15   12.52
   5  16  14   -3.39    2.37
  -5  17   3  144.59   13.76
  -5  17   2   40.47    8.06
  -5  17   1  525.11   27.21
  -5  17   0  131.86   13.95
  -5 -17   0   77.04   18.89
  -5 -17  -1   69.01   18.85
  -5  17  -1   81.59   11.44
   5  17   1   82.98   10.89
   5  17   2    5.48    3.65
  -5  17  -2   11.68    5.06
  -5  17  -3  266.13   19.84
   5  17   3  246.78   19.40
   5  17   4   -4.28    6.40
  -5  17  -4   20.38    6.85
  -5  17  -5  446.17   26.67
   5  17   5  448.37   27.90
   5  17   6   57.70   10.16
  -5  17  -6   67.03   11.28
   5  17   7   12.01    8.05
  -5  17  -7   30.93    7.79
   5  17   8   10.94    8.13
  -5  17  -8   18.60    6.40
  -5  17  -9  218.68   18.03
   5  17   9  226.53   19.88
   5  17  10    4.18    7.58
  -5  17 -10   21.12    6.60
  -5  17 -11  213.10   15.96
   5  17  11  283.29   20.84
   5  17  12   61.85    9.20
   5  17  13   33.16    6.22
   5 -17  13   10.67    3.30
  -5  18   2  145.96   14.47
  -5  18   1   41.31    8.70
  -5  18   0   17.08    6.24
  -5  18  -1  286.79   20.90
   5  18   1  270.56   19.47
   5  18   2    6.32    4.35
  -5  18  -2    5.45    5.55
  -5  18  -3  373.97   23.83
   5  18   3  363.89   23.85
   5  18   4   -1.54    4.50
  -5  18  -4    2.86    4.45
   5  18   5    0.44    5.43
  -5  18  -5    7.15    5.15
  -5  18  -6  167.19   16.72
   5  18   6  171.78   16.97
  -5  18  -7  834.03   36.34
   5  18   7  910.40   40.67
   5  18   8   55.51    9.34
  -5  18  -8   68.80   10.50
  -5  18  -9  110.60   12.37
   5  18   9  128.14   14.50
   5  18  10   -0.94    6.59
  -5  18 -10   12.71    5.59
   5  18  11    0.15    4.56
  -5  18 -11    8.01    3.63
   5  18  12    0.45    2.90
   5 -18  12    8.58    4.04
   5  18  13  138.14   11.40
  -5  19   2   48.39    8.47
  -5  19   1  119.39   13.48
  -5  19   0  108.16   13.40
   5  19   1   69.02    9.97
  -5  19  -1   84.81   12.58
   5  19   2    5.68    4.28
  -5  19  -2   -0.42    4.62
  -5  19  -3  155.62   16.01
   5  19   3  163.70   15.95
   5  19   4   -2.39    4.39
  -5  19  -4    6.29    6.89
  -5  19  -5  511.24   28.37
   5  19   5  544.89   29.99
   5  19   6    8.15    5.33
  -5  19  -6   27.47    8.12
   5  19   7  108.52   14.05
  -5  19  -7  104.05   13.05
   5  19   8  107.04   13.05
  -5  19  -8   88.79   11.32
   5  19   9    3.56    4.67
  -5  19  -9    1.37    4.80
  -5  19 -10  122.33   12.43
   5  19  10  120.47   13.46
  -5  19 -11  209.61   14.56
   5  19  11  323.77   20.33
   5  19  12   10.54    3.85
   5 -19  12    8.45    3.27
  -5  20   2   27.90    6.65
  -5  20   1   52.60    9.12
  -5  20   0   48.82    9.32
  -5  20  -1  657.93   31.88
   5  20   2   13.07    5.64
  -5  20  -2   15.32    5.82
  -5  20  -3   88.76   12.73
   5  20   3   84.56   11.73
  -5  20  -4  145.79   15.73
   5  20   4  120.38   13.79
   5  20   5   16.90    6.22
  -5  20  -5   15.73    6.51
   5  20   6   16.74    7.12
  -5  20  -6    7.99    5.36
  -5  20  -7  190.33   16.67
   5  20   7  165.87   16.95
  -5  20  -8   79.09   10.54
   5  20   8  116.80   13.81
   5  20   9   81.28   11.21
  -5  20  -9   55.10    8.12
   5  20  10   73.53    9.98
  -5  20 -10   82.54   10.15
   5  20  11    9.52    5.03
  -5  21   2   45.85    8.37
  -5  21   1  174.92   16.15
  -5  21   0   78.60   11.11
  -5  21  -1   35.29    8.99
  -5  21  -2  181.76   16.65
   5  21   2  148.65   14.54
  -5  21  -3  308.73   21.73
   5  21   3  273.66   19.64
   5  21   4   17.70    6.63
  -5  21  -4    3.29    5.42
  -5  21  -5  223.79   18.34
   5  21   5  209.89   18.20
   5  21   6   40.00    8.81
  -5  21  -6   38.90    8.38
   5  21   7    6.32    4.92
  -5  21  -7    4.58    3.64
  -5  21  -8   71.66    9.87
   5  21   8   90.49   11.79
   5  21   9   11.75    5.43
  -5  21  -9    5.51    3.20
   5  21  10   29.87    6.56
  -5  21 -10   29.73    6.02
   5  21  11  363.72   18.89
  -5  22   2   13.32    5.31
  -5  22   1   43.10    8.14
  -5  22   0   17.22    6.03
  -5  22  -1  479.50   26.45
  -5  22  -2   31.54    7.95
   5  22   2   32.92    6.64
  -5  22  -3   89.31   12.14
   5  22   3   88.74   11.34
  -5  22  -4  388.91   23.94
   5  22   4  382.78   23.27
   5  22   5    6.01    4.72
  -5  22  -5    9.49    5.44
  -5  22  -6   63.18    9.54
   5  22   6   74.24   11.01
  -5  22  -7  120.15   12.34
   5  22   7  143.55   13.95
  -5  22  -8   56.57    8.26
   5  22   8   84.99   10.98
  -5  22  -9  201.57   14.51
   5  22   9  237.60   16.77
   5  22  10  134.27   11.88
  -5  23   2    8.84    3.88
  -5  23   1  223.08   17.01
  -5  23   0    6.77    4.88
  -5  23  -1   95.39   11.76
  -5  23  -2  164.23   15.13
   5  23   2  108.00   11.21
  -5  23  -3  274.53   19.44
   5  23   3  227.54   16.60
  -5  23  -4   37.52    7.83
   5  23   4   24.02    6.25
  -5  23  -5   82.49   10.76
   5  23   5   97.89   11.45
  -5  23  -6    1.84    3.17
   5  23   6   11.62    4.80
  -5  23  -7   17.50    5.51
   5  23   7   39.47    7.64
  -5  23  -8   30.17    5.63
   5  23   8   37.43    7.18
  -5  23  -9   27.09    5.48
   5  23   9   27.00    5.19
  -5  24   1   38.71    7.17
  -5  24   0   37.95    7.48
  -5  24  -1  482.86   24.72
  -5  24  -2   50.93    8.60
  -5  24  -3   57.12    9.17
   5  24   3   50.51    7.56
  -5  24  -4  187.39   15.22
   5  24   4  158.93   13.19
  -5  24  -5   50.46    7.89
   5  24   5   45.94    7.36
  -5  24  -6   10.40    4.49
   5  24   6   13.25    4.42
  -5  24  -7  170.43   12.97
   5  24   7  156.88   12.81
  -5  24  -8   13.79    3.67
   5  24   8    8.87    3.30
  -5  25   1  256.38   16.08
  -5  25   0   12.64    4.56
  -5  25  -1   10.31    4.09
  -5  25  -2    6.19    3.18
  -5  25  -3   25.94    5.70
  -5  25  -4    3.24    3.05
   5  25   4    2.20    2.99
  -5  25  -5  133.57   11.65
   5  25   5  112.89   10.34
  -5  25  -6   -2.85    3.41
   5  25   6    2.84    2.81
  -5  25  -7   37.17    5.82
  -5  26   0   72.83    8.33
  -5  26  -1  134.24   11.40
  -5  26  -2   78.20    8.99
  -5  26  -3   27.85    5.50
  -5  26  -4   52.97    7.12
  -5  26  -5   10.36    3.33
  -6   0  12  275.75   19.08
  -6   0  11   -0.41    4.02
  -6   0  11    4.51    4.57
  -6   0  10  456.71   24.87
  -6   0  10  487.82   25.78
  -6   0   9    7.46    4.90
  -6   0   9    3.34    4.02
  -6   0   8  310.40   19.28
  -6   0   8  255.89   18.27
  -6   0   7   -4.38    3.24
  -6   0   6  310.56   18.36
  -6   0   5    2.49    3.07
  -6   0   4  380.14   18.77
  -6   0   3    0.72    3.01
  -6   0   2   31.60    5.08
  -6   0   2   51.89    9.73
  -6   0   1   -0.83    2.90
  -6   0   1   -0.34    4.60
  -6   0   0   18.41    4.34
  -6   0   0   20.39    7.14
  -6   0  -1    0.38    2.37
  -6   0  -1    0.23    3.28
  -6   0  -2  460.64   21.05
  -6   0  -2  457.50   32.78
  -6   0  -3   -0.33    2.12
  -6   0  -3    0.49    4.53
  -6   0  -4  780.97   28.73
  -6   0  -4  781.59   45.95
  -6   0  -5   -3.31    2.95
  -6   0  -5    3.62    6.99
  -6   0  -6  178.38   14.62
   6   0   7   -7.46    7.72
  -6   0  -7   -4.87    3.80
  -6   0  -8  283.19   19.40
   6   0   8  247.40   32.56
   6   0   9    0.04    7.34
   6   0  13    6.73    5.63
   6   0  14  279.90   20.06
   6   0  15    3.30    3.69
   6   0  16   73.12    8.90
  -6   1  12   80.89   11.08
  -6  -1  12   73.55   10.50
  -6  -1  12   78.22   11.04
  -6   1  11   10.29    5.78
  -6  -1  11   19.26    6.74
  -6  -1  11   18.75    6.69
  -6   1  10  294.51   19.95
  -6  -1  10  304.30   20.31
  -6  -1  10  302.31   20.36
  -6   1   9   80.44   10.68
  -6  -1   9   77.25   10.68
  -6  -1   9   83.05   10.52
  -6   1   8   62.74    8.61
  -6  -1   8   52.65    8.11
  -6  -1   8   47.28    8.10
  -6   1   7  222.45   15.75
  -6  -1   7  221.61   15.63
  -6   1   6  774.23   28.40
  -6  -1   6  804.59   29.42
  -6   1   5   25.82    5.80
  -6  -1   5   25.10    5.60
  -6   1   4  110.65   10.64
  -6  -1   4   99.80    9.52
  -6   1   3   23.46    5.05
  -6  -1   3   25.00    5.06
  -6   1   2  244.41   14.56
  -6   1   2  275.50   15.86
  -6  -1   2  302.78   23.42
  -6   1   1   56.96    7.13
  -6   1   1   74.08   11.96
  -6  -1   1   61.78   10.87
  -6  -1   0 1215.30   34.00
  -6   1   0 1197.52   33.23
  -6   1   0 1326.73   52.24
  -6  -1   0 1323.29   52.78
  -6  -1  -1   13.24    3.59
  -6   1  -1   14.24    3.74
  -6  -1  -1   14.42    6.56
  -6   1  -1   17.62    6.03
  -6  -1  -2   31.65    5.50
  -6   1  -2   28.89    5.84
  -6  -1  -2   38.51   10.67
  -6   1  -2   29.61    8.93
  -6  -1  -3    4.78    2.74
  -6   1  -3   10.15    3.85
  -6  -1  -3   12.88    4.59
  -6   1  -3    7.44    4.83
  -6  -1  -4   17.55    4.50
  -6   1  -4   18.71    4.68
  -6  -1  -4   15.29    7.29
  -6  -1  -5  104.94   10.83
  -6   1  -5  101.85   10.93
  -6  -1  -5   96.32   16.92
  -6  -1  -6  533.29   25.31
  -6   1  -6  535.95   24.80
   6  -1   6  502.13   42.24
  -6  -1  -6  516.86   41.06
  -6  -1  -7   76.26    9.72
  -6   1  -7   77.93    9.69
   6  -1   7   73.90   16.92
  -6   1  -8   93.35   11.33
   6   1   8   78.02   17.39
   6  -1   8   82.03   18.89
  -6   1  -9   38.97    7.22
   6   1   9   31.77   12.31
   6  -1   9   39.88   13.34
   6   1  13    3.90    4.86
   6  -1  13   12.91    5.82
   6   1  14   38.11    7.97
   6  -1  14   52.54    9.03
   6   1  15    5.59    3.50
   6  -1  15    1.04    2.94
   6   1  16   76.98    8.97
   6  -1  16   74.20    8.81
  -6  -2  13   37.83    8.19
  -6   2  12  242.76   18.24
  -6  -2  12  240.49   17.86
  -6  -2  12  208.52   18.53
  -6   2  11  184.72   15.90
  -6  -2  11  187.51   16.22
  -6  -2  11  200.60   17.39
  -6   2  10  281.03   19.25
  -6  -2  10  244.79   18.38
  -6   2   9  684.80   29.25
  -6  -2   9  652.03   28.57
  -6   2   8  338.73   19.85
  -6  -2   8  344.62   20.25
  -6   2   7  483.45   22.77
  -6  -2   7  476.39   23.41
  -6   2   6  475.79   22.47
  -6  -2   6  491.54   23.09
  -6   2   5   78.12    9.34
  -6  -2   5   73.91    8.96
  -6   2   4  167.83   12.90
  -6  -2   4  171.97   12.75
  -6   2   3   20.39    4.44
  -6  -2   3   20.61    4.59
  -6   2   3   14.32    3.57
  -6   2   2  379.13   18.72
  -6  -2   2  425.73   28.80
  -6   2   1  100.89    9.46
  -6   2   1  104.67    9.87
  -6  -2   1  116.01   15.83
  -6   2   0  138.27   11.16
  -6  -2   0  164.55   18.99
  -6   2   0  158.81   17.99
  -6  -2  -1  315.55   17.55
  -6   2  -1  318.41   17.15
  -6  -2  -1  364.11   28.71
  -6  -2  -2  282.31   16.74
  -6   2  -2  278.06   16.24
  -6  -2  -2  296.08   27.15
  -6  -2  -3  390.23   20.17
  -6   2  -3  374.36   19.02
  -6  -2  -3  395.73   32.35
  -6  -2  -4  722.79   28.41
  -6   2  -4  721.67   27.39
   6  -2   4  746.16   47.70
  -6  -2  -4  742.36   45.86
  -6  -2  -5  135.53   12.58
  -6   2  -5  138.37   12.43
   6  -2   5  135.16   21.12
  -6  -2  -5  138.83   20.87
   6  -2   6   24.11   10.68
  -6   2  -6   20.91    5.16
  -6  -2  -6   17.55    9.51
  -6   2  -7   24.49    6.00
   6  -2   7   17.13    8.93
  -6   2  -8  379.16   22.08
   6   2   8  367.97   39.73
   6  -2   8  376.29   40.50
  -6   2  -9  152.65   14.41
   6   2   9  164.86   27.17
   6  -2   9  137.67   25.61
  -6   2 -10  415.45   23.57
   6  -2  13   53.85    9.72
   6   2  13   60.52   10.39
   6   2  14  167.44   15.82
   6  -2  14  143.10   14.31
   6   2  15   28.07    6.49
   6  -2  15   23.16    5.58
   6  -2  16  123.22   11.21
   6   2  16  160.05   13.27
  -6  -3  14   52.32    8.98
  -6  -3  13   41.94    8.06
  -6  -3  12  152.93   14.68
  -6  -3  12  161.65   15.56
  -6   3  11  176.15   15.42
  -6  -3  11  155.78   14.83
  -6  -3  11  180.42   16.13
  -6   3  10  312.86   20.24
  -6  -3  10  329.72   21.06
  -6  -3  10  289.38   19.83
  -6   3   9   37.44    8.00
  -6  -3   9   30.34    7.43
  -6  -3   9   27.79    5.91
  -6   3   8  180.07   14.65
  -6  -3   8  177.29   15.10
  -6   3   7  181.04   14.40
  -6  -3   7  190.35   15.23
  -6   3   6  824.24   29.18
  -6  -3   6  818.78   29.85
  -6  -3   5   35.41    6.37
  -6   3   5   38.55    6.66
  -6   3   4  136.42   11.94
  -6  -3   4  135.22   11.61
  -6  -3   3   39.12    8.97
  -6   3   3   24.26    5.26
  -6   3   2   12.68    3.61
  -6   3   2   12.03    3.69
  -6  -3   2   19.27    6.81
  -6   3   1  175.90   12.48
  -6   3   1  176.41   12.53
  -6  -3   1  205.33   21.53
  -6   3   0  909.14   28.59
   6  -3   0  990.53   47.10
  -6  -3   0  959.70   46.69
   6  -3   1   47.50   11.18
  -6   3  -1   42.83    6.42
  -6  -3  -1   36.54    9.16
   6  -3   2    8.75    5.15
  -6   3  -2    9.20    3.52
  -6  -3  -2    7.57    4.85
   6  -3   3    7.51    6.68
  -6   3  -3    2.16    2.46
  -6  -3  -3    5.93    6.58
   6  -3   4   14.19    4.80
  -6   3  -4   17.58    4.71
  -6  -3  -4   22.67   10.38
  -6   3  -5  420.84   21.36
   6  -3   5  412.22   37.19
  -6  -3  -5  456.49   37.87
  -6   3  -6  785.74   30.06
   6  -3   6  757.61   52.40
  -6  -3  -6  772.68   51.34
  -6   3  -7  192.32   15.56
   6  -3   7  200.25   28.52
  -6  -3  -7  201.41   27.74
  -6   3  -8  201.59   16.39
   6  -3   8  185.66   28.92
  -6   3  -9  132.95   13.35
   6   3   9   96.69   21.15
   6  -3   9  111.10   23.47
  -6   3 -10  231.37   17.92
   6   3  13   11.28    6.12
   6  -3  13   12.29    6.05
   6   3  14  147.55   14.48
   6  -3  14  142.60   14.10
   6   3  15   17.74    5.28
   6  -3  15   16.04    4.38
   6  -3  16  109.56   10.30
   6   3  16  152.39   12.76
  -6  -4  14  167.93   14.92
  -6  -4  13    0.21    4.71
  -6  -4  12  120.54   12.82
  -6  -4  12  115.60   12.79
  -6   4  11   25.26    7.76
  -6  -4  11   27.18    7.45
  -6  -4  11   18.08    5.65
  -6   4  10  434.82   23.30
  -6  -4  10  406.74   23.43
  -6  -4  10  403.56   22.56
  -6   4   9  127.33   13.13
  -6  -4   9  123.35   12.88
  -6  -4   9  106.51   11.57
  -6   4   8  423.84   22.39
  -6  -4   8  449.87   23.57
  -6   4   7  255.62   16.95
  -6  -4   7  266.65   17.93
  -6   4   6  163.54   13.36
  -6  -4   6  174.38   14.18
  -6  -4   5    7.70    3.87
  -6   4   5    5.26    3.31
  -6   4   4  413.83   20.57
  -6  -4   4  399.30   19.93
  -6  -4   3   12.48    6.07
  -6   4   3   10.97    3.93
  -6   4   2  245.45   14.66
  -6   4   2  294.99   16.66
  -6  -4   2  315.68   26.86
  -6   4   1    7.98    2.39
  -6   4   1   10.34    3.09
  -6  -4   1   16.21    7.86
  -6   4   0  309.14   16.75
   6  -4   0  306.70   26.40
  -6   4   0  275.90   15.73
  -6  -4   0  354.00   29.72
  -6   4  -1   61.64    7.71
   6  -4   1   73.27   14.11
  -6  -4  -1   72.02   14.01
  -6   4  -2  178.51   13.03
   6  -4   2  212.43   24.48
  -6  -4  -2  204.85   23.17
  -6   4  -3   68.21    8.21
   6  -4   3   75.53   14.94
  -6  -4  -3   72.96   14.83
  -6   4  -4  689.94   26.46
   6  -4   4  729.10   48.51
  -6  -4  -4  703.76   45.92
   6  -4   5   57.97   16.13
  -6   4  -5   54.63    7.77
  -6  -4  -5   66.77   14.83
  -6   4  -6    8.36    3.32
   6  -4   6    6.64    5.94
  -6  -4  -6   11.62    8.50
  -6   4  -7    0.99    3.20
   6  -4   7    4.90    5.20
  -6  -4  -7    0.53    6.29
  -6   4  -8  459.14   24.54
   6  -4   8  441.21   44.59
  -6  -4  -8  451.46   43.95
   6   4   9   11.00    8.92
  -6   4  -9    9.79    4.87
   6  -4   9   17.60   11.69
  -6   4 -10  877.05   34.56
   6   4  12   49.96    9.69
   6   4  13   11.34    5.33
   6  -4  13    9.40    5.11
   6   4  14   64.76   10.18
   6  -4  14   68.79    9.87
   6   4  15   11.44    4.43
   6  -4  15    4.11    3.06
   6   4  16  276.51   16.86
  -6  -5  14   21.06    5.68
  -6  -5  13   63.99    9.68
  -6  -5  12  189.96   16.08
  -6  -5  12  195.11   16.34
  -6   5  11   17.12    6.02
  -6  -5  11   15.20    5.42
  -6  -5  11   14.54    5.79
  -6   5  10  165.57   14.80
  -6  -5  10  173.00   15.21
  -6  -5  10  137.66   13.30
  -6   5   9  313.50   19.89
  -6  -5   9  298.35   19.59
  -6   5   8  463.16   23.46
  -6  -5   8  432.21   23.48
  -6   5   7   22.68    6.01
  -6  -5   7   30.41    6.73
  -6   5   6  514.11   23.29
  -6  -5   6  487.68   23.48
  -6  -5   5   -0.76    3.58
  -6   5   5    2.74    3.63
  -6  -5   4   62.25    8.46
  -6   5   4   59.09    8.00
  -6   5   3   36.08    5.82
  -6   5   3   51.88    7.55
  -6  -5   3   49.47   11.09
  -6   5   2    1.16    2.61
  -6  -5   2    7.26    5.86
  -6   5   2    3.07    2.71
  -6   5   1  219.10   14.06
  -6   5   1  209.34   13.77
  -6   5   0 1536.06   37.31
  -6  -5   0 1645.15   64.60
  -6   5  -1   13.23    3.99
   6  -5   1   27.02    9.50
  -6  -5  -1   30.86   10.98
  -6   5  -2  128.38   11.15
   6  -5   2  132.95   19.79
  -6  -5  -2  132.78   19.41
  -6   5  -3   -2.14    3.09
   6  -5   3    0.25    5.67
  -6  -5  -3   -2.97    7.25
  -6   5  -4   13.17    4.28
   6  -5   4   13.44    8.85
  -6  -5  -4   12.59    7.35
  -6   5  -5    6.78    4.26
   6  -5   5    8.68    7.23
  -6  -5  -5    9.48    8.10
  -6   5  -6 1191.85   37.24
   6  -5   6 1237.41   69.69
  -6  -5  -6 1180.48   65.47
  -6   5  -7   13.72    4.69
   6  -5   7    6.06    8.04
  -6  -5  -7   26.97   11.30
  -6   5  -8   78.04   10.32
  -6  -5  -8  101.09   21.10
   6  -5   8   70.00   18.05
  -6   5  -9    1.98    4.30
   6  -5   9    2.83    5.43
  -6   5 -10   54.91    9.12
   6   5  12  428.90   25.08
   6   5  13    3.26    4.51
   6  -5  13   -0.38    2.94
   6   5  14  205.01   16.54
   6  -5  14  163.63   14.59
   6   5  15    8.06    4.39
   6   5  16  146.66   12.34
  -6  -6  14   62.71    9.46
  -6  -6  13   -5.81    4.37
  -6  -6  12  187.46   15.15
  -6  -6  12  179.94   15.26
  -6  -6  11  114.47   12.50
  -6  -6  11   98.73   11.60
  -6   6  10  562.24   26.78
  -6  -6  10  568.52   27.50
  -6   6   9   39.80    8.17
  -6  -6   9   16.82    5.39
  -6   6   8  215.13   16.48
  -6  -6   8  219.92   16.80
  -6   6   7   19.92    5.95
  -6  -6   7   29.07    6.99
  -6   6   6  230.48   15.96
  -6  -6   6  237.96   16.65
  -6  -6   5   18.01    5.12
  -6   6   5   11.04    3.44
  -6   6   4  664.61   26.03
  -6  -6   4  656.99   26.44
  -6  -6   4  624.47   39.91
  -6   6   3   10.68    3.72
  -6  -6   3   15.59    7.84
  -6   6   3   19.06    4.94
  -6   6   2  171.83   12.42
  -6   6   2  181.32   13.44
  -6   6   1  282.05   15.96
  -6   6   1  269.53   15.75
  -6  -6   0   14.45    7.98
  -6   6   0   16.27    4.58
  -6   6   0   13.44    4.17
  -6   6  -1   74.44    8.72
   6  -6   1   78.17   14.63
  -6  -6  -1   68.11   14.87
  -6   6  -2  311.70   17.60
   6  -6   2  352.98   32.31
  -6  -6  -2  332.09   31.52
  -6   6  -3   63.86    8.31
   6  -6   3   73.55   15.63
  -6  -6  -3   64.98   14.78
  -6   6  -4  870.00   30.18
   6  -6   4  958.85   57.28
  -6  -6  -4  836.62   51.95
  -6   6  -5   82.94    9.73
   6  -6   5  102.88   19.43
  -6  -6  -5   92.32   18.00
  -6   6  -6   73.47    9.75
   6  -6   6   81.83   17.46
  -6  -6  -6   66.06   16.54
  -6   6  -7  161.80   14.38
   6  -6   7  157.96   25.92
  -6  -6  -7  153.29   25.54
  -6   6  -8  232.49   17.64
   6  -6   8  235.98   33.26
  -6  -6  -8  215.62   31.18
  -6   6  -9   90.47   11.53
   6  -6   9   80.34   19.19
  -6   6 -10  795.16   33.57
   6   6  12   13.63    6.74
   6   6  13   51.43    9.13
   6  -6  13   33.11    7.39
   6   6  14   67.31    9.85
   6  -6  14   44.30    7.71
   6   6  15   43.96    7.39
   6   6  16  162.43   12.83
  -6  -7  14    6.97    3.21
  -6  -7  13  211.74   16.18
  -6  -7  12   93.00   11.13
  -6  -7  11   26.75    6.45
  -6   7  10   68.26   10.33
  -6  -7  10   67.09    9.77
  -6   7   9   -0.94    4.00
  -6  -7   9    0.34    4.04
  -6   7   8  155.61   14.05
  -6  -7   8  136.29   13.68
  -6   7   7   55.56    8.78
  -6  -7   7   51.29    8.92
  -6   7   6  540.35   24.47
  -6  -7   6  521.10   24.74
  -6  -7   5   55.94    7.98
  -6   7   5   66.58    8.70
  -6   7   4  103.41   10.48
  -6  -7   4  119.56   18.27
  -6   7   3  456.09   21.18
  -6  -7   3  458.52   35.65
  -6   7   2   18.84    4.44
  -6  -7   2   19.77    7.73
  -6   7   2   16.99    3.99
  -6   7   1  188.87   13.41
  -6   7   1  165.07   12.43
  -6   7   0  939.83   30.47
  -6  -7   0  969.69   53.34
  -6   7  -1   52.36    7.63
   6  -7   1   26.49    8.58
  -6  -7  -1   59.26   14.10
  -6   7  -2   36.80    6.42
   6  -7   2   35.87   11.36
  -6  -7  -2   35.61   10.93
  -6   7  -3    3.88    3.39
   6  -7   3    8.04    7.88
  -6  -7  -3    4.24    6.04
  -6   7  -4    7.38    4.22
   6  -7   4    9.43    7.81
  -6  -7  -4   10.71    7.31
  -6   7  -5  511.04   24.02
   6  -7   5  512.28   44.00
  -6  -7  -5  484.17   41.60
  -6   7  -6  828.33   31.55
   6  -7   6  854.24   58.72
  -6  -7  -6  799.19   55.87
  -6   7  -7  116.32   12.33
   6  -7   7  128.59   24.48
  -6  -7  -7   99.06   20.45
  -6  -7  -8    8.75   10.20
  -6   7  -8    6.86    4.77
   6  -7   8   11.05    8.85
  -6   7  -9  137.01   13.94
  -6   7 -10    4.37    3.64
  -6   7 -11    0.62    3.68
   6   7  11    5.17    4.35
   6   7  12  381.35   23.59
   6   7  13   11.44    5.63
   6  -7  13   14.29    5.14
   6   7  14  150.55   13.71
   6   7  15   84.35    9.79
   6   7  16   76.77    8.57
  -6  -8  14   60.41    8.22
  -6  -8  10  494.16   25.54
  -6   8   9   13.85    5.48
  -6  -8   9    9.06    4.17
  -6   8   8  155.09   13.81
  -6  -8   8  150.37   14.45
  -6   8   7   11.20    4.63
  -6  -8   7   16.92    5.52
  -6   8   6  258.09   17.07
  -6  -8   6  251.43   17.51
  -6  -8   5   -0.50    3.36
  -6   8   5   -0.91    3.29
  -6   8   4  438.03   21.30
  -6  -8   4  391.17   34.21
  -6  -8   3   15.07    8.28
  -6   8   3   22.13    4.49
  -6   8   2  168.82   12.71
  -6   8   2  165.95   12.65
  -6  -8   2  199.52   24.53
  -6   8   1  240.94   15.36
  -6  -8   1  240.87   26.87
  -6   8   0   45.77    7.32
  -6  -8   0   59.42   14.49
  -6   8  -1   30.07    6.05
   6  -8   1    6.88    3.34
  -6  -8  -1   37.88   12.20
  -6   8  -2  107.24   10.83
   6  -8   2  112.69   19.29
  -6  -8  -2  100.69   19.41
  -6   8  -3  347.87   19.39
   6  -8   3  365.78   35.50
  -6  -8  -3  345.55   34.53
  -6   8  -4  579.27   25.56
   6  -8   4  580.95   46.31
  -6  -8  -4  536.37   43.91
  -6   8  -5   75.11    9.94
   6  -8   5   56.82   15.33
  -6  -8  -5   51.90   13.83
  -6   8  -6   12.85    5.19
   6  -8   6   16.85   11.00
  -6  -8  -6   24.55   11.00
  -6   8  -7  156.54   14.25
   6  -8   7  169.22   27.73
  -6  -8  -7  186.53   29.26
   6  -8   8   47.61   15.09
  -6   8  -8   76.81   10.38
  -6  -8  -8   77.24   19.02
  -6   8  -9   39.85    7.77
  -6   8 -10 1060.62   39.19
  -6   8 -11   51.13    8.79
   6   8  11   63.50   10.35
   6   8  12    1.62    4.47
   6   8  13  180.85   15.57
   6   8  14  115.61   11.88
   6   8  15   17.59    4.50
  -6  -9   9   27.67    6.74
  -6   9   8   27.49    7.00
  -6  -9   8   24.76    6.20
  -6   9   7    3.46    4.41
  -6  -9   7   -1.10    3.53
  -6   9   6  632.31   26.83
  -6  -9   6  600.87   27.36
  -6  -9   5    9.49    3.29
  -6   9   5   11.05    4.23
  -6  -9   4   51.26   13.43
  -6   9   4   50.91    7.69
  -6   9   3   92.11    9.72
  -6  -9   3  106.47   18.37
  -6   9   2    4.47    3.40
  -6  -9   2    3.25    5.14
  -6   9   2    3.27    2.70
  -6   9   1   44.27    7.14
  -6  -9   1   41.65   12.59
  -6   9   0  706.80   27.63
  -6  -9   0  647.80   46.24
  -6   9  -1   35.62    6.73
  -6  -9  -1   24.27   11.39
  -6   9  -2   27.91    5.91
   6  -9   2   25.33    9.08
  -6  -9  -2   35.43   13.43
  -6   9  -3   20.55    5.20
   6  -9   3   10.18    7.36
  -6  -9  -3   23.93   10.12
  -6   9  -4   26.57    6.22
   6  -9   4   13.34    8.26
  -6  -9  -4   22.89   12.60
  -6   9  -5   29.56    6.59
   6  -9   5   19.13    8.91
  -6  -9  -5   26.80   10.99
  -6   9  -6  597.54   27.86
   6  -9   6  533.87   48.25
  -6  -9  -6  618.56   51.38
  -6   9  -7   39.09    8.17
   6  -9   7   33.78   12.69
  -6  -9  -7   24.78   12.22
  -6   9  -8   93.88   11.30
   6  -9   8   74.96   19.80
  -6  -9  -8   77.33   20.80
  -6   9  -9   34.51    7.72
  -6   9 -10   29.88    7.52
   6   9  10   29.75    7.86
  -6   9 -11   -2.68    3.56
   6   9  11   16.17    6.78
   6   9  12  325.17   21.56
   6   9  13   -3.50    4.09
   6   9  14   48.36    7.80
   6   9  15   44.30    6.78
  -6  10   8  383.90   21.76
  -6 -10   8  336.67   21.03
  -6  10   7   25.17    5.72
  -6 -10   7   24.43    6.33
  -6  10   6  417.73   21.84
  -6 -10   6  425.90   23.18
  -6 -10   5   16.68    4.82
  -6  10   5   18.12    4.34
  -6  10   4  285.30   17.55
  -6 -10   4  253.61   28.89
  -6  10   3    3.14    2.44
  -6 -10   3    0.91    6.56
  -6  10   2  126.22   11.81
  -6 -10   2  119.23   19.82
  -6  10   1   50.22    7.81
  -6 -10   1   49.78   13.16
  -6  10   0  118.72   11.83
  -6 -10   0  114.12   19.99
  -6  10  -1   23.25    5.38
  -6 -10  -1   25.09   11.13
  -6  10  -2  236.87   16.83
   6 -10   2  157.75   23.31
  -6 -10  -2  193.07   26.79
  -6  10  -3    7.31    3.81
  -6 -10  -3    4.15    5.59
   6 -10   3   -1.19    6.63
  -6  10  -4  703.55   29.39
   6 -10   4  660.44   51.89
  -6 -10  -4  623.55   50.10
  -6  10  -5   39.96    7.75
   6 -10   5   42.00   14.90
  -6 -10  -5   29.52   11.14
  -6  10  -6   25.54    6.68
  -6 -10  -6   11.74    8.73
   6 -10   6   19.14   11.93
  -6  10  -7  155.26   15.01
  -6 -10  -7  103.79   23.64
   6 -10   7  130.89   26.22
  -6  10  -8  195.46   17.01
  -6  10  -9   63.80    9.96
   6  10   9   60.47   10.14
  -6  10 -10  784.38   33.62
   6  10  10  805.85   33.94
  -6  10 -11    1.07    2.86
   6  10  11   16.86    5.94
   6  10  12   95.68   11.71
   6  10  13    5.06    3.19
   6  10  14   31.54    6.40
   6  10  15    0.37    2.54
  -6  11   7  107.90   11.88
  -6 -11   7   93.26   11.38
  -6  11   6  903.21   32.12
  -6 -11   6  871.02   33.63
  -6  11   5  152.77   13.13
  -6 -11   5  151.23   14.31
  -6 -11   4   28.29   10.43
  -6  11   4   26.12    5.65
  -6 -11   3  117.25   20.57
  -6  11   2   16.62    4.75
  -6 -11   2    0.22    5.97
  -6  11   1   50.86    8.14
  -6 -11   1   41.53   13.13
  -6  11   0  736.94   29.62
  -6 -11   0  628.46   47.92
  -6  11  -1  104.83   11.39
  -6 -11  -1  110.12   20.92
  -6  11  -2   52.81    8.33
  -6 -11  -2   45.80   14.68
  -6  11  -3   29.62    6.82
  -6 -11  -3   25.95   10.31
   6 -11   3   12.38    6.64
  -6  11  -4    8.90    5.04
  -6 -11  -4    0.41    5.78
   6 -11   4   17.92    9.04
  -6  11  -5   93.40   11.47
  -6 -11  -5  107.64   22.20
   6 -11   5   84.55   19.96
  -6  11  -6  388.04   23.24
   6 -11   6  344.86   40.85
  -6 -11  -6  347.95   40.12
  -6  11  -7  136.86   14.05
  -6 -11  -7  113.87   24.19
   6 -11   7   94.03   22.29
  -6  11  -8  184.87   16.80
  -6  11  -9   18.06    5.82
   6  11   9   33.61    7.71
  -6  11 -10  283.92   20.25
   6  11  10  295.67   20.65
  -6  11 -11   11.20    4.87
   6  11  11   12.58    5.57
   6  11  12  406.58   22.89
   6  11  13   27.67    5.97
   6  11  14   17.74    4.37
  -6 -12   6   23.35    6.20
  -6 -12   5   77.74    9.82
  -6  12   5   87.07    9.79
  -6 -12   5   56.44   14.16
  -6 -12   4  286.88   33.40
  -6 -12   3   -4.44    9.63
  -6  12   2   35.14    7.23
  -6 -12   2   36.64   11.39
  -6  12   1   39.12    7.09
  -6 -12   1   32.53   11.03
  -6  12   0  236.70   17.34
  -6 -12   0  207.31   28.98
  -6  12  -1  419.12   22.90
  -6 -12  -1  332.19   36.31
  -6  12  -2  725.48   30.38
  -6 -12  -2  643.99   52.40
  -6  12  -3   97.55   11.88
  -6 -12  -3  113.02   23.59
   6 -12   3   79.91   18.38
  -6  12  -4  355.96   22.02
   6 -12   4  330.12   38.10
  -6 -12  -4  351.76   40.04
  -6  12  -5   42.50    8.46
  -6 -12  -5   29.40   12.11
   6 -12   5   28.07   11.79
  -6  12  -6    3.96    4.09
  -6 -12  -6   -4.16   10.13
   6 -12   6    3.47    7.15
  -6  12  -7   74.85   10.74
  -6  12  -8  222.15   18.27
   6  12   8  224.79   17.88
  -6  12  -9   18.38    5.90
   6  12   9   20.06    6.43
  -6  12 -10  780.75   33.51
   6  12  10  797.50   33.17
  -6  12 -11   97.78   12.03
   6  12  11   99.84   11.97
   6  12  12   61.88    9.21
   6  12  13   10.90    3.82
   6  12  14   17.66    4.37
  -6 -13   5  167.52   14.63
  -6 -13   5   99.74   19.88
  -6 -13   4   64.76    9.06
  -6 -13   4   60.52   16.23
  -6 -13   3   82.53   17.53
  -6  13   2   95.32   11.12
  -6 -13   2   60.96   15.79
  -6  13   1   11.40    5.03
  -6 -13   1   11.99   10.18
  -6  13   0  561.37   26.92
  -6 -13   0  467.71   43.33
  -6  13  -1    7.48    3.53
  -6 -13  -1   -3.25   10.02
  -6  13  -2  234.58   17.71
  -6 -13  -2  194.25   29.93
  -6  13  -3   14.69    5.55
  -6 -13  -3   15.92   10.25
   6 -13   4   10.97    6.48
  -6  13  -4   12.38    4.92
  -6 -13  -4    4.53    6.02
   6 -13   5   14.90    8.31
  -6  13  -5   21.06    6.84
  -6 -13  -5   18.28   12.17
  -6  13  -6  508.24   27.18
  -6  13  -7  135.84   14.40
  -6  13  -8   81.72   11.55
   6  13   8   76.76   10.51
  -6  13  -9  124.27   13.69
   6  13   9  139.81   13.82
  -6  13 -10  115.39   12.83
   6  13  10  115.38   12.69
  -6  13 -11    8.13    4.33
   6  13  11    9.17    4.15
   6  13  12  201.56   15.05
   6  13  13   11.93    3.83
   6  13  14   30.17    5.83
  -6 -14   4  199.75   16.22
  -6 -14   4  146.51   24.25
  -6 -14   3    2.53    6.84
  -6  14   2  312.91   19.82
  -6 -14   2  246.47   32.23
  -6  14   1    0.33    3.89
  -6 -14   1   -0.52    5.32
  -6  14   0  100.27   11.95
  -6 -14   0  101.16   20.68
  -6  14  -1   65.08    9.68
  -6 -14  -1   61.41   16.90
  -6  14  -2  421.79   24.16
  -6 -14  -2  356.00   41.14
  -6  14  -3    9.93    5.12
  -6 -14  -3   -0.08    7.98
  -6  14  -4  427.01   24.55
  -6 -14  -4  318.10   39.40
  -6  14  -5  105.51   12.70
  -6  14  -6    8.46    5.55
  -6  14  -7   17.55    6.04
  -6  14  -8  107.11   13.13
  -6  14  -9   28.28    7.30
   6  14   9   33.45    6.81
  -6  14 -10  264.49   19.35
   6  14  10  237.83   17.11
  -6  14 -11   30.95    6.45
   6  14  11   24.89    5.36
   6  14  12    4.49    2.87
   6  14  13  -15.94    6.77
  -6  15   2   21.64    5.57
  -6 -15   2    8.67    7.10
  -6  15   1   66.93    9.87
  -6 -15   1   36.89   12.24
  -6  15   0  457.95   25.36
  -6 -15   0  273.42   34.80
  -6  15  -1   10.02    4.57
  -6 -15  -1   -5.02   10.59
  -6  15  -2  315.93   21.29
  -6 -15  -2  258.73   35.23
  -6  15  -3    8.76    4.55
  -6  15  -4   80.17   11.85
  -6  15  -5   21.22    6.29
  -6  15  -6  688.33   31.96
  -6  15  -7   63.16   10.17
  -6  15  -8   31.75    7.18
  -6  15  -9   16.15    5.66
  -6  15 -10   38.31    7.97
  -6  15 -11   10.91    4.56
   6  15  12  165.22   15.01
   6  15  13    5.67    3.17
  -6  16   2  514.97   26.18
  -6  16   1   78.74   10.80
  -6  16   0   59.37    9.43
  -6  16  -1   63.90    9.59
   6  16   2   65.01    9.30
  -6  16  -2   64.15   10.13
   6  16   3   50.50    8.35
  -6  16  -3   79.75   10.84
  -6  16  -4  885.80   36.29
  -6  16  -5    4.12    5.28
  -6  16  -6    9.63    4.54
  -6  16  -7   16.38    4.74
  -6  16  -8  244.78   19.07
  -6  16  -9    7.23    4.20
  -6  16 -10  169.64   14.84
   6  16  10  161.60   15.52
   6  16  11    2.30    5.77
  -6  16 -11   17.33    4.41
   6  16  12   19.59    4.40
   6  16  13  129.51   11.28
  -6  17   2   80.48   10.82
  -6  17   1   40.08    8.17
  -6  17   0  885.31   35.62
  -6  17  -1   57.31    9.49
   6  17   2   45.43    8.32
  -6  17  -2   39.19    8.12
   6  17   3   45.27    8.46
  -6  17  -3   55.95    9.51
   6  17   4    1.09    5.34
  -6  17  -4    4.75    4.87
   6  17   5   14.89    5.48
  -6  17  -5   26.72    7.46
  -6  17  -6  761.97   33.37
   6  17   6  758.41   36.36
   6  17   7    4.66    7.30
  -6  17  -7   -4.81    5.60
   6  17   8  -12.81    9.01
  -6  17  -8   11.37    5.91
   6  17   9   10.14    5.92
  -6  17  -9   25.67    6.57
   6  17  10   48.78    7.62
  -6  17 -10   66.66    9.52
   6  17  11   33.70    6.62
  -6  17 -11   28.24    5.70
   6  17  12  183.03   14.30
  -6  18   2  253.50   18.48
  -6  18   1  136.93   13.99
  -6  18   0   -3.80    4.27
  -6  18  -1   31.48    7.84
  -6  18  -2  126.18   14.24
   6  18   3   27.04    7.24
  -6  18  -3   18.93    5.12
  -6  18  -4  733.50   32.98
   6  18   4  691.06   32.69
   6  18   5    7.99    4.19
  -6  18  -5   15.88    5.07
   6  18   6   60.22    9.20
  -6  18  -6   60.16   10.12
   6  18   7   25.16    5.84
  -6  18  -7   28.25    6.17
  -6  18  -8  178.67   15.80
   6  18   8  184.86   16.91
   6  18   9   19.06    4.00
  -6  18  -9   14.17    5.61
  -6  18 -10  223.14   15.93
   6  18  10  256.17   18.68
   6  18  11   52.17    7.97
  -6  18 -11   36.11    6.19
   6  18  12   13.61    4.36
  -6  19   2   62.17    9.19
  -6  19   1    8.91    5.37
  -6  19   0  567.14   28.47
  -6  19  -1   33.13    7.92
  -6  19  -2   17.77    6.50
  -6  19  -3  112.50   12.97
   6  19   3   93.73   11.75
   6  19   4    1.49    3.64
  -6  19  -4    5.48    5.12
   6  19   5   -7.55    5.54
  -6  19  -5   -4.28    6.28
  -6  19  -6  386.44   23.35
   6  19   6  379.39   24.21
   6  19   7   -1.36    4.79
  -6  19  -7  -12.09    6.16
   6  19   8   18.57    6.07
  -6  19  -8   31.33    7.43
   6  19   9    0.61    3.52
  -6  19  -9    7.27    4.92
   6  19  10   42.25    7.72
  -6  19 -10   34.19    6.36
   6  19  11    1.56    2.94
  -6  20   2   97.07   11.08
  -6  20   1   68.66    9.64
  -6  20   0   30.22    6.65
  -6  20  -1   14.87    4.27
  -6  20  -2  325.05   21.63
   6  20   3   10.35    4.74
  -6  20  -3   10.34    5.42
  -6  20  -4  250.78   18.78
   6  20   4  248.70   18.42
   6  20   5    7.15    4.24
  -6  20  -5   -8.16    5.54
   6  20   6   18.30    6.28
  -6  20  -6    7.84    4.25
   6  20   7   31.36    6.54
  -6  20  -7   16.41    5.42
   6  20   8   71.03   10.21
  -6  20  -8   72.61   10.21
   6  20   9    9.68    4.74
  -6  20  -9    8.20    4.26
  -6  20 -10  251.94   15.20
   6  20  10  340.99   19.20
  -6  21   1   16.84    5.07
  -6  21   0  542.39   27.00
  -6  21  -1    9.32    4.46
  -6  21  -2   51.37    8.43
  -6  21  -3  288.84   19.87
   6  21   3  238.55   17.00
  -6  21  -4  104.55   11.88
   6  21   4   86.81   10.88
   6  21   5   44.03    7.89
  -6  21  -5   32.26    7.31
   6  21   6   57.85    9.21
  -6  21  -6   35.97    6.77
  -6  21  -7  136.05   12.93
   6  21   7  143.78   13.58
  -6  21  -8  116.78   11.50
   6  21   8  124.51   12.45
  -6  21  -9   87.36    9.42
   6  21   9  119.75   11.58
  -6  22   1   10.57    4.30
  -6  22   0   99.15   11.01
  -6  22  -1  187.56   15.66
  -6  22  -2  528.20   25.88
  -6  22  -3   99.24   11.60
  -6  22  -4  131.94   13.15
   6  22   4  100.12   10.81
   6  22   5   43.92    7.39
  -6  22  -5   35.50    6.69
   6  22   6    9.33    4.84
  -6  22  -6   -0.46    3.75
   6  22   7   49.56    7.95
  -6  22  -7   44.34    7.64
   6  22   8   31.38    6.22
  -6  22  -8   36.93    6.27
  -6  23   1   -0.66    2.49
  -6  23   0  628.05   26.63
  -6  23  -1   34.78    6.41
  -6  23  -2   24.23    5.78
  -6  23  -3  116.48   11.64
  -6  23  -4    7.69    3.37
   6  23   4   -2.56    2.90
  -6  23  -5   34.40    6.11
   6  23   5   27.67    5.35
  -6  23  -6  121.96   11.41
   6  23   6   73.27    8.48
  -6  23  -7   56.40    7.73
   6  23   7   52.92    7.23
  -6  24   0   41.67    6.86
  -6  24  -1    3.04    2.50
  -6  24  -2  340.55   18.93
  -6  24  -3   -0.65    3.16
  -6  24  -4  174.47   13.29
  -6  24  -5   14.63    4.90
  -6  24  -6   44.39    6.60
  -6  25   0  281.93   15.32
  -6  25  -1   75.12    8.38
  -6  25  -2   28.05    5.61
  -6  25  -3   28.45    5.45
  -6  25  -4    4.24    3.03
  -7   0  12    5.47    5.15
  -7   0  11  194.66   16.39
  -7   0  10   -6.69    5.02
  -7   0   9  123.11   13.12
  -7   0   8   -3.39    4.02
  -7   0   7  789.52   30.99
  -7   0   6    3.81    4.52
  -7   0   5  160.31   14.20
  -7   0   4   -3.24    4.26
  -7   0   3   49.92    7.30
  -7   0   2   -4.71    4.35
  -7   0   0   -3.13    4.68
  -7   0   0    6.56    7.93
  -7   0  -1    2.55    3.16
  -7   0  -1    7.47    6.54
  -7   0  -2   -2.20    3.96
  -7   0  -2   -3.84    7.70
  -7   0  -3  157.55   13.87
  -7   0  -3  159.18   22.96
  -7   0  -4   -3.07    4.27
  -7   0  -5  633.49   29.07
   7   0   5  567.36   47.23
   7   0   6    3.42    6.74
  -7   0  -6   -0.30    4.25
   7   0   7  105.30   22.35
   7   0  13  123.23   13.59
   7   0  14   -1.06    3.01
   7   0  15  129.20   12.05
  -7   1  12    8.83    4.85
  -7  -1  12   11.74    5.72
  -7   1  11  398.81   22.68
  -7  -1  11  377.99   22.22
  -7   1  10   19.47    6.85
  -7  -1  10   21.73    7.03
  -7   1   9   44.60    8.36
  -7  -1   9   56.60    9.73
  -7   1   8   57.60    9.20
  -7  -1   8   79.34   10.44
  -7   1   7  536.23   25.52
  -7  -1   7  519.23   25.38
  -7   1   6  216.56   15.98
  -7  -1   6  222.64   16.89
  -7   1   5  641.79   27.41
  -7  -1   5  600.15   26.44
  -7  -1   4   43.99    7.74
  -7   1   4   47.85    7.63
  -7   1   3  327.29   18.93
  -7  -1   3  328.45   18.98
  -7   1   2    5.13    3.07
  -7  -1   2    1.60    3.21
  -7   1   1  132.00   12.17
  -7   1   1  133.47   11.92
  -7  -1   1  134.71   18.55
  -7   1   0  173.56   13.79
  -7  -1   0  159.43   20.83
  -7   1  -1  581.43   25.61
  -7  -1  -1  544.40   39.66
  -7   1  -2  100.39   10.52
  -7  -1  -2   84.69   17.03
  -7  -1  -3  256.16   17.71
  -7   1  -3  264.67   17.75
  -7  -1  -3  248.81   28.58
  -7  -1  -4   39.46    7.54
   7  -1   4   36.68   11.99
  -7   1  -4   48.86    8.24
  -7  -1  -4   41.89   13.97
   7  -1   5   10.46    6.62
  -7   1  -5    3.33    4.10
   7   1   6    3.60    6.32
   7  -1   6    0.27    8.38
  -7   1  -6    0.62    3.55
  -7   1  -7  234.98   18.62
   7   1   7  189.94   30.24
   7  -1   7  206.82   30.26
  -7   1  -8    4.44    4.30
   7   1  13   86.30   11.77
   7  -1  13   72.51   10.49
   7   1  14    6.13    3.42
   7  -1  14    6.13    3.80
   7   1  15  247.02   16.76
   7  -1  15  215.36   15.33
  -7   2  12   91.42   11.19
  -7  -2  12   81.44   10.49
  -7   2  11  344.09   20.89
  -7  -2  11  349.67   21.22
  -7   2  10   17.38    5.98
  -7  -2  10    9.64    4.76
  -7   2   9  165.80   15.14
  -7  -2   9  161.88   14.64
  -7   2   8   85.35   10.88
  -7  -2   8   77.57   10.09
  -7   2   7 1078.17   36.04
  -7  -2   7 1138.92   37.46
  -7   2   6  648.29   27.40
  -7  -2   6  677.90   28.59
  -7   2   5   29.89    7.48
  -7  -2   5   27.67    6.73
  -7   2   4  629.85   26.62
  -7  -2   4  606.17   25.69
  -7  -2   3   -1.71    4.17
  -7   2   3    4.19    4.41
  -7   2   2  262.08   17.05
  -7   2   2  270.81   17.18
  -7   2   1 1793.86   44.85
  -7   2   1 1800.67   45.08
  -7  -2   1 1687.79   66.72
  -7   2   0    9.24    3.78
  -7   2   0   14.28    4.84
  -7  -2   0    9.85    6.09
   7  -2   1    4.86    4.19
  -7   2  -1    1.09    2.66
  -7  -2  -1    7.34    6.94
   7  -2   2   15.54    7.38
  -7   2  -2   15.26    4.93
  -7  -2  -2    9.16    6.08
  -7   2  -3  136.06   12.84
   7  -2   3  159.79   23.77
  -7  -2  -3  118.45   20.17
  -7   2  -4  443.23   23.50
   7  -2   4  362.13   37.10
  -7  -2  -4  383.60   36.36
  -7   2  -5 1053.10   36.92
   7  -2   5  945.62   62.18
  -7  -2  -5  951.76   59.22
  -7   2  -6  165.24   15.25
   7  -2   6  150.67   25.85
  -7   2  -7  148.68   14.57
   7   2   7  139.91   25.90
   7  -2   7  134.64   25.76
  -7   2  -8  280.36   20.38
   7   2  13  142.64   14.69
   7  -2  13  127.94   14.24
   7   2  14    8.89    4.45
   7  -2  14    5.50    4.15
   7   2  15  108.12   11.12
   7  -2  15   81.85    9.60
  -7  -3  12   46.08    8.13
  -7   3  11  292.52   19.61
  -7  -3  11  272.19   18.64
  -7   3  10  272.30   18.93
  -7  -3  10  269.55   19.16
  -7   3   9  181.69   15.64
  -7  -3   9  160.49   14.42
  -7   3   8  554.64   26.40
  -7  -3   8  552.22   26.64
  -7   3   7  287.30   18.66
  -7  -3   7  309.43   19.89
  -7   3   6  218.81   15.95
  -7  -3   6  243.44   17.83
  -7   3   5 1307.31   38.62
  -7  -3   5 1254.59   38.79
  -7  -3   4   -5.70    4.60
  -7   3   4    6.04    4.54
  -7   3   3  389.12   21.01
  -7  -3   3  375.56   20.58
  -7   3   2  231.68   15.82
  -7   3   2  260.63   16.95
  -7   3   1    7.60    3.63
  -7   3   1    9.01    3.91
  -7  -3   1    6.12    4.46
  -7   3   0  519.42   24.20
  -7   3   0  480.90   22.87
  -7  -3   0  503.33   37.94
  -7   3  -1  632.44   26.60
   7  -3   1  616.41   43.69
  -7   3  -1  602.91   25.89
  -7  -3  -1  595.86   42.27
  -7   3  -2  432.22   22.33
   7  -3   2  420.74   37.57
  -7  -3  -2  437.23   37.07
  -7   3  -3  573.62   25.94
   7  -3   3  575.07   45.01
  -7  -3  -3  525.41   42.10
  -7   3  -4  150.19   14.04
   7  -3   4  150.65   23.82
  -7  -3  -4  138.16   21.95
  -7   3  -5   43.71    8.47
   7  -3   5   43.49   13.63
  -7  -3  -5   26.47    9.41
  -7   3  -6    0.01    3.92
   7  -3   6    0.89    6.20
  -7  -3  -6   12.87    8.94
  -7   3  -7  278.35   19.99
   7  -3   7  245.44   35.80
  -7   3  -8   31.11    7.65
  -7   3  -9  583.52   29.64
   7   3  13  254.71   18.69
   7  -3  13  235.38   18.51
   7   3  14   25.32    6.26
   7  -3  14   15.47    5.08
   7   3  15  176.28   13.91
   7  -3  15  124.82   11.31
  -7  -4  12    6.05    4.10
  -7   4  11  191.70   15.90
  -7  -4  11  194.92   15.70
  -7   4  10    5.63    5.76
  -7  -4  10    9.20    4.86
  -7   4   9  187.93   15.78
  -7  -4   9  180.74   16.02
  -7   4   8   20.56    7.11
  -7  -4   8    6.77    3.96
  -7   4   7 1301.10   39.94
  -7  -4   7 1421.95   42.62
  -7   4   6   96.63   10.95
  -7  -4   6  110.90   12.55
  -7   4   5  163.26   14.20
  -7  -4   5  152.24   14.02
  -7  -4   4   40.91    7.40
  -7   4   4   37.10    7.10
  -7  -4   3   37.03    6.95
  -7   4   3   26.63    5.38
  -7   4   3   48.26    8.04
  -7   4   2   10.57    4.08
  -7  -4   2    7.36    6.23
  -7   4   2    8.76    4.24
  -7   4   1 1472.14   40.66
  -7   4   1 1410.38   39.27
  -7  -4   1 1359.36   62.46
  -7   4   0   -0.55    3.10
  -7   4   0    0.35    2.70
  -7  -4   0   -2.17    4.42
  -7   4  -1    2.40    2.47
  -7   4  -1    7.99    3.72
   7  -4   1    8.63    5.39
  -7  -4  -1   13.15    4.53
  -7   4  -2   21.67    4.96
  -7   4  -2   25.72    6.29
   7  -4   2   19.46    8.40
  -7  -4  -2   14.72    4.52
  -7   4  -3   36.28    6.96
   7  -4   3   37.98   11.81
  -7  -4  -3   32.58   11.23
  -7   4  -4   99.40   11.12
   7  -4   4  107.86   21.73
  -7  -4  -4   72.03   16.71
  -7   4  -5 1363.91   42.07
   7  -4   5 1314.14   76.23
  -7  -4  -5 1232.87   69.49
  -7   4  -6   36.28    8.04
   7  -4   6   20.25   10.63
  -7  -4  -6   18.36    7.53
  -7   4  -7   88.90   11.79
   7  -4   7   82.28   20.07
  -7  -4  -7   89.90   20.65
  -7   4  -8   46.20    8.53
  -7   4  -9  222.39   18.42
  -7   4 -10   72.89   10.39
   7   4  12    2.47    4.53
   7   4  13  202.13   16.97
   7  -4  13  191.35   16.34
   7   4  14    5.75    4.05
   7  -4  14    2.70    3.55
   7   4  15  153.80   12.81
  -7  -5  12    1.40    3.54
  -7   5  11  128.29   13.03
  -7  -5  11  120.76   12.65
  -7   5  10   50.90    8.75
  -7  -5  10   44.88    8.40
  -7   5   9  416.67   22.92
  -7  -5   9  423.03   23.35
  -7   5   8  104.97   11.84
  -7  -5   8  109.15   12.76
  -7   5   7   31.96    7.16
  -7  -5   7   46.24    9.09
  -7   5   6    8.96    4.85
  -7  -5   6    7.95    5.41
  -7   5   5  653.95   27.36
  -7  -5   5  644.00   28.22
  -7  -5   4   81.97   10.13
  -7   5   4   95.84   10.84
  -7   5   3  316.24   18.51
  -7   5   3  383.13   20.82
  -7   5   2   22.42    5.33
  -7  -5   2   33.85    9.38
  -7   5   2   24.15    5.94
  -7   5   1   23.77    5.63
  -7  -5   1   29.38    9.31
  -7   5   1   29.36    6.42
  -7   5   0   47.63    7.13
  -7   5   0   52.19    8.15
  -7  -5   0   49.85   13.09
  -7   5  -1  549.88   25.03
  -7   5  -1  433.22   21.36
  -7  -5  -1  508.88   40.35
  -7   5  -2   23.81    5.78
   7  -5   2   14.74    7.91
  -7  -5  -2    9.31    5.08
  -7   5  -3  495.05   24.19
   7  -5   3  506.82   44.44
  -7  -5  -3  438.96   39.39
  -7   5  -4   -2.63    4.01
   7  -5   4   14.69    8.50
  -7  -5  -4    4.43    5.80
  -7   5  -5    9.20    4.88
   7  -5   5   15.84   10.11
  -7  -5  -5    7.08    7.49
  -7   5  -6   12.55    5.59
   7  -5   6    4.65    8.11
  -7  -5  -6    9.99   10.21
  -7   5  -7  103.42   12.56
   7  -5   7   99.31   22.39
  -7  -5  -7   91.47   20.84
  -7   5  -8   20.49    6.68
  -7   5  -9  749.79   33.74
  -7   5 -10    7.24    4.07
   7   5  12   25.48    7.31
   7   5  13   57.11    9.50
   7  -5  13   55.09    9.00
   7   5  14   -0.11    3.19
   7  -5  14    2.06    2.57
   7   5  15  162.65   12.99
  -7  -6  12   51.80    8.46
  -7  -6  11  141.37   13.09
  -7   6  10    9.02    5.28
  -7  -6  10    6.43    4.71
  -7   6   9  104.89   11.74
  -7  -6   9   86.17   11.22
  -7   6   8   36.72    7.54
  -7  -6   8   31.75    7.13
  -7   6   7  745.12   30.54
  -7  -6   7  750.33   31.79
  -7   6   6   29.03    6.76
  -7  -6   6   25.01    6.84
  -7   6   5  536.76   24.94
  -7  -6   5  561.19   26.50
  -7   6   4  173.74   14.19
  -7  -6   4  178.72   15.14
  -7   6   3   14.14    4.09
  -7   6   3    9.81    3.83
  -7   6   2  378.15   20.55
  -7   6   2  383.55   20.85
  -7  -6   2  358.07   33.22
  -7   6   1  901.36   31.95
  -7   6   1  875.62   31.10
  -7  -6   1  820.40   51.17
  -7   6   0    6.43    3.73
  -7  -6   0    8.54    4.45
  -7   6   0    1.07    2.66
  -7   6  -1   38.65    7.23
  -7  -6  -1   50.95   13.66
  -7   6  -2    1.97    3.40
   7  -6   2   11.65    8.23
  -7  -6  -2   -1.62    6.32
  -7   6  -3   35.00    6.95
   7  -6   3   35.53   13.02
  -7  -6  -3   25.08    9.71
  -7   6  -4   17.20    4.77
   7  -6   4   15.69    9.40
  -7  -6  -4   18.39    9.15
  -7   6  -5  496.20   25.43
   7  -6   5  490.95   46.77
  -7  -6  -5  464.42   43.63
  -7   6  -6  158.32   14.81
   7  -6   6  136.01   25.42
  -7  -6  -6  152.20   26.40
  -7   6  -7  126.60   13.79
   7  -6   7  105.04   23.51
  -7   6  -8  103.17   12.67
  -7   6  -9   14.42    6.60
  -7   6 -10    7.33    4.08
  -7   6 -11  606.18   29.31
   7   6  12   40.11    8.72
   7   6  13  297.06   20.02
   7  -6  13  244.71   17.38
   7   6  14   50.53    7.84
   7   6  15  155.61   12.32
  -7  -7  11  261.32   17.75
  -7   7  10   28.51    7.45
  -7  -7  10   26.20    6.40
  -7   7   9  151.42   13.96
  -7  -7   9  153.68   14.18
  -7   7   8   47.38    8.67
  -7  -7   8   39.13    8.19
  -7   7   7   45.28    7.61
  -7  -7   7   66.57   10.61
  -7   7   6  194.20   15.52
  -7  -7   6  191.08   15.81
  -7   7   5  434.86   22.22
  -7  -7   5  440.00   23.41
  -7  -7   4   -7.37    5.71
  -7   7   4    5.63    3.66
  -7   7   3  335.44   19.49
  -7   7   2  204.42   15.20
  -7   7   2  212.99   15.49
  -7  -7   2  181.18   24.32
  -7   7   1    8.71    4.55
  -7  -7   1   -0.15    7.54
  -7   7   1   -2.09    2.65
  -7   7   0   83.49    9.95
  -7  -7   0   98.27   18.62
  -7   7  -1  195.24   14.98
  -7  -7  -1  192.13   26.47
  -7   7  -2  140.39   12.72
  -7  -7  -2  122.65   21.06
  -7   7  -3  773.69   30.35
   7  -7   3  654.96   50.75
  -7  -7  -3  692.77   51.22
  -7   7  -4   76.81   10.12
   7  -7   4   71.58   17.54
  -7  -7  -4   58.85   14.13
  -7   7  -5   18.21    5.32
   7  -7   5   17.70    9.68
  -7  -7  -5   17.57    8.07
  -7   7  -6   -0.92    4.05
   7  -7   6    3.61    7.23
  -7  -7  -6   -2.17    7.73
  -7   7  -7   49.92    9.17
  -7   7  -8   21.74    6.23
  -7   7  -9  548.03   28.77
  -7   7 -10  149.37   14.97
  -7   7 -11   13.36    5.19
   7   7  11   27.04    7.74
   7   7  12  110.81   13.04
   7   7  13   93.52   11.49
   7  -7  13   62.69    8.90
   7   7  14   42.89    6.98
   7   7  15   75.95    8.61
  -7  -8  11  292.61   18.05
  -7  -8  10   29.51    6.55
  -7   8   9  142.73   13.69
  -7  -8   9  134.27   13.23
  -7   8   8   15.08    4.96
  -7  -8   8    4.67    4.19
  -7   8   7  478.16   24.32
  -7  -8   7  490.89   25.90
  -7   8   6  102.99   11.36
  -7  -8   6  110.03   12.48
  -7   8   5  237.16   16.89
  -7  -8   5  243.35   18.03
  -7   8   4  201.56   15.11
  -7  -8   4  196.33   16.35
  -7  -8   3   10.21    8.29
  -7   8   3    8.66    3.92
  -7   8   2   94.32   10.27
  -7   8   2   85.85    9.76
  -7  -8   2   78.68   17.20
  -7   8   1  786.80   30.30
  -7  -8   1  681.85   48.72
  -7   8   0   32.92    6.61
  -7  -8   0   34.49   11.21
  -7   8  -1   18.57    5.17
  -7  -8  -1    7.44    7.19
  -7   8  -2   21.39    5.44
  -7  -8  -2    5.91    6.58
  -7   8  -3    3.18    3.61
   7  -8   3   19.18   11.67
  -7  -8  -3    3.60    6.46
  -7   8  -4  147.16   13.87
   7  -8   4  110.67   22.96
  -7  -8  -4  133.34   23.23
   7  -8   5 1002.43   68.52
  -7  -8  -5 1092.46   69.40
  -7   8  -6   40.55    7.86
   7  -8   6   29.87   14.03
  -7  -8  -6   31.65   12.56
  -7   8  -7   85.07   11.60
  -7   8  -8  234.98   19.02
  -7   8  -9   36.59    8.55
  -7   8 -10   32.57    7.33
  -7   8 -11  370.04   22.76
   7   8  11  411.20   24.14
   7   8  12    2.54    3.59
   7   8  13  172.94   14.62
   7   8  14   67.80    8.61
  -7  -9  10   -1.44    2.88
  -7  -9   9  147.74   14.20
  -7   9   8   75.38   10.31
  -7  -9   8   61.76    9.37
  -7   9   7  102.33   11.34
  -7  -9   7  121.75   13.60
  -7   9   6   26.18    5.91
  -7  -9   6   20.26    5.87
  -7   9   5  594.03   26.93
  -7  -9   5  560.48   27.36
  -7  -9   4   75.06    9.99
  -7   9   4   75.03    9.77
  -7   9   3  119.31   11.62
  -7  -9   3   83.83   17.77
  -7   9   2   94.87   10.53
  -7  -9   2   73.24   17.14
  -7   9   1   17.07    5.34
  -7  -9   1   19.51    9.68
  -7   9   0    7.58    2.82
  -7  -9   0   -1.68    5.67
  -7   9  -1  261.56   17.74
  -7  -9  -1  219.94   29.19
  -7   9  -2  109.97   11.67
  -7  -9  -2   79.61   18.79
  -7   9  -3  719.26   29.89
  -7  -9  -3  615.79   50.73
  -7   9  -4   16.74    5.77
   7  -9   4   15.62    8.13
  -7  -9  -4   15.02    7.42
  -7   9  -5  115.15   12.88
   7  -9   5   80.63   18.73
  -7  -9  -5   95.28   21.81
  -7   9  -6   18.90    6.09
  -7   9  -7  144.81   14.68
  -7   9  -8   84.14   11.79
  -7   9  -9  562.10   29.19
  -7   9 -10   81.95   11.22
   7   9  10   88.13   11.86
  -7   9 -11   50.36    8.59
   7   9  11   57.26    9.95
   7   9  12   42.58    7.79
   7   9  13  209.56   15.41
   7   9  14   37.20    6.21
  -7 -10   9  121.66   12.18
  -7  10   8   10.41    5.29
  -7 -10   8    5.36    4.56
  -7  10   7  509.14   24.69
  -7 -10   7  536.38   27.44
  -7  10   6    7.71    3.93
  -7 -10   6   11.85    5.79
  -7 -10   5   75.16   10.49
  -7  10   5   59.79    8.97
  -7 -10   4   13.56    4.73
  -7  10   4   11.37    3.81
  -7  10   3   19.49    4.82
  -7 -10   3   39.78   13.46
  -7  10   2    7.03    3.84
  -7 -10   2    0.24    5.84
  -7  10   1  722.74   29.62
  -7 -10   1  592.13   48.07
  -7  10   0   69.93    9.41
  -7 -10   0   58.75   16.27
  -7  10  -1  124.44   12.48
  -7 -10  -1  114.08   20.52
  -7  10  -2   29.61    7.12
  -7 -10  -2   25.79   10.80
  -7  10  -3    1.05    3.43
  -7 -10  -3   -6.89    7.83
  -7  10  -4   11.85    5.43
  -7 -10  -4   -3.43    8.22
   7 -10   4   -2.30    5.42
  -7  10  -5 2145.60   53.72
   7 -10   5 1583.86   89.85
  -7  10  -6   83.68   11.33
  -7  10  -7    5.63    4.56
  -7  10  -8    4.91    4.76
  -7  10  -9  162.18   16.02
   7  10   9  183.91   16.61
  -7  10 -10   -0.13    3.57
   7  10  10    7.18    4.64
  -7  10 -11  212.13   17.01
   7  10  11  224.03   17.47
   7  10  12   25.90    5.90
   7  10  13  102.83   10.51
   7  10  14   11.70    3.40
  -7 -11   8  102.32   11.64
  -7  11   7   11.09    4.61
  -7 -11   7   28.99    7.22
  -7  11   6    5.00    3.79
  -7 -11   6    8.04    4.86
  -7  11   5  285.29   17.98
  -7 -11   5  302.82   20.16
  -7 -11   4    1.99    4.70
  -7  11   4    6.14    3.66
  -7 -11   3  162.00   25.54
  -7  11   2   57.83    8.75
  -7 -11   2   46.20   15.37
  -7  11   1    9.94    3.80
  -7 -11   1   14.54    9.60
  -7  11   0   87.49   10.71
  -7 -11   0   64.04   16.59
  -7  11  -1  517.48   25.99
  -7 -11  -1  402.58   41.15
  -7  11  -2   67.59    9.70
  -7 -11  -2   59.00   16.80
  -7  11  -3  432.62   24.01
  -7 -11  -3  358.52   40.27
  -7  11  -4  108.16   12.17
  -7  11  -5    8.09    5.40
  -7  11  -6   49.30    9.19
  -7  11  -7  161.05   15.39
  -7  11  -8    7.29    5.26
  -7  11  -9  546.38   28.30
   7  11   9  563.66   27.91
  -7  11 -10    0.25    3.63
   7  11  10   -1.50    3.21
  -7  11 -11  132.99   13.20
   7  11  11  148.65   14.05
   7  11  12   11.22    3.92
   7  11  13   66.87    8.66
  -7 -12   7  752.74   31.08
  -7 -12   6  102.82   12.03
  -7 -12   5   42.23    7.91
  -7  12   5   47.19    7.64
  -7 -12   4  122.39   13.67
  -7 -12   3    6.52    9.12
  -7  12   2   41.16    7.52
  -7 -12   2   45.72   15.81
  -7  12   1  572.49   26.97
  -7 -12   1  408.92   42.39
  -7  12   0    2.59    3.22
  -7 -12   0   -2.11    6.27
  -7  12  -1  209.27   17.22
  -7 -12  -1  177.72   27.81
  -7  12  -2   64.70    9.98
  -7 -12  -2   43.66   15.14
  -7  12  -3  322.06   21.23
  -7  12  -4  195.98   16.57
  -7  12  -5  575.95   28.35
  -7  12  -6  107.53   12.82
  -7  12  -7   18.14    6.18
   7  12   7   20.55    6.44
  -7  12  -8  159.21   14.83
   7  12   8  166.27   14.91
  -7  12  -9  129.74   14.07
   7  12   9  128.61   13.02
  -7  12 -10   29.98    6.81
   7  12  10   35.79    7.04
  -7  12 -11  227.22   17.00
   7  12  11  232.64   16.70
   7  12  12    1.56    2.29
   7  12  13   28.05    5.09
  -7 -13   6   84.27   10.55
  -7 -13   5  519.97   26.60
  -7 -13   4   -6.75    5.91
  -7  13   2   64.50    9.50
  -7  13   1    9.02    4.89
  -7  13   0   89.89   11.20
  -7  13  -1  387.61   23.19
  -7  13  -2  110.43   12.74
  -7  13  -3  235.44   18.43
  -7  13  -4    3.71    4.13
  -7  13  -5   -4.09    4.52
  -7  13  -6   14.35    5.09
  -7  13  -7   27.23    7.16
  -7  13  -8   -7.22    5.68
  -7  13  -9  389.42   23.53
   7  13   9  367.03   21.36
  -7  13 -10   36.77    7.93
   7  13  10   39.49    6.99
  -7  13 -11   78.03    9.66
   7  13  11   64.54    8.44
   7  13  12   32.90    5.71
   7  13  13   19.49    4.67
  -7 -14   5   78.01   10.50
  -7 -14   4  -12.12    5.99
  -7  14   2   17.51    5.16
  -7  14   1  989.66   36.45
  -7  14   0   41.36    8.51
  -7  14  -1   16.49    5.84
  -7  14  -2   21.16    6.50
  -7  14  -3  306.12   20.91
  -7  14  -4  122.41   13.76
  -7  14  -5  143.43   14.91
  -7  14  -6   19.58    6.93
  -7  14  -7   53.49    9.36
  -7  14  -8   70.58   10.24
  -7  14  -9   77.70   10.60
  -7  14 -10   -0.40    2.89
  -7  14 -11  154.37   13.27
   7  14  12   -6.19    5.40
  -7 -15   4   56.77    8.41
  -7 -15   3  236.14   18.28
  -7  15   2   81.53   10.10
  -7  15   1    8.74    4.74
  -7  15   0    9.26    5.84
  -7  15  -1  201.58   16.97
  -7  15  -2    4.27    4.38
  -7  15  -3  488.77   26.50
  -7  15  -4   12.81    6.26
  -7  15  -5   10.95    5.13
  -7  15  -6   17.15    6.31
  -7  15  -7   69.85   10.17
  -7  15  -8   22.82    5.77
  -7  15  -9  287.38   19.40
  -7  15 -10    2.17    2.68
   7  15  11   -0.36    4.39
  -7  15 -11    5.12    3.05
   7  15  12   32.61    5.98
  -7 -16   3   59.90    8.85
  -7  16   2   79.81   10.13
  -7  16   1  468.42   25.01
  -7  16   0   25.85    7.13
  -7  16  -1   22.74    6.69
  -7  16  -2   13.72    5.71
  -7  16  -3   56.86    8.94
   7  16   4   -7.61    6.42
  -7  16  -4    6.41    5.28
  -7  16  -5  779.85   32.87
   7  16   5  730.66   34.04
  -7  16  -6   17.38    6.26
  -7  16  -7   11.32    4.97
  -7  16  -8   -0.48    4.06
   7  16   9   40.98    6.21
  -7  16  -9   55.66    8.62
   7  16  10   19.11    5.37
  -7  16 -10   22.90    5.27
  -7  16 -11  160.19   12.43
   7  16  11  252.82   17.31
  -7  17   2  134.17   13.02
  -7  17   1   20.52    6.59
  -7  17   0   49.15    9.09
  -7  17  -1   50.96    9.56
  -7  17  -2  102.51   12.34
  -7  17  -3  655.23   30.48
   7  17   4   27.33    6.22
  -7  17  -4   33.09    8.06
   7  17   5    4.90    4.25
  -7  17  -5   19.65    6.98
   7  17   6   -3.40    4.94
  -7  17  -6    3.26    4.24
  -7  17  -7  169.38   14.99
   7  17   7  154.75   14.90
   7  17   8   23.78    4.98
  -7  17  -8   26.28    6.14
  -7  17  -9  126.57   12.26
   7  17   9  129.65   13.36
   7  17  10   26.95    6.18
  -7  17 -10   16.45    4.11
   7  17  11    0.41    2.37
  -7  18   1  382.01   22.22
  -7  18   0   35.72    7.79
  -7  18  -1   59.78    9.69
  -7  18  -2   27.68    7.60
  -7  18  -3    8.79    6.44
   7  18   4    4.86    3.45
  -7  18  -4   29.49    8.38
  -7  18  -5  644.54   29.24
   7  18   5  660.89   29.98
   7  18   6    0.65    4.11
  -7  18  -6   13.65    6.31
   7  18   7    5.58    4.06
  -7  18  -7    8.74    4.91
   7  18   8   -8.35    5.29
  -7  18  -8    0.13    2.69
  -7  18  -9   81.62    9.54
   7  18   9   93.00   10.74
   7  18  10   13.40    4.28
  -7  18 -10    5.98    2.66
  -7  19   1   24.89    6.08
  -7  19   0    8.06    5.05
  -7  19  -1   63.51    9.94
  -7  19  -2   71.46   10.60
  -7  19  -3  294.54   19.99
   7  19   4   32.75    6.64
  -7  19  -4   52.24    9.14
   7  19   5    2.17    2.75
  -7  19  -5    6.36    4.78
   7  19   6    0.90    3.01
  -7  19  -6    8.92    4.79
  -7  19  -7   97.91   10.87
   7  19   7   96.53   11.03
   7  19   8    9.35    4.41
  -7  19  -8    4.43    3.21
  -7  19  -9  119.75   10.85
   7  19   9  134.01   12.07
  -7  20   1  486.01   23.15
  -7  20   0   37.16    7.68
  -7  20  -1   13.67    5.96
  -7  20  -2  121.86   12.62
  -7  20  -3  112.63   12.49
  -7  20  -4  141.77   13.68
  -7  20  -5  184.02   14.88
   7  20   5  156.34   13.10
   7  20   6   23.57    5.70
  -7  20  -6   35.22    6.96
   7  20   7   36.87    6.57
  -7  20  -7   42.05    6.98
   7  20   8   -0.33    2.49
  -7  20  -8    7.34    3.39
  -7  21   1   39.55    6.88
  -7  21   0  107.91   11.20
  -7  21  -1  304.68   18.70
  -7  21  -2   90.99   10.74
  -7  21  -3   59.96    8.91
  -7  21  -4   65.09    8.94
  -7  21  -5    1.82    3.36
   7  21   6   34.18    5.87
  -7  21  -6   43.43    7.08
   7  21   7   31.32    5.79
  -7  21  -7   35.11    6.11
  -7  22   0    8.37    3.92
  -7  22  -1   29.19    6.23
  -7  22  -2   71.99    9.13
  -7  22  -3   96.04   10.25
  -7  22  -4   58.76    7.92
  -7  22  -5   92.74    9.67
  -7  22  -6   28.23    5.55
  -7  23   0   55.80    6.85
  -7  23  -1  279.30   15.71
  -7  23  -2   95.41    9.44
  -7  23  -3   85.54    9.05
  -7  23  -4   41.29    6.29
  -7  23  -5   31.14    5.29
  -8   0  12  475.86   22.46
  -8   0  11    0.95    4.33
  -8   0  10   27.95    6.70
  -8   0   9    1.49    4.43
  -8   0   8  131.32   13.41
  -8   0   7   -3.05    4.63
  -8   0   6  402.75   23.08
  -8   0   5    3.24    4.60
  -8   0   4  278.17   19.15
  -8   0   3   -1.62    4.12
  -8   0   2  331.21   21.02
  -8   0   1   -8.29    6.10
  -8   0   0  524.90   26.54
   8   0   2   36.26   12.10
   8   0   3   -6.82    7.73
   8   0   4   44.21   15.41
   8   0   5   -3.80   10.30
   8   0  13    7.27    4.97
   8   0  14  267.64   17.23
  -8  -1  12  151.77   12.82
  -8   1  11   11.66    5.33
  -8  -1  11   10.33    4.92
  -8   1  10   15.17    5.54
  -8  -1  10   12.87    5.30
  -8   1   9   13.82    4.99
  -8  -1   9    4.52    4.48
  -8   1   8  214.19   16.50
  -8  -1   8  236.53   17.81
  -8   1   7   19.77    6.18
  -8  -1   7   17.98    5.86
  -8   1   6   13.09    5.42
  -8  -1   6    8.93    6.16
  -8   1   5   84.83   11.51
  -8  -1   5   81.51   11.25
  -8   1   4   67.00   10.27
  -8  -1   4   66.22   10.55
  -8   1   3  234.47   17.81
  -8  -1   3  206.17   16.53
  -8   1   2  916.97   34.43
  -8  -1   2  913.08   35.02
  -8   1   1   27.68    5.47
  -8  -1   1   24.95    6.48
  -8   1   0  261.19   18.59
  -8   1  -1   -3.20    4.94
  -8  -1  -1    3.39    6.92
  -8   1  -2   -5.59    5.17
   8  -1   2    7.60    6.02
  -8   1  -3  112.60   13.09
   8  -1   3   80.27   18.53
   8   1   4  428.83   44.51
   8  -1   4  427.41   43.80
   8   1   5   61.09   17.61
   8  -1   5   62.86   17.48
   8   1  13    1.06    3.71
   8  -1  13    1.90    4.34
   8   1  14  174.42   13.94
   8  -1  14  167.76   13.63
  -8  -2  12  495.14   22.62
  -8  -2  11   76.34   10.08
  -8   2  11   69.23    9.93
  -8   2  10   61.72    9.52
  -8  -2  10   62.86    9.82
  -8   2   9   40.46    8.14
  -8  -2   9   39.14    7.97
  -8   2   8   66.53    9.87
  -8  -2   8   67.44   10.02
  -8   2   7   74.77   10.41
  -8  -2   7   89.25   11.69
  -8   2   6  400.77   22.61
  -8  -2   6  446.23   24.56
  -8   2   5    9.70    5.93
  -8  -2   5    3.46    5.57
  -8   2   4  239.65   18.12
  -8  -2   4  240.96   18.14
  -8  -2   3   39.12    8.36
  -8   2   3   39.39    7.89
  -8  -2   2   29.34    7.39
  -8   2   2   30.76    7.36
  -8   2   1  305.35   19.87
  -8  -2   1  340.22   21.48
  -8   2   0  348.75   21.29
  -8   2   0  337.98   21.01
  -8   2  -1  394.39   23.08
  -8   2  -1  401.03   22.89
  -8   2  -2  101.22   12.30
  -8   2  -2  106.79   11.76
  -8  -2  -2   67.60   15.61
  -8   2  -3  229.17   17.75
   8  -2   3  154.37   25.77
  -8  -2  -3  181.55   27.35
  -8   2  -4   44.62    8.73
   8  -2   4   35.16   13.21
  -8   2  -5    1.87    4.18
   8  -2   5    6.23    7.11
  -8   2  -6  345.75   23.38
   8   2  12   93.72   12.12
   8   2  13   68.29   10.38
   8  -2  13   63.39    9.52
   8   2  14  213.71   15.17
   8  -2  14  175.43   13.63
  -8  -3  12  130.65   11.75
  -8   3  11    4.36    4.47
  -8  -3  11   11.26    4.90
  -8   3  10   13.83    5.49
  -8  -3  10   16.28    6.26
  -8   3   9   17.48    6.45
  -8  -3   9   15.74    6.12
  -8   3   8  534.00   26.41
  -8  -3   8  521.02   26.01
  -8   3   7   65.61    9.63
  -8  -3   7   51.46    9.13
  -8   3   6    9.94    5.19
  -8  -3   6   18.09    7.12
  -8   3   5  302.59   19.64
  -8  -3   5  290.79   20.34
  -8  -3   4   38.75    7.66
  -8   3   4   34.05    7.68
  -8   3   3  223.98   17.13
  -8  -3   3  201.56   16.83
  -8   3   2  862.66   33.37
  -8  -3   2  903.77   35.44
  -8   3   1   41.05    7.46
  -8   3   1   47.74    8.40
  -8   3   0   12.26    3.81
  -8   3   0   17.60    5.06
  -8   3  -1   41.17    7.65
  -8   3  -1   44.10    8.14
  -8  -3  -1   44.35   13.67
  -8   3  -2    4.33    3.46
  -8   3  -2    7.99    4.13
  -8  -3  -2    9.35    7.09
  -8   3  -3   96.92   12.04
   8  -3   3   71.72   17.63
  -8   3  -3   77.98    9.98
  -8  -3  -3   73.36   18.39
   8  -3   4  479.45   48.83
  -8  -3  -4  479.15   44.65
  -8   3  -5   46.43    9.19
  -8   3  -6   25.04    6.22
  -8   3  -7   93.09   12.28
   8   3  12   10.93    5.14
   8   3  13   16.69    4.91
   8  -3  13    5.73    3.04
   8   3  14  188.54   14.23
  -8  -4  12  338.43   18.30
  -8   4  11   57.60    9.03
  -8  -4  11   56.55    8.70
  -8   4  10  146.95   13.46
  -8  -4  10  136.35   13.36
  -8   4   9  116.88   12.61
  -8  -4   9  106.70   11.75
  -8   4   8   40.88    9.14
  -8  -4   8   38.97    8.01
  -8   4   7   45.04    8.18
  -8  -4   7   64.81   10.72
  -8   4   6  626.97   28.32
  -8  -4   6  673.58   30.81
  -8   4   5    4.85    4.33
  -8  -4   5   12.23    5.89
  -8   4   4  135.56   13.21
  -8  -4   4  138.06   14.28
  -8   4   3  203.61   16.16
  -8  -4   3  187.38   15.94
  -8   4   2   57.60    8.81
  -8  -4   2   65.07    9.59
  -8   4   2   72.81   10.26
  -8   4   1  290.63   19.25
  -8   4   1  312.05   19.67
  -8   4   0  821.25   32.66
  -8   4   0  789.71   31.17
  -8   4  -1  287.23   19.63
  -8   4  -1  254.09   17.71
  -8   4  -2  380.16   22.84
  -8   4  -2  331.41   20.15
  -8   4  -3   58.77    9.34
  -8  -4  -3   45.10   12.75
  -8   4  -4  190.40   16.61
   8  -4   4  151.64   26.13
  -8  -4  -4  151.33   25.91
  -8   4  -5   18.24    5.47
  -8   4  -6  157.47   15.45
  -8   4  -7   -0.63    4.30
  -8   4  -8  284.96   21.20
   8   4  12   63.98    9.85
   8   4  13   12.85    4.43
   8  -4  13   17.85    5.53
   8   4  14   88.54    9.72
  -8  -5  12   80.89    9.07
  -8  -5  11    6.45    3.92
  -8   5  10   17.32    6.20
  -8  -5  10    7.53    4.44
  -8   5   9   18.89    6.79
  -8  -5   9   11.32    4.45
  -8   5   8  649.53   28.69
  -8  -5   8  646.36   29.14
  -8   5   7   92.97   11.17
  -8  -5   7  106.95   12.27
  -8   5   6  138.43   13.52
  -8  -5   6  147.75   14.93
  -8   5   5   43.66    7.84
  -8  -5   5   33.71    7.10
  -8  -5   4   81.78   11.23
  -8   5   4   97.15   11.33
  -8  -5   3    3.88    4.72
  -8   5   3    7.13    5.13
  -8   5   2  534.17   26.21
  -8   5   2  586.32   27.13
  -8  -5   2  598.04   28.96
  -8   5   1   77.03   10.26
  -8   5   1   84.53   10.71
  -8   5   0   97.58   11.94
  -8   5   0  107.04   11.73
  -8   5  -1    4.48    4.43
  -8  -5  -1   -0.78    4.15
  -8   5  -1    4.79    3.10
  -8   5  -2   21.10    5.99
  -8  -5  -2   13.68    7.65
  -8   5  -3   17.64    6.21
  -8  -5  -3   16.47    8.80
  -8   5  -4  793.01   33.45
  -8   5  -5   69.97   10.98
  -8   5  -6   48.38    9.31
  -8   5  -7    3.41    4.96
  -8   5  -8  231.63   19.06
  -8   5  -9    7.70    4.53
   8   5  12   25.04    6.50
   8   5  13    2.96    3.50
   8  -5  13    2.27    2.55
   8   5  14  154.85   12.29
  -8  -6  12  258.74   15.63
  -8  -6  11   21.76    5.62
  -8   6  10   59.23    8.90
  -8  -6  10   51.80    8.67
  -8   6   9   47.38    8.06
  -8  -6   9   34.27    7.11
  -8   6   8    6.20    5.55
  -8  -6   8    0.72    4.40
  -8   6   7   -2.80    4.61
  -8  -6   7    2.33    5.66
  -8   6   6  693.22   29.61
  -8  -6   6  749.75   32.94
  -8   6   5    5.78    4.65
  -8  -6   5    5.07    4.79
  -8   6   4  121.85   12.55
  -8  -6   4  118.18   13.17
  -8  -6   3   10.42    5.28
  -8   6   3    6.45    3.15
  -8   6   2   25.03    5.97
  -8   6   2   29.60    7.10
  -8   6   1   10.25    4.36
  -8   6   1   17.88    5.29
  -8   6   0  646.79   29.26
  -8   6   0  592.40   26.72
  -8   6  -1   45.98    8.59
  -8  -6  -1   27.42   11.28
  -8   6  -2  645.25   29.72
  -8  -6  -2  460.78   43.62
  -8   6  -3   35.53    7.83
  -8  -6  -3   22.34    9.25
  -8   6  -4  555.93   28.07
  -8   6  -5    4.09    5.25
  -8   6  -6   53.42    9.71
  -8   6  -7   85.66   12.25
  -8   6  -8  499.59   27.47
  -8   6  -9   57.59    9.62
   8   6  11   57.04    9.74
   8   6  12  136.58   13.67
   8   6  13   15.15    4.90
   8  -6  13    9.20    3.13
  -8  -7  11    8.49    4.04
  -8  -7  10   14.90    5.02
  -8   7   9   18.24    5.54
  -8  -7   9   25.54    6.69
  -8   7   8  341.23   20.40
  -8  -7   8  323.88   20.84
  -8   7   7   33.95    7.77
  -8  -7   7   36.73    8.53
  -8   7   6  116.21   12.34
  -8  -7   6  148.87   15.08
  -8   7   5  129.49   12.80
  -8  -7   5  112.60   13.05
  -8   7   4  126.04   12.45
  -8  -7   4  128.21   13.42
  -8   7   3  222.29   16.35
  -8  -7   3  248.35   18.90
  -8   7   2  339.32   20.84
  -8   7   2  325.87   19.89
  -8   7   1   18.70    5.84
  -8   7   1   19.02    4.52
  -8   7   0   80.13   10.70
  -8  -7   0   39.69   11.31
  -8   7  -1   23.65    6.65
  -8  -7  -1   15.45   10.38
  -8   7  -2   94.28   11.72
  -8  -7  -2   60.12   15.93
  -8   7  -3  138.44   14.36
  -8   7  -4  689.36   31.27
  -8   7  -5  214.12   17.88
  -8   7  -6   44.28    9.04
  -8   7  -7   42.21    8.85
  -8   7  -8  156.60   15.77
  -8   7  -9  135.71   14.77
  -8   7 -10   96.30   11.88
   8   7  11    3.99    4.21
   8   7  12   20.52    5.95
   8   7  13   27.41    5.68
  -8  -8  11   17.88    4.28
  -8  -8  10   88.33   10.57
  -8   8   9    9.35    4.41
  -8  -8   9   11.99    4.11
  -8   8   8   50.28    8.93
  -8  -8   8   42.36    7.66
  -8   8   7   90.97   10.83
  -8  -8   7   91.96   11.89
  -8   8   6  236.64   17.20
  -8  -8   6  258.01   19.33
  -8   8   5    5.44    4.09
  -8  -8   5    5.09    5.19
  -8   8   4  221.41   16.52
  -8  -8   4  242.88   18.66
  -8  -8   3   96.15   12.07
  -8   8   3   95.55   10.66
  -8   8   2   14.43    4.69
  -8   8   2    7.99    3.70
  -8   8   1   22.52    5.50
  -8   8   0  232.18   18.08
  -8  -8   0  153.17   25.35
  -8   8  -1  140.53   13.91
  -8  -8  -1   68.92   16.11
  -8   8  -2  313.20   21.04
  -8   8  -3   95.01   12.66
  -8   8  -4  434.14   24.98
  -8   8  -5    4.34    5.18
  -8   8  -6   94.39   12.42
  -8   8  -7  122.31   14.11
  -8   8  -8  155.10   15.44
  -8   8  -9  197.81   17.22
  -8   8 -10   17.84    5.46
   8   8  10   17.65    6.36
   8   8  11  137.16   13.41
   8   8  12  147.48   13.00
   8   8  13   55.04    7.46
  -8  -9  10   25.32    5.63
  -8  -9   9   10.93    4.44
  -8   9   8  182.78   14.62
  -8  -9   8  178.49   15.21
  -8   9   7   35.10    7.20
  -8  -9   7   50.59    9.57
  -8   9   6  119.62   12.47
  -8  -9   6  147.88   14.61
  -8   9   5  132.12   13.06
  -8  -9   5  161.78   15.65
  -8  -9   4   38.62    7.71
  -8   9   4   30.41    6.28
  -8  -9   3   -1.02    7.11
  -8   9   3   10.34    4.43
  -8   9   2  421.50   23.47
  -8   9   1   58.76    9.24
  -8   9   0   40.30    8.13
  -8   9  -1   26.59    7.23
  -8   9  -2   65.42   10.14
  -8   9  -3    5.38    4.70
  -8   9  -4  973.20   37.42
  -8   9  -5   39.96    7.99
  -8   9  -6   23.00    7.38
  -8   9  -7   -2.00    4.09
  -8   9  -8   35.76    7.76
  -8   9  -9    4.82    4.05
  -8   9 -10  101.90   12.02
   8   9  10  116.23   12.62
   8   9  11   20.08    5.70
   8   9  12   27.85    5.77
  -8 -10   9   23.94    6.08
  -8 -10   8    7.14    3.59
  -8  10   7   35.37    7.55
  -8 -10   7   45.81    8.80
  -8  10   6  173.88   14.33
  -8 -10   6  186.13   16.51
  -8  10   5   15.88    5.27
  -8 -10   5   19.26    6.39
  -8  10   4  263.18   17.30
  -8 -10   4  312.85   21.33
  -8 -10   3   75.68   10.10
  -8  10   2    7.52    4.27
  -8  10   1    9.60    3.96
  -8  10   0  301.02   20.33
  -8  10  -1    2.47    3.83
  -8  10  -2  344.44   21.89
  -8  10  -3    3.86    4.32
  -8  10  -4  230.35   18.33
  -8  10  -5   14.74    6.10
  -8  10  -6  183.79   16.69
  -8  10  -7   15.30    5.22
  -8  10  -8  166.51   15.83
  -8  10  -9    3.87    4.06
   8  10   9    4.73    4.52
  -8  10 -10  107.88   12.34
   8  10  10  113.47   12.05
   8  10  11   11.43    4.43
   8  10  12  165.39   12.73
  -8 -11   8  175.83   14.60
  -8 -11   7  102.43   12.08
  -8  11   6   35.05    6.92
  -8 -11   6   54.84    9.32
  -8  11   5    4.66    4.19
  -8 -11   5    4.01    4.06
  -8 -11   4    6.63    4.33
  -8 -11   3   13.69    4.39
  -8  11   2  868.54   33.79
  -8  11   1   27.55    6.63
  -8  11   0    6.63    5.19
  -8  11  -1  181.16   15.87
  -8  11  -2  113.24   12.68
  -8  11  -3  111.93   12.74
  -8  11  -4  702.76   31.37
  -8  11  -5   83.52   11.75
  -8  11  -6   12.20    6.31
  -8  11  -7  144.84   14.70
  -8  11  -8  117.56   12.99
   8  11   8  105.05   12.04
  -8  11  -9   18.52    6.01
   8  11   9   19.99    5.29
  -8  11 -10   74.05    9.82
   8  11  10   67.85    9.11
   8  11  11   18.79    4.90
  -8 -12   7   32.60    6.86
  -8 -12   6  315.00   20.73
  -8 -12   5   27.68    7.06
  -8 -12   4  121.84   13.38
  -8 -12   3   53.17    8.85
  -8  12   2    3.99    3.13
  -8  12   1   63.67   10.13
  -8  12   0  299.69   20.28
  -8  12  -1  161.32   15.27
  -8  12  -2  357.87   22.39
  -8  12  -3  102.39   12.12
  -8  12  -4  205.09   17.29
  -8  12  -5   22.27    6.36
  -8  12  -6  104.83   12.60
  -8  12  -7    4.70    4.63
  -8  12  -8  217.03   17.32
  -8  12  -9   67.58    9.56
   8  12   9   53.44    7.86
  -8  12 -10  208.05   15.79
   8  12  10  164.26   13.02
  -8  12 -11   33.95    6.05
   8  12  11   36.33    5.51
  -8 -13   6    9.43    5.32
  -8 -13   5    4.12    4.20
  -8 -13   4    1.82    4.46
  -8 -13   3   -1.51    5.92
  -8  13   2  464.90   24.35
  -8  13   1   -2.51    3.78
  -8  13   0   62.22    9.43
  -8  13  -1  145.44   14.15
  -8  13  -2   48.72    9.24
  -8  13  -3  287.89   20.03
  -8  13  -4  150.68   14.63
  -8  13  -5   42.41    8.62
  -8  13  -6   90.80   11.14
  -8  13  -7  306.26   20.25
  -8  13  -8  138.83   13.73
  -8  13  -9   40.75    7.22
  -8  13 -10   96.34   10.47
  -8 -14   5   64.59    9.73
  -8 -14   4   33.98    7.99
  -8 -14   3   22.00    5.62
  -8 -14   2   -0.70    4.24
  -8  14   1   20.62    6.23
  -8  14   0  180.53   15.92
  -8  14  -1   87.29   11.31
  -8  14  -2   95.50   11.73
  -8  14  -3   14.81    5.57
  -8  14  -4   51.33    8.86
  -8  14  -5   31.27    6.98
  -8  14  -6   49.87    8.79
  -8  14  -7   74.62   10.35
  -8  14  -8  321.15   20.19
  -8  14  -9   11.62    3.71
  -8  14 -10   88.48    9.70
   8  14  11   -5.88    4.19
  -8 -15   4   31.41    6.48
  -8 -15   3   40.89    7.40
  -8 -15   2  305.76   21.02
  -8  15   1   -3.03    2.98
  -8  15   0    3.25    3.29
  -8  15  -1   31.93    6.79
  -8  15  -2   18.58    5.24
  -8  15  -3   13.62    4.31
  -8  15  -4  248.08   18.06
   8  15   5   -0.90    4.63
  -8  15  -5   21.36    6.59
  -8  15  -6    9.87    4.76
  -8  15  -7   19.22    5.15
   8  15   8   15.64    3.35
  -8  15  -8   23.92    5.60
   8  15   9  -11.11    5.38
  -8  15  -9   -4.82    4.19
  -8  15 -10   87.89    9.27
   8  15  10  103.92   10.68
  -8 -16   3  143.80   13.22
  -8 -16   2   -6.37    4.97
  -8  16   1    6.74    2.76
  -8  16   0  125.18   12.72
  -8  16  -1   20.83    6.00
  -8  16  -2  193.81   16.08
  -8  16  -3    2.82    3.83
  -8  16  -4   38.83    7.56
   8  16   5   -3.26    3.93
  -8  16  -5    1.18    3.96
  -8  16  -6  122.79   12.39
   8  16   6   96.89   11.08
  -8  16  -7  110.51   11.44
   8  16   7   93.90   10.75
  -8  16  -8  130.17   12.12
   8  16   8  120.72   12.03
   8  16   9    7.44    3.03
  -8  16  -9    3.46    2.47
  -8 -17   2  287.03   18.58
  -8  17   1   64.36    9.06
  -8 -17   1   72.38    9.76
  -8  17   0    8.59    4.77
  -8  17  -1   61.93    9.33
  -8  17  -2   17.98    5.55
  -8  17  -3    7.42    3.87
  -8  17  -4  426.11   22.82
  -8  17  -5  112.02   11.65
   8  17   6    1.00    2.40
  -8  17  -6    2.09    3.38
   8  17   7   26.51    5.42
  -8  17  -7   38.81    6.92
   8  17   8   19.14    4.65
  -8  17  -8   23.52    5.31
  -8  17  -9    6.23    1.95
  -8 -18   1    5.31    2.96
  -8  18   1    8.20    2.72
  -8  18   0  126.41   12.12
  -8  18  -1   87.92   10.49
  -8  18  -2  220.93   16.32
  -8  18  -3   30.18    7.05
  -8  18  -4   46.44    7.93
  -8  18  -5   11.73    4.56
  -8  18  -6  199.21   14.83
   8  18   6  161.38   12.68
   8  18   7    8.43    3.11
  -8  18  -7    1.63    2.89
  -8  18  -8   64.56    7.78
  -8 -19   0    2.32    2.41
  -8  19   0    0.55    2.31
  -8  19  -1   70.67    9.22
  -8  19  -2   30.93    6.37
  -8  19  -3    1.42    2.89
  -8  19  -4  286.74   17.75
  -8  19  -5    9.88    3.66
  -8  19  -6   -0.26    2.74
  -8  19  -7   -1.23    2.25
  -8  20   0  141.59   11.78
  -8  20  -1    2.42    2.15
  -8  20  -2   12.26    3.99
  -8  20  -3   18.00    5.00
  -8  20  -4   13.98    4.54
  -8  20  -5    4.82    2.97
  -8  20  -6  119.69   10.34
  -8  21  -1   25.22    4.98
  -8  21  -2   16.10    4.10
  -8  21  -3   20.65    4.83
  -8  21  -4  181.11   12.56
  -9   0  11   97.59    9.93
  -9   0  10    4.05    4.30
  -9   0   9   78.58   10.30
  -9   0   8   -0.76    4.47
  -9   0   7    3.83    4.80
  -9   0   6    0.81    5.63
  -9   0   5   31.51    8.14
  -9   0   4   -0.82    5.87
  -9   0   3  871.45   35.54
  -9   0   2   -2.17    4.53
  -9   0   1  527.20   27.80
  -9   0   0   -3.51    5.89
  -9   0  -1   -3.30    5.21
  -9   0  -2  -13.43    6.49
  -9   0  -3  640.71   30.67
   9   0  12    0.65    2.68
  -9   1  11   41.09    6.84
  -9  -1  11   38.15    6.69
  -9   1  10   21.46    6.22
  -9  -1  10   18.08    5.56
  -9   1   9   28.14    6.42
  -9  -1   9   24.53    7.07
  -9   1   8   -3.06    4.47
  -9  -1   8   -1.18    4.66
  -9   1   7  303.07   19.50
  -9  -1   7  305.39   20.01
  -9   1   6   -4.00    5.20
  -9  -1   6   -5.73    5.54
  -9   1   5   48.46    8.30
  -9  -1   5   70.23   10.75
  -9   1   4   11.92    6.91
  -9  -1   4    6.10    6.42
  -9   1   3  225.72   18.65
  -9  -1   3  206.35   18.17
  -9   1   2   59.06   10.27
  -9  -1   2   44.28    9.10
  -9   1   1  344.93   22.33
  -9  -1   1  350.60   23.21
  -9   1   0    8.83    5.66
  -9  -1   0   -5.33    6.67
  -9   1  -1  184.69   16.65
  -9  -1  -1  199.57   17.22
  -9   1  -2   21.83    6.26
  -9  -1  -2   14.53    5.17
  -9   1  -3   14.22    4.84
  -9   1  -4    5.55    4.35
   9   1  12    5.16    3.70
   9  -1  12   -0.17    2.59
  -9   2  11  126.24   11.12
  -9  -2  11  115.85   10.81
  -9   2  10    8.75    5.30
  -9  -2  10   -0.38    4.34
  -9   2   9  215.70   15.91
  -9  -2   9  202.62   16.28
  -9   2   8   22.22    5.94
  -9  -2   8    8.28    4.59
  -9   2   7   29.23    7.24
  -9  -2   7   30.60    7.57
  -9   2   6   10.15    5.03
  -9  -2   6    6.05    4.84
  -9   2   5    4.56    4.47
  -9  -2   5   13.83    6.40
  -9   2   4  121.03   13.38
  -9  -2   4  111.42   13.77
  -9   2   3  783.16   33.29
  -9  -2   3  828.05   34.92
  -9  -2   2   11.11    4.95
  -9   2   2   16.19    6.64
  -9  -2   1   87.38   11.91
  -9   2   1   81.30   10.95
  -9  -2   0   -7.65    7.26
  -9   2   0    1.25    4.66
  -9   2  -1   64.80    9.54
  -9  -2  -1   65.23   10.03
  -9   2  -2   10.15    4.06
  -9   2  -3  427.32   24.29
   9   2  12   -0.55    3.07
   9  -2  12    4.08    3.40
  -9  -3  11   73.13    8.85
  -9   3  10   20.46    5.84
  -9  -3  10   20.61    5.45
  -9   3   9    5.38    4.65
  -9  -3   9    5.84    4.23
  -9   3   8   37.96    7.23
  -9  -3   8   42.89    7.91
  -9   3   7  685.70   29.41
  -9  -3   7  699.62   30.32
  -9   3   6    5.96    4.47
  -9  -3   6    8.07    5.07
  -9   3   5   13.78    5.67
  -9  -3   5   23.96    8.64
  -9   3   4   37.77    7.59
  -9  -3   4   62.23   11.58
  -9   3   3  163.30   15.57
  -9  -3   3  174.89   16.21
  -9  -3   2  102.66   12.07
  -9   3   2  102.70   13.03
  -9   3   1  564.92   28.11
  -9  -3   1  600.40   30.75
  -9  -3   0  121.81   13.78
  -9   3   0  109.58   12.33
  -9   3  -1  412.67   23.58
  -9   3  -2   98.00   11.46
   9   3  12   38.14    6.76
   9  -3  12   37.10    6.80
  -9  -4  11   63.09    7.79
  -9   4  10   16.94    4.99
  -9  -4  10   11.44    4.20
  -9   4   9  337.11   19.14
  -9  -4   9  342.38   20.19
  -9   4   8    6.48    5.47
  -9  -4   8    2.74    4.06
  -9   4   7   48.78    8.54
  -9  -4   7   54.44    9.37
  -9   4   6   36.55    7.52
  -9  -4   6   40.54    9.00
  -9   4   5  218.20   16.92
  -9  -4   5  231.98   19.45
  -9   4   4  105.96   11.80
  -9  -4   4  118.06   14.59
  -9   4   3  469.75   24.83
  -9  -4   3  540.35   28.53
  -9  -4   2  -13.83    8.73
  -9   4   2   11.23    5.33
  -9  -4   1   27.36    6.36
  -9   4   1   35.02    8.26
  -9  -4   0   -1.72    7.07
  -9   4   0   -0.05    3.57
  -9   4  -1  259.06   18.29
  -9   4  -3  511.57   27.50
  -9   4  -4    6.98    5.81
   9   4  11   86.53   10.98
   9   4  12    2.98    3.43
   9  -4  12    2.58    2.94
  -9  -5  11   51.41    7.20
  -9   5  10   20.25    5.26
  -9  -5  10    9.98    4.57
  -9   5   9   -0.18    3.45
  -9  -5   9    2.89    4.04
  -9   5   8    8.27    5.20
  -9  -5   8    3.14    3.72
  -9   5   7  875.27   32.82
  -9  -5   7  886.52   33.95
  -9   5   6    9.43    5.47
  -9  -5   6    3.58    6.11
  -9   5   5    0.60    3.69
  -9  -5   5   19.05    8.09
  -9   5   4    7.25    4.73
  -9  -5   4   16.05    6.89
  -9  -5   3    6.16    5.33
  -9   5   3   14.79    5.13
  -9  -5   2  -14.77    8.73
  -9   5   2    2.49    3.32
  -9   5   1  833.60   33.01
  -9  -5   1  942.42   39.17
  -9   5   0    8.80    4.97
  -9   5  -1  199.31   17.28
  -9   5  -2    2.05    4.95
  -9   5  -3  258.83   19.72
  -9   5  -4   -2.74    5.49
  -9   5  -5   57.86    9.72
  -9   5  -6    7.80    4.89
   9   5  11   65.83    9.45
   9   5  12   18.67    4.87
  -9  -6  11   23.77    4.73
  -9  -6  10    4.51    3.50
  -9   6   9  322.98   18.29
  -9  -6   9  327.87   19.30
  -9   6   8   14.79    5.17
  -9  -6   8    9.45    4.84
  -9   6   7   31.05    7.54
  -9  -6   7   24.14    6.65
  -9   6   6   20.03    5.93
  -9  -6   6   18.08    6.28
  -9   6   5  213.13   16.59
  -9  -6   5  234.26   19.37
  -9   6   4   17.41    6.09
  -9  -6   4   17.20    6.31
  -9   6   3  250.06   17.53
  -9  -6   3  273.21   20.60
  -9  -6   2   24.96    7.23
  -9   6   2   26.58    6.57
  -9  -6   1   28.73    6.84
  -9   6   1   18.46    5.48
  -9   6   0   28.36    6.61
  -9   6  -1  231.90   18.55
  -9   6  -2   12.16    5.41
  -9   6  -3  288.06   20.93
  -9   6  -4   39.34    8.06
  -9   6  -5  248.16   19.70
  -9   6  -6    5.13    5.38
  -9   6  -7   65.93   10.31
   9   6  11    2.28    3.04
   9   6  12    4.58    2.85
  -9  -7  11   18.41    4.59
  -9  -7  10    6.93    3.40
  -9  -7   9   12.49    5.04
  -9   7   8   27.36    6.40
  -9  -7   8   28.16    6.07
  -9   7   7  574.19   25.48
  -9  -7   7  581.38   27.45
  -9   7   6    3.33    4.48
  -9  -7   6   -0.13    4.22
  -9   7   5   14.86    5.22
  -9  -7   5   35.43    8.96
  -9   7   4    5.45    4.53
  -9  -7   4    1.73    4.79
  -9  -7   3   68.91   10.03
  -9   7   3   63.08    8.93
  -9  -7   2   -1.34    8.28
  -9   7   2   17.27    5.31
  -9   7   1  208.83   17.34
  -9  -7   1  256.41   20.09
  -9   7   0   65.70   10.21
  -9   7  -1  391.43   23.76
  -9   7  -2   64.38   10.10
  -9   7  -3  353.50   22.68
  -9   7  -4   17.52    6.85
  -9   7  -5  109.64   13.17
  -9   7  -6   15.65    6.28
  -9   7  -7  163.44   15.71
   9   7  10  142.29   13.47
   9   7  11  100.14   10.75
  -9  -8  10    2.40    3.30
  -9  -8   9  154.61   13.14
  -9   8   8   21.27    6.01
  -9  -8   8   13.98    4.48
  -9   8   7   13.95    4.98
  -9  -8   7    9.29    4.76
  -9   8   6  156.49   13.73
  -9  -8   6  158.40   15.09
  -9   8   5   78.10    9.93
  -9  -8   5   93.33   12.56
  -9   8   4   26.00    6.29
  -9  -8   4   41.02    8.25
  -9   8   3  629.08   27.11
  -9  -8   3  759.55   33.95
  -9  -8   2   42.70    8.55
  -9  -8   1   69.44   10.07
  -9   8   1   70.15   10.14
  -9   8   0   36.02    8.01
  -9   8  -1  216.59   17.80
  -9   8  -2   12.32    5.22
  -9   8  -3  168.26   15.92
  -9   8  -4   40.69    8.82
  -9   8  -5   44.57    8.73
  -9   8  -6    9.66    5.12
  -9   8  -7  301.50   20.81
  -9   8  -8   28.44    6.53
   9   8  10    3.10    2.96
   9   8  11    9.69    4.15
  -9  -9  10    1.69    1.89
  -9  -9   9   -3.31    3.83
  -9  -9   8   11.80    4.90
  -9   9   7  290.23   17.55
  -9  -9   7  338.49   20.50
  -9   9   6    9.48    4.47
  -9  -9   6    5.67    5.64
  -9   9   5  118.39   11.69
  -9  -9   5  140.59   14.73
  -9   9   4    5.89    4.62
  -9  -9   4   -5.14    5.73
  -9  -9   3  232.43   18.77
  -9   9   2    2.07    2.91
  -9  -9   2   -5.08    7.40
  -9   9   1  208.83   16.96
  -9  -9   1  225.76   19.15
  -9   9   0   21.86    6.08
  -9   9  -1  420.83   24.71
  -9   9  -2   16.29    5.28
  -9   9  -3  270.03   19.85
  -9   9  -4    6.91    4.00
  -9   9  -5  468.43   25.82
  -9   9  -6    0.36    3.63
  -9   9  -7  115.15   12.58
  -9   9  -8   29.22    6.75
   9   9   9  108.48   11.32
   9   9  10   22.95    5.46
  -9 -10   9   61.32    7.62
  -9 -10   8   27.83    6.08
  -9 -10   7   10.45    3.97
  -9  10   6    1.51    3.35
  -9 -10   6    7.04    4.91
  -9  10   5   73.76    9.10
  -9 -10   5   97.54   12.32
  -9 -10   4   -1.87    5.05
  -9 -10   3  636.44   30.83
  -9 -10   2   11.18    5.07
  -9  10   1   99.64   11.80
  -9 -10   1   97.48   12.75
  -9  10   0   22.45    5.95
  -9  10  -1  143.54   14.40
  -9  10  -2   13.90    5.79
  -9  10  -3  515.94   27.04
  -9  10  -4   24.49    6.87
  -9  10  -5   15.81    5.75
  -9  10  -6   42.30    8.12
  -9  10  -7  488.96   25.49
  -9  10  -8   13.75    4.85
   9  10   8   18.28    5.04
   9  10   9   37.84    6.61
   9  10  10   13.05    3.77
  -9 -11   8   40.76    6.23
  -9 -11   7  220.17   15.52
  -9 -11   6   -0.64    3.79
  -9 -11   5  157.20   15.20
  -9 -11   4   25.87    7.05
  -9 -11   3   92.40   12.29
  -9 -11   2   13.89    5.63
  -9  11   1  457.70   24.54
  -9 -11   1  542.14   29.37
  -9  11   0   39.72    7.91
  -9  11  -1  150.45   14.88
  -9  11  -2    1.17    3.72
  -9  11  -3   70.89   10.46
  -9  11  -4   16.18    5.57
  -9  11  -5  315.07   20.80
  -9  11  -6    0.17    3.99
  -9  11  -7  101.03   11.66
  -9  11  -8   25.42    5.95
  -9 -12   7   -1.32    2.52
  -9 -12   6    9.83    4.13
  -9 -12   5   53.28    8.56
  -9 -12   4   72.74   10.72
  -9 -12   3  649.19   30.14
  -9 -12   2    0.18    5.90
  -9 -12   1   69.82   10.71
  -9  12   1   61.43    9.12
  -9  12   0   42.67    7.90
  -9  12  -1   92.76   11.17
  -9  12  -2   79.70   10.68
  -9  12  -3  168.74   15.52
  -9  12  -4  117.22   12.85
  -9  12  -5    3.15    3.60
  -9  12  -6  264.28   18.41
  -9  12  -7  204.84   15.86
  -9  12  -8   41.85    7.11
  -9  12  -9   68.00    8.63
  -9 -13   6   11.89    3.86
  -9 -13   5   28.47    6.72
  -9 -13   4    4.29    4.33
  -9 -13   3    7.36    3.94
  -9 -13   2   13.44    5.26
  -9  13   1  273.51   18.31
  -9 -13   1  329.98   22.05
  -9  13   0   97.50   11.50
  -9  13  -1  176.12   15.52
  -9  13  -2   71.96   10.18
  -9  13  -3  169.87   15.09
  -9  13  -4   54.35    8.75
  -9  13  -5  108.13   11.59
  -9  13  -6   22.39    5.63
  -9  13  -7  196.51   15.20
  -9  13  -8   31.71    6.27
  -9  13  -9   86.64    9.41
  -9 -14   5   19.85    5.48
  -9 -14   4    3.60    3.93
  -9 -14   3  469.54   24.09
  -9 -14   2    3.50    4.36
  -9 -14   1   -8.63    5.82
  -9  14   1    9.07    3.76
  -9  14   0   24.61    5.93
  -9  14  -1  162.89   14.54
  -9  14  -2    9.78    3.64
  -9  14  -3   95.68   11.21
  -9  14  -4   -1.21    4.48
  -9  14  -5    0.81    2.97
  -9  14  -6   53.39    8.03
   9  14   7   52.00    7.41
  -9  14  -7   86.13    9.69
   9  14   8    7.13    2.99
  -9  14  -8    4.52    2.50
  -9 -15   4   70.46    8.90
  -9 -15   3   16.18    4.98
  -9 -15   2   22.10    5.39
  -9 -15   1  199.82   16.18
  -9 -15   0    5.37    3.66
  -9  15   0    2.45    2.68
  -9  15  -1  254.31   17.56
  -9  15  -2   11.59    3.49
  -9  15  -3  212.77   16.01
  -9  15  -4   32.13    6.50
  -9  15  -5  111.27   11.19
  -9  15  -6   70.83    8.73
  -9  15  -7  218.97   14.89
  -9  15  -8    3.85    2.47
  -9 -16   3  201.06   14.34
  -9 -16   2   41.55    7.16
  -9 -16   1    5.04    2.99
  -9 -16   0   13.21    4.80
  -9  16   0   11.20    3.72
  -9  16  -1   58.47    8.34
  -9  16  -2   21.33    5.16
  -9  16  -3  238.43   16.41
  -9  16  -4   76.44    9.29
  -9  16  -5   17.67    4.51
  -9  16  -6   12.56    3.88
  -9  16  -7   27.62    5.34
  -9 -17   2   19.39    4.78
  -9 -17   1  109.15   10.52
  -9 -17   0   64.91    8.75
  -9  17   0   54.16    7.29
  -9  17  -1  127.55   11.56
  -9 -17  -1  148.67   13.00
  -9  17  -2   13.68    3.91
  -9  17  -3   82.94    9.54
  -9  17  -4    2.05    2.58
  -9  17  -5  199.76   13.85
  -9  17  -6   11.79    3.45
  -9 -18   0   59.00    7.14
  -9 -18  -1    9.29    3.70
  -9  18  -1    7.92    3.10
  -9 -18  -2   21.13    4.70
  -9  18  -2   18.64    4.50
  -9  18  -3  382.13   19.10
  -9  18  -4   39.42    6.11
  -9  18  -5   41.06    6.16
 -10   0  10   17.40    4.57
 -10   0   9    4.76    3.41
 -10   0   8  277.11   17.52
 -10   0   7    0.52    3.62
 -10   0   6   95.35   11.17
 -10   0   5   -8.43    6.05
 -10   0   4   94.04   11.56
 -10   0   3   17.41    7.55
 -10   0   2  443.31   25.54
 -10   0   1    4.38    4.22
 -10   0   0   85.42   11.37
 -10   0  -1   -2.42    5.66
 -10   0  -2  100.96   12.03
 -10   0  -3   -1.10    4.00
 -10   0  -4  111.14   11.93
 -10   1  10  213.69   13.40
 -10  -1  10  214.08   13.36
 -10   1   9   10.67    4.58
 -10  -1   9   10.43    4.25
 -10   1   8   15.29    5.47
 -10  -1   8    6.60    4.13
 -10   1   7   17.03    5.52
 -10  -1   7    4.57    3.69
 -10   1   6  152.31   13.85
 -10  -1   6  168.57   14.52
 -10   1   5    0.53    5.27
 -10  -1   5    2.38    4.80
 -10   1   4  553.46   26.97
 -10  -1   4  596.74   28.57
 -10   1   3   26.05    7.33
 -10  -1   3   27.83    8.47
 -10   1   2  234.01   18.18
 -10  -1   2  268.90   20.47
 -10   1   1    8.79    6.06
 -10  -1   1   10.09    5.15
 -10   1   0   59.53    9.94
 -10  -1   0   49.97    8.97
 -10  -1  -1   40.50    7.93
 -10   1  -1   40.26    8.08
 -10   1  -2  869.71   34.26
 -10  -1  -2  962.62   37.34
 -10  -1  -3   22.34    5.58
 -10   1  -3   19.45    5.40
 -10  -1  -4   20.37    5.66
 -10  -1  -5    7.86    3.85
 -10   2  10   30.48    5.57
 -10  -2  10   20.80    4.57
 -10   2   9   52.78    7.49
 -10  -2   9   51.69    7.57
 -10   2   8  356.62   19.39
 -10  -2   8  372.42   20.41
 -10   2   7    0.92    3.68
 -10  -2   7    0.42    3.63
 -10   2   6   80.93   10.19
 -10  -2   6   79.40   10.24
 -10   2   5    1.53    3.69
 -10  -2   5   -5.73    5.81
 -10  -2   4   97.20   12.56
 -10   2   4   70.31   10.05
 -10   2   3    0.16    4.25
 -10  -2   3    7.71    6.19
 -10   2   2  389.66   23.07
 -10  -2   2  444.83   25.60
 -10   2   1   72.53   10.49
 -10  -2   1   94.21   12.03
 -10   2   0  201.40   17.12
 -10  -2   0  189.36   16.84
 -10  -2  -1   -1.87    6.04
 -10   2  -1   10.57    4.60
 -10   2  -2  110.02   11.97
 -10  -2  -2  122.15   13.98
 -10  -2  -3   -7.55    6.17
 -10  -2  -4  101.55   11.82
 -10  -2  -5   11.73    3.92
 -10  -2  -6   88.60   10.20
 -10  -3  10  372.66   17.33
 -10   3   9   17.76    4.75
 -10  -3   9   24.96    5.69
 -10   3   8   21.96    6.00
 -10  -3   8   15.60    5.35
 -10   3   7   23.81    5.77
 -10  -3   7   25.39    5.89
 -10   3   6  239.61   16.99
 -10  -3   6  231.68   17.08
 -10   3   5   42.01    7.73
 -10  -3   5   32.34    6.73
 -10   3   4  402.44   22.33
 -10  -3   4  451.83   25.53
 -10   3   3   59.32    9.13
 -10  -3   3   74.31   10.91
 -10   3   2    6.73    4.07
 -10  -3   2   10.35    6.36
 -10   3   1   17.82    5.67
 -10  -3   1   30.39    6.95
 -10   3   0  480.53   24.89
 -10  -3   0  513.60   28.08
 -10  -3  -1   51.98    9.69
 -10   3  -1   51.23    8.79
 -10  -3  -2  394.04   24.97
 -10  -3  -3   41.68    8.18
 -10  -3  -4   17.93    5.42
 -10  -3  -5   24.05    5.92
 -10  -3  -6  437.13   22.80
 -10  -4  10   26.50    5.06
 -10   4   9   31.01    5.71
 -10  -4   9   30.94    6.01
 -10   4   8  615.71   24.32
 -10  -4   8  638.84   26.16
 -10   4   7    2.68    3.46
 -10  -4   7    0.84    3.37
 -10   4   6    6.84    4.02
 -10  -4   6    7.70    5.08
 -10   4   5    2.43    3.35
 -10  -4   5    3.23    5.04
 -10   4   4   15.29    5.03
 -10  -4   4   34.77    8.94
 -10   4   3    4.78    3.62
 -10  -4   3   13.63    7.17
 -10   4   2  398.30   22.24
 -10  -4   2  498.27   27.75
 -10  -4   1    8.61    5.25
 -10   4   1   13.06    4.78
 -10   4   0  247.23   17.35
 -10  -4   0  327.08   23.13
 -10  -4  -1    2.92    5.80
 -10  -4  -2  108.69   13.00
 -10  -4  -3    5.97    5.59
 -10  -4  -4   17.89    5.41
  10   4  10   82.99    9.59
 -10  -5   9   12.93    4.46
 -10   5   8   94.23    9.85
 -10  -5   8   94.08   10.33
 -10   5   7    8.34    4.24
 -10  -5   7    7.22    4.22
 -10   5   6  146.74   12.76
 -10  -5   6  162.26   14.39
 -10   5   5    3.95    3.52
 -10  -5   5   -1.30    4.22
 -10   5   4  445.34   22.92
 -10  -5   4  547.81   28.31
 -10   5   3   -4.69    3.87
 -10  -5   3   -2.84    4.82
 -10   5   2   10.86    4.62
 -10  -5   2   13.65    6.91
 -10  -5   1   -2.25    6.08
 -10   5   1   -2.53    2.71
 -10  -5   0  405.06   25.26
 -10  -5  -1  -12.79    8.39
 -10  -5  -2  261.05   20.23
 -10  -5  -3    4.91    5.31
 -10  -6   9    7.43    3.64
 -10   6   8  708.72   25.19
 -10  -6   8  739.98   27.26
 -10   6   7    3.73    3.50
 -10  -6   7    2.16    3.51
 -10   6   6   19.13    5.53
 -10  -6   6   20.58    5.80
 -10   6   5    7.73    4.00
 -10  -6   5   16.32    6.26
 -10   6   4   33.99    6.79
 -10  -6   4   58.39   10.37
 -10   6   3   42.92    7.54
 -10  -6   3   57.92   10.41
 -10   6   2  194.73   14.77
 -10  -6   2  306.79   21.77
 -10  -6   1    7.04    4.62
 -10  -6   0  170.00   16.53
 -10  -6  -1   -5.62    7.36
 -10  -6  -2  142.69   15.08
  10   6   9   19.89    4.89
 -10  -7   9   17.85    4.05
 -10  -7   8   62.72    8.16
 -10   7   7  111.22   10.30
 -10  -7   7  100.75   10.38
 -10   7   6  122.97   11.09
 -10  -7   6  129.74   12.53
 -10   7   5   33.82    6.42
 -10  -7   5   45.73    8.91
 -10   7   4  293.97   17.66
 -10  -7   4  424.58   24.68
 -10   7   3   40.83    6.95
 -10  -7   3   67.50   10.89
 -10  -7   2  140.80   14.67
 -10  -7   1   21.34    6.76
 -10  -7   0   44.94    8.04
 -10  -7  -1   16.41    5.33
 -10  -7  -2  265.49   20.51
 -10  -8   8  312.83   16.94
 -10  -8   7   19.69    5.23
 -10   8   6   79.97    8.91
 -10  -8   6   86.06   10.24
 -10   8   5    1.13    2.24
 -10  -8   5    0.16    4.03
 -10   8   4  189.48   13.55
 -10  -8   4  267.38   19.65
 -10  -8   3   43.75    9.32
 -10  -8   2  229.82   18.57
 -10  -8   1   -2.11    5.65
 -10  -8   0   82.29   12.00
 -10  -8  -1   12.82    6.58
 -10  -8  -2   85.75   11.57
  10   8   8   44.15    6.54
 -10  -9   8    8.36    3.17
 -10  -9   7   19.55    4.87
 -10  -9   6  187.12   14.26
 -10  -9   5   26.23    6.33
 -10  -9   4  421.83   23.96
 -10  -9   3   59.66    9.73
 -10  -9   2  203.79   17.49
 -10  -9   1   29.29    7.58
 -10  -9   0   14.85    4.71
 -10  -9  -1   71.55   10.00
 -10  -9  -2  542.87   28.33
 -10 -10   7   23.70    5.14
 -10 -10   6  195.02   14.14
 -10 -10   5    9.21    4.93
 -10 -10   4  269.17   18.67
 -10 -10   3    9.39    5.30
 -10 -10   2  275.48   19.71
 -10 -10   1   29.17    7.33
 -10 -10   0  115.09   13.22
 -10 -10  -1  -17.62    7.69
 -10 -10  -2   56.31    9.81
 -10 -11   7    4.68    2.01
 -10 -11   6   78.78    8.69
 -10 -11   5   14.86    4.04
 -10 -11   4  584.98   26.50
 -10 -11   3    5.61    3.97
 -10 -11   2  131.58   13.17
 -10 -11   1   -1.83    5.94
 -10 -11   0   94.43   12.03
 -10 -11  -1   27.72    6.00
 -10 -11  -2  564.98   27.81
 -10  11  -3   24.08    5.74
 -10  11  -4    7.49    3.40
 -10 -12   6   36.00    5.61
 -10 -12   5   10.78    3.69
 -10 -12   4   67.27    9.39
 -10 -12   3   33.87    7.16
 -10 -12   2  403.12   22.32
 -10 -12   1  179.43   15.47
 -10 -12   0  104.06   11.90
 -10 -12  -1  101.93   11.68
 -10  12  -2  130.49   12.20
 -10 -12  -2  137.09   13.07
 -10  12  -3   34.02    6.54
 -10  12  -4  144.67   12.81
 -10 -13   5    0.36    2.10
 -10 -13   4  249.35   15.61
 -10 -13   3   18.74    5.19
 -10 -13   2   32.58    6.50
 -10 -13   1    6.79    3.35
 -10 -13   0  292.56   18.71
 -10 -13  -1   -5.68    4.64
 -10  13  -2  126.60   11.84
 -10 -13  -2  169.19   14.29
 -10  13  -3   -4.51    4.41
 -10  13  -4   -1.80    3.52
 -10 -14   4    6.58    3.09
 -10 -14   3   22.47    5.15
 -10 -14   2  365.96   19.27
 -10 -14   1   39.22    6.82
 -10 -14   0   22.88    4.52
 -10 -14  -1    9.67    3.59
 -10  14  -2  239.91   15.50
 -10 -14  -2  300.41   18.29
 -10  14  -3   32.36    5.63
 -10 -14  -3   56.18    7.80
 -10  14  -4    1.21    2.57
 -10 -15   2    5.32    3.03
 -10 -15   1    3.84    2.24
 -10 -15   0  240.52   15.23
 -10 -15  -1   -0.30    3.39
 -10 -15  -2  123.05   11.20
 -10  15  -3   23.47    4.53
 -10 -15  -3   28.54    5.36
 -10 -15  -4    3.05    2.22
 -11   0   7  129.69   10.72
 -11   0   6   -0.90    2.80
 -11   0   5  584.78   24.51
 -11   0   4   -1.81    4.03
 -11   0   3  254.75   17.08
 -11   0   2  -11.33    5.82
 -11   0   1    5.58    4.37
 -11   0   0   -1.37    2.85
 -11   0  -1  337.52   19.44
 -11   0  -2   -0.25    2.98
 -11   1   7   56.16    7.25
 -11  -1   7   53.84    7.45
 -11   1   6    5.18    3.32
 -11  -1   6    8.93    4.39
 -11   1   5  123.24   11.20
 -11  -1   5  120.03   11.41
 -11   1   4    6.60    3.89
 -11  -1   4    0.80    3.40
 -11   1   3   83.90    9.71
 -11  -1   3   95.96   10.90
 -11   1   2   13.15    3.97
 -11  -1   2   21.13    5.59
 -11   1   1   10.95    3.33
 -11  -1   1   22.53    5.88
 -11   1   0   -4.04    3.43
 -11  -1   0    5.85    4.69
 -11   1  -1  282.48   17.19
 -11  -1  -1  349.29   20.52
 -11  -1  -2    7.26    4.06
 -11  -1  -3  103.69   10.31
 -11   2   7  144.53   11.06
 -11  -2   7  160.14   12.06
 -11   2   6    8.05    3.67
 -11  -2   6    8.51    4.39
 -11   2   5  379.31   19.49
 -11  -2   5  416.19   20.70
 -11   2   4   66.19    8.67
 -11  -2   4   67.00    8.86
 -11   2   3  145.12   12.35
 -11  -2   3  163.08   13.87
 -11   2   2    1.35    2.76
 -11  -2   2    6.89    5.02
 -11   2   1  155.56   12.72
 -11  -2   1  184.67   15.16
 -11   2   0    9.75    3.33
 -11  -2   0   27.30    7.06
 -11  -2  -1  227.74   16.78
 -11  -2  -2  125.60   12.23
 -11  -2  -3   52.37    7.42
 -11  -2  -4   65.81    7.96
 -11  -3   7   -1.25    2.35
 -11   3   6   19.92    4.66
 -11  -3   6   17.36    4.58
 -11   3   5   51.83    7.33
 -11  -3   5   43.87    7.22
 -11   3   4    8.24    3.57
 -11  -3   4   -1.11    3.51
 -11   3   3  170.47   13.18
 -11  -3   3  196.70   15.35
 -11   3   2   43.71    6.94
 -11  -3   2   62.01    9.46
 -11  -3   1   75.67   10.88
 -11   3   1   49.87    7.10
 -11  -3   0   38.43    7.88
 -11  -3  -1  511.88   25.01
 -11  -3  -2   15.49    4.89
 -11  -3  -3   43.58    7.24
 -11  -3  -4   -5.27    3.33
 -11  -4   7  136.53   11.12
 -11   4   6    5.27    3.23
 -11  -4   6    1.33    2.56
 -11   4   5  212.19   13.81
 -11  -4   5  254.01   16.20
 -11   4   4   14.40    4.21
 -11  -4   4   17.73    5.17
 -11   4   3    6.82    3.63
 -11  -4   3   13.88    5.13
 -11   4   2    6.09    3.47
 -11  -4   2   17.46    6.20
 -11  -4   1  462.51   24.51
 -11  -4   0   95.20   11.68
 -11  -4  -1   56.68    8.87
 -11  -4  -2   17.28    4.93
 -11  -4  -3    7.02    4.18
 -11  -4  -4   42.15    6.79
 -11  -4  -5  167.62   12.15
 -11  -5   6   25.98    5.29
 -11   5   5    3.23    2.47
 -11  -5   5   -0.71    4.05
 -11   5   4   19.82    4.67
 -11  -5   4   11.98    3.85
 -11   5   3  184.05   12.86
 -11  -5   3  305.78   18.98
 -11  -5   2   12.08    5.70
 -11  -5   1   51.92    8.79
 -11  -5   0    5.45    4.39
 -11  -5  -1  400.98   22.11
 -11  -5  -2   83.18   10.09
 -11  -5  -3    1.49    3.11
 -11  -5  -4   67.71    8.24
 -11  -5  -5   69.44    8.00
 -11  -6   6   12.20    3.62
 -11  -6   5  337.98   18.26
 -11  -6   4    1.68    3.74
 -11  -6   3   22.76    6.47
 -11  -6   2   13.25    5.63
 -11  -6   1  261.02   18.04
 -11  -6   0   14.61    5.17
 -11  -6  -1   50.04    8.20
 -11  -6  -2    4.54    3.33
 -11  -6  -3    9.24    3.82
 -11  -6  -4   -0.63    2.65
 -11  -6  -5   61.22    7.42
 -11  -7   6   13.26    4.10
 -11  -7   5   39.13    6.17
 -11  -7   4    0.99    3.53
 -11  -7   3  142.00   12.92
 -11  -7   2   20.50    6.07
 -11  -7   1   22.47    6.51
 -11  -7   0   51.11    8.17
 -11  -7  -1  166.95   14.11
 -11  -7  -2   -4.83    4.43
 -11  -7  -3   97.30   10.38
 -11  -7  -4    5.97    3.24
 -11  -8   5  231.13   14.34
 -11  -8   4   11.68    3.90
 -11  -8   3   91.13   10.32
 -11  -8   2   30.39    7.25
 -11  -8   1   57.86    8.61
 -11  -8   0   14.60    4.76
 -11  -8  -1  230.53   16.21
 -11  -8  -2    0.77    3.08
 -11  -8  -3   42.93    6.76
 -11  -8  -4   26.93    5.50
 -11  -9   4   -1.19    2.64
 -11  -9   3   48.48    7.31
 -11  -9   2   29.85    6.91
 -11  -9   1   13.69    4.90
 -11  -9   0   42.13    7.33
 -11  -9  -1  103.13   10.66
 -11  -9  -2    2.92    2.89
 -11  -9  -3  339.31   18.29
 -11  -9  -4   11.77    3.77
 -11 -10   3  185.15   13.12
 -11 -10   2   35.34    6.43
 -11 -10   1    7.43    4.03
 -11 -10   0   77.16    9.27
 -11 -10  -1  364.75   19.42
 -11 -10  -2    0.92    2.68
 -11 -10  -3   87.12    9.10
 -11 -11   2   72.11    8.32
 -11 -11   1   17.68    5.06
 -11 -11   0    9.90    4.00
 -11 -11  -1  165.34   12.54
 -11 -11  -2    5.66    3.41
   0   0   0    0.00    0.00
;
_shelx_hkl_checksum   86747
